# Supplementary material for: Insulin/IGF-1-mediated longevity is marked by reduced protein metabolism
Source: Mol Syst Biol. 2013 Jul 2;9:679. doi: 10.1038/msb.2013.35 (PMC3734508; doi:10.1038/msb.2013.35)
Supplement: Supplementary Tables I–III — Supplementary Tables I, II, and III describing the ORA and GSEA results for this study. [file msb201335-s2.xls]

## Sheet: Suppl. Table I
Supplementary Table I: Over Representation Analysis (ORA)
Parameters of analyses:
Organism			Caenorhabditis elegans
Identifier type			Gene ID
Significance level			0.05
p-value adjustment for multiple testing (only for pathways, GO, TF)			FDR
minimum number of genes (in GO-category, pathways, being transcribed by the same TF)			2
miRNA target threshold			0.001
number of bins for chromosomes			200
standard deviation (as multiple of chromosome bin size)			2.5
Statistical method used:			Hypergeometric Distribution test
Test set proteomics	Increased 1.3 fold
# of uploaded IDs in Set			97
# of known IDs in Set			93
# of known IDs with sequence			93
Reference set	GeneTrail 09-06-2010		all Genes
# of uploaded IDs			21188
# of known IDs			21188
# of known IDs with sequence			20173
Results overview Gene Ontology
# of genes/proteins annotated:	Increased 1.3 fold		80
# of genes/proteins annotated in reference set:	GeneTrail 09-06-2010		14003
# of computed GO categories with more than 2 genes:			352
# of computed GO categories with p-values below 0.05:			190
# of computed GO categories with p-values below 0.05 and Bonferroni adjustment:			44
#r of computed GO categories with p-values below 0.05 and FDR adjustment:			158
Results overview KEGG
# of genes/proteins annotated:	Increased 1.3 fold		34
# of genes/proteins annotated in reference set:	KEGG		1638
# of computed KEGG categories with more than 2 genes:			19
# of computed KEGG categories with p-values below 0.05:			9
# of computed KEGG categories with p-values below 0.05 and Bonferroni adjustment:			3
# of computed KEGG categories with p-values below 0.05 and FDR adjustment:			9
Results overview miRNA
# of genes/proteins annotated:	Increased 1.3 fold		4
# of genes/proteins annotated in reference set:	miRNA		967
# of computed miRNA categories with more than 2 genes:			1
# of computed miRNA categories with p-values below 0.05:			1
# of computed miRNA categories with p-values below 0.05 and Bonferroni adjustment:			1
# of computed miRNA categories with p-values below 0.05 and FDR adjustment:			1
KEGG PATHWAY
subcategory name	p-value	expected # of genes	observed # of genes	GeneIDs of test set in subcategory
Glycolysis / Gluconeogenesis	8.67981e-06	0.788767	8	W05G11.6 R11A5.4 gpd-4 pgk-1 alh-9 Y43F4B.5 fbp-1 enol-1
Pentose phosphate pathway	0.000335499	0.41514	5	T25B9.9 Y43F4B.5 transketolase fbp-1 F09E5.3
				aminomethytransferase T02H6.11
Metabolic pathways	0.0101943	13.0977	22	W05G11.6 R11A5.4 gln-3 gpd-4 B0286.3 pccb-1 B0365.1 vha-14 pgk-1 T25B9.9 F52B11.2 C31C9.2 alh-9 isp-1 Y43F4B.5 transketolase fbp-1 enol-1 lpd-5 C37E2.1
Arginine and proline metabolism	0.0180477	0.747253	4	gln-3 W10C8.5 F46H5.3 alh-9
Citrate cycle (TCA cycle)	0.0180477	0.684982	4	W05G11.6 R11A5.4 B0365.1 C37E2.1
Glutathione metabolism	0.0180477	0.747253	4	gst-10 gst-1 gst-36 T25B9.9
Pyruvate metabolism	0.0333355	0.498168	3	W05G11.6 R11A5.4 alh-9
Metabolism of xenobiotics by cytochrome P450	0.0364232	0.539683	3	gst-10 gst-1 gst-36
Drug metabolism - cytochrome P450	0.0436115	0.601954	3	gst-10 gst-1 gst-36
GENE ONTOLOGY
subcategory name	p-value	expected # of genes	observed # of genes	GeneIDs of test set in subcategory
monosaccharide metabolic process	3.66659e-08	0.268514	8	W05G11.6 R11A5.4 gpd-4 pgk-1 T25B9.9 F52B11.2 C31C9.2 enol-1
hexose metabolic process	3.66659e-08	0.257088	8	W05G11.6 R11A5.4 gpd-4 pgk-1 T25B9.9 F52B11.2 C31C9.2 enol-1
glucose metabolic process	4.01266e-08	0.182818	7	W05G11.6 R11A5.4 gpd-4 pgk-1 T25B9.9 C31C9.2 enol-1
cellular carbohydrate metabolic process	4.01266e-08	0.794116	11	W05G11.6 R11A5.4 gpd-4 gei-7 gpdh-2 B0365.1 pgk-1 T25B9.9 F52B11.2 C31C9.2 enol-1
integral to membrane	2.34427e-07	36.7864	12	cdr-2 col-117 ZC53.4 W10C8.5 T22C8.1 dpy-11 pyp-1 F09B12.3 sca-1 F08B12.1 Y54G2A.2 itx-1
intrinsic to membrane	2.34427e-07	36.8207	12	cdr-2 col-117 ZC53.4 W10C8.5 T22C8.1 dpy-11 pyp-1 F09B12.3 sca-1 F08B12.1 Y54G2A.2 itx-1
membrane part	3.66689e-07	37.5348	13	cdr-2 col-117 ZC53.4 W10C8.5 T22C8.1 dpy-11 vha-14 pyp-1 F09B12.3 sca-1 F08B12.1 Y54G2A.2 itx-1
carbohydrate metabolic process	3.83438e-07	1.98243	14	W05G11.6 R11A5.4 gpd-4 T22F3.3 gei-7 gpdh-2 B0365.1 pgk-1 T25B9.9 F52B11.2 C31C9.2 Y43F4B.5 fbp-1 enol-1
alcohol metabolic process	4.66013e-07	0.628437	9	W05G11.6 R11A5.4 gpd-4 gpdh-2 pgk-1 T25B9.9 F52B11.2 C31C9.2 enol-1
membrane	1.02565e-06	38.786	15	cdr-2 col-117 ZC53.4 W10C8.5 T22C8.1 dpy-11 vha-14 pyp-1 F09B12.3 sca-1 isp-1 F08B12.1 Y54G2A.2 lpd-5 itx-1
small molecule metabolic process	1.26334e-06	3.02221	16	gst-10 W05G11.6 R11A5.4 gln-3 gpd-4 gei-7 B0286.3 gpdh-2 vha-14 pgk-1 T25B9.9 sca-1 F52B11.2 C31C9.2 F09E5.3 enol-1
catalytic activity	1.55448e-06	18.6931	41	gst-10 W05G11.6 R11A5.4 gln-3 gst-1 W10C8.5 gpd-4 T22F3.3 gei-7 B0286.3 let-75 pccb-1 gpdh-2 F46H5.3 ech-4 B0365.1 vha-14 pyp-1 gst-36 pgk-1 T25B9.9 sca-1 F52B11.2 C31C9.2 alh-9 isp-1 Y43F4B.5 C35B1.5 H19N07.1 fbp-1 unc-108 Y54G2A.2 F09E5.3 enol-1 myo-3 lpd-5 C37E2.1 kin-3 alh-12 T02H6.11 cyn-5
alcohol catabolic process	2.75031e-06	0.119974	5	gpdh-2 pgk-1 T25B9.9 C31C9.2 enol-1
carbon-carbon lyase activity	3.07092e-06	0.125687	5	W05G11.6 R11A5.4 gei-7 B0286.3 F09E5.3
cellular carbohydrate catabolic process	3.07092e-06	0.125687	5	gpdh-2 pgk-1 T25B9.9 C31C9.2 enol-1
generation of precursor metabolites and energy	1.46472e-05	0.502749	7	vha-14 pgk-1 isp-1 enol-1 lpd-5 C37E2.1 T02H6.11
glucose catabolic process	3.16079e-05	0.091409	4	pgk-1 T25B9.9 C31C9.2 enol-1
hexose catabolic process	3.16079e-05	0.091409	4	pgk-1 T25B9.9 C31C9.2 enol-1
monosaccharide catabolic process	3.16079e-05	0.091409	4	pgk-1 T25B9.9 C31C9.2 enol-1
carbohydrate catabolic process	5.31036e-05	0.228522	5	gpdh-2 pgk-1 T25B9.9 C31C9.2 enol-1
molecular_function	0.000104016	47.2756	66	far-3 glb-1 gst-10 col-117 Y50D7A.4 W05G11.6 mxl-1 F37C4.5 R11A5.4 gln-3 clec-63 spc-1 gst-1 W10C8.5 gpd-4 C56G2.7 T22F3.3 gei-7 B0286.3 let-75 pccb-1 lec-6 gpdh-2 F46H5.3 his-68 dpy-11 ech-4 B0365.1 vha-14 pyp-1 lec-5 gst-36 F09E5.3 lbp-6 C44E4.4 enol-1 myo-3 lpd-5 C37E2.1 ifg-1 kin-3 F23C8.5 kin-2 itx-1 alh-12 T02H6.11 cyn-5 pgk-1 T25B9.9 F54H12.6 lec-4 sca-1 pfn-1 F52B11.2 mua-6 C31C9.2 alh-9 …
developmental process	0.000147052	21.5668	40	H39E23.3 gst-10 col-117 Y50D7A.4 spc-1 gpd-4 T22F3.3 gei-7 B0286.3 let-75 npa-1 his-68 dpy-11 vha-14 mdt-28 pyp-1 T25B9.9 F54H12.6 sca-1 pfn-1 mua-6 C31C9.2 isp-1 Y43F4B.5 H19N07.1 far-1 unc-108 gei-15 calu-1 Y71H10B.1 lbp-6 C44E4.4 enol-1 myo-3 lpd-5 ifg-1 kin-3 F23C8.5 kin-2 T02H6.11
nematode larval development	0.000167084	10.1921	25	H39E23.3 col-117 spc-1 gpd-4 B0286.3 let-75 npa-1 vha-14 pyp-1 T25B9.9 F54H12.6 sca-1 mua-6 Y43F4B.5 H19N07.1 unc-108 calu-1 Y71H10B.1 C44E4.4 enol-1 myo-3 lpd-5 ifg-1 kin-2 T02H6.11
larval development	0.000167084	10.1978	25	H39E23.3 col-117 spc-1 gpd-4 B0286.3 let-75 npa-1 vha-14 pyp-1 T25B9.9 F54H12.6 sca-1 mua-6 Y43F4B.5 H19N07.1 unc-108 calu-1 Y71H10B.1 C44E4.4 enol-1 myo-3 lpd-5 ifg-1 kin-2 T02H6.11
glutathione transferase activity	0.000167084	0.0514176	3	gst-10 gst-1 gst-36
cell	0.000167084	51.8517	33	cdr-2 col-117 mxl-1 ZC53.4 W10C8.5 C56G2.7 let-75 gpdh-2 T22C8.1 his-68 dpy-11 B0365.1 vha-14 pyp-1 F09B12.3 F54H12.6 sca-1 pfn-1 F52B11.2 isp-1 F08B12.1 unc-108 Y54G2A.2 F09E5.3 C44E4.4 enol-1 myo-3 lpd-5 C37E2.1 ifg-1 kin-3 kin-2 itx-1
post-embryonic development	0.000167084	10.2835	25	H39E23.3 col-117 spc-1 gpd-4 B0286.3 let-75 npa-1 vha-14 pyp-1 T25B9.9 F54H12.6 sca-1 mua-6 Y43F4B.5 H19N07.1 unc-108 calu-1 Y71H10B.1 C44E4.4 enol-1 myo-3 lpd-5 ifg-1 kin-2 T02H6.11
hexose biosynthetic process	0.000167084	0.0514176	3	W05G11.6 R11A5.4 F52B11.2
cell part	0.000167084	51.806	33	cdr-2 col-117 mxl-1 ZC53.4 W10C8.5 C56G2.7 let-75 gpdh-2 T22C8.1 his-68 dpy-11 B0365.1 vha-14 pyp-1 F09B12.3 F54H12.6 sca-1 pfn-1 F52B11.2 isp-1 F08B12.1 unc-108 Y54G2A.2 F09E5.3 C44E4.4 enol-1 myo-3 lpd-5 C37E2.1 ifg-1 kin-3 kin-2 itx-1
monosaccharide biosynthetic process	0.000167084	0.0514176	3	W05G11.6 R11A5.4 F52B11.2
NAD or NADH binding	0.000167084	0.14854	4	gpd-4 gpdh-2 C31C9.2 C37E2.1
lyase activity	0.000206695	0.554167	6	W05G11.6 R11A5.4 gei-7 B0286.3 F09E5.3 enol-1
alcohol biosynthetic process	0.000223302	0.0571306	3	W05G11.6 R11A5.4 F52B11.2
multicellular organismal development	0.000275082	20.767	38	H39E23.3 gst-10 col-117 Y50D7A.4 spc-1 gpd-4 T22F3.3 gei-7 B0286.3 let-75 npa-1 his-68 vha-14 mdt-28 pyp-1 T25B9.9 F54H12.6 sca-1 pfn-1 mua-6 C31C9.2 isp-1 Y43F4B.5 H19N07.1 unc-108 gei-15 calu-1 Y71H10B.1 lbp-6 C44E4.4 enol-1 myo-3 lpd-5 ifg-1 kin-3 F23C8.5 kin-2 T02H6.11
small molecule biosynthetic process	0.00028632	1.21688	8	W05G11.6 R11A5.4 gln-3 B0286.3 vha-14 sca-1 F52B11.2 C31C9.2
small molecule catabolic process	0.000304516	0.605585	6	gpdh-2 pgk-1 T25B9.9 C31C9.2 F09E5.3 enol-1
magnesium ion binding	0.000734415	0.228522	4	pyp-1 Y43F4B.5 enol-1 C37E2.1
phosphoenolpyruvate carboxykinase activity	0.000827123	0.0171392	2	W05G11.6 R11A5.4
mitochondrial electron transport, ubiquinol to cytochrome c	0.000827123	0.0171392	2	isp-1 T02H6.11
electron transport chain	0.000827123	0.091409	3	isp-1 lpd-5 T02H6.11
oxidation reduction	0.000827123	2.29094	10	gpd-4 gpdh-2 T25B9.9 C31C9.2 alh-9 isp-1 lpd-5 C37E2.1 alh-12 T02H6.11
nucleotide binding	0.000975736	6.86139	18	W05G11.6 R11A5.4 gpd-4 B0286.3 let-75 gpdh-2 B0365.1 pgk-1 T25B9.9 sca-1 C31C9.2 H19N07.1 unc-108 Y54G2A.2 C44E4.4 myo-3 C37E2.1 kin-3
cellular metabolic process	0.00108705	16.3908	31	gst-10 W05G11.6 mxl-1 R11A5.4 gln-3 gpd-4 gei-7 B0286.3 gpdh-2 B0365.1 vha-14 pyp-1 pgk-1 T25B9.9 F54H12.6 sca-1 F52B11.2 C31C9.2 alh-9 isp-1 unc-108 F09E5.3 C44E4.4 enol-1 lpd-5 C37E2.1 ifg-1 kin-3 kin-2 T02H6.11 cyn-5
transferase activity, transferring alkyl or aryl (other than methyl) groups	0.00110188	0.102835	3	gst-10 gst-1 gst-36
phosphogluconate dehydrogenase (decarboxylating) activity	0.00127194	0.0228522	2	T25B9.9 C31C9.2
cellular_component	0.00127194	52.863	37	gst-10 cdr-2 col-117 mxl-1 ZC53.4 gst-1 W10C8.5 C56G2.7 let-75 gpdh-2 T22C8.1 his-68 dpy-11 B0365.1 vha-14 pyp-1 gst-36 F09B12.3 F54H12.6 sca-1 pfn-1 F52B11.2 alh-9 isp-1 F08B12.1 unc-108 Y54G2A.2 F09E5.3 C44E4.4 enol-1 myo-3 lpd-5 C37E2.1 ifg-1 kin-3 kin-2 itx-1
striated myosin muscle thick filament	0.00127194	0.0228522	2	let-75 myo-3
cellular aldehyde metabolic process	0.00127194	0.0228522	2	gei-7 alh-9
biological_process	0.00127194	49.7208	65	H39E23.3 glb-1 gst-10 col-117 Y50D7A.4 W05G11.6 mxl-1 R11A5.4 gln-3 spc-1 gst-1 gpd-4 C56G2.7 T22F3.3 gei-7 B0286.3 let-75 gpdh-2 npa-1 his-68 dpy-11 ech-4 B0365.1 vha-14 mdt-28 pyp-1 gst-36 pgk-1 T25B9.9 F54H12.6 C27H6.9 sca-1 pfn-1 F52B11.2 mua-6 C31C9.2 alh-9 isp-1 Y43F4B.5 C35B1.5 H19N07.1 fbp-1 far-1 unc-108 Y54G2A.2 gei-15 calu-1 F09E5.3 Y71H10B.1 lbp-6 C44E4.4 enol-1 myo-3 lpd-5 C37E2.1 T0…
metabolic process	0.00127194	22.538	38	gst-10 W05G11.6 mxl-1 R11A5.4 gln-3 gst-1 gpd-4 T22F3.3 gei-7 B0286.3 gpdh-2 ech-4 B0365.1 vha-14 pyp-1 gst-36 pgk-1 T25B9.9 F54H12.6 sca-1
				F52B11.2 C31C9.2 alh-9 isp-1 Y43F4B.5 fbp-1 unc-108 F09E5.3 C44E4.4 enol-1 lpd-5 C37E2.1 ifg-1 kin-3 kin-2 alh-12 T02H6.11 cyn-5
cellular process	0.00127194	28.0283	44	gst-10 col-117 W05G11.6 mxl-1 R11A5.4 gln-3 spc-1 gpd-4 C56G2.7 T22F3.3 gei-7 B0286.3 let-75 gpdh-2 his-68 dpy-11 B0365.1 vha-14 pyp-1 pgk-1 T25B9.9 F54H12.6 sca-1 pfn-1 F52B11.2 mua-6 C31C9.2 alh-9 isp-1 C35B1.5 H19N07.1 unc-108 F09E5.3 C44E4.4 enol-1 myo-3 lpd-5 C37E2.1 ifg-1 kin-3 kin-2 itx-1 T02H6.11 cyn-5
oxidoreductase activity	0.00127194	3.02792	11	gpd-4 gpdh-2 T25B9.9 C31C9.2 alh-9 isp-1 C35B1.5 lpd-5 C37E2.1 alh-12 T02H6.11
oxidoreductase activity, acting on the CH-OH group of donors, NAD or NADP as acceptor	0.00127194	0.291366	4	gpdh-2 T25B9.9 C31C9.2 C37E2.1
carboxy-lyase activity	0.00127194	0.108548	3	W05G11.6 R11A5.4 B0286.3
intramolecular transferase activity, phosphotransferases	0.00127194	0.0228522	2	F52B11.2 Y43F4B.5
cofactor binding	0.00127194	1.18832	7	gpd-4 T22F3.3 gpdh-2 ech-4 T25B9.9 C31C9.2 C37E2.1
coenzyme binding	0.00132114	0.856959	6	gpd-4 gpdh-2 ech-4 T25B9.9 C31C9.2 C37E2.1
multicellular organismal process	0.00138785	23.6578	39	H39E23.3 gst-10 col-117 Y50D7A.4 spc-1 gpd-4 T22F3.3 gei-7 B0286.3 let-75 npa-1 his-68 dpy-11 vha-14 mdt-28 pyp-1 T25B9.9 F54H12.6 sca-1 pfn-1 mua-6 C31C9.2 isp-1 Y43F4B.5 H19N07.1 unc-108 gei-15 calu-1 Y71H10B.1 lbp-6 C44E4.4 enol-1 myo-3 lpd-5 ifg-1 kin-3 F23C8.5 kin-2 T02H6.11
oxidoreductase activity, acting on CH-OH group of donors	0.00161071	0.314218	4	gpdh-2 T25B9.9 C31C9.2 C37E2.1
muscle myosin complex	0.00172619	0.0285653	2	let-75 myo-3
gluconeogenesis	0.00172619	0.0285653	2	W05G11.6 R11A5.4
ubiquinol-cytochrome-c reductase activity	0.00172619	0.0285653	2	isp-1 T02H6.11
oxidoreductase activity, acting on diphenols and related substances as donors	0.00172619	0.0285653	2	isp-1 T02H6.11
oxidoreductase activity, acting on diphenols and related substances as donors, cytochrome as acceptor	0.00172619	0.0285653	2	isp-1 T02H6.11
myosin filament	0.00172619	0.0285653	2	let-75 myo-3
cellular respiration	0.00201171	0.142827	3	isp-1 C37E2.1 T02H6.11
binding	0.00224349	31.7589	47	far-3 glb-1 Y50D7A.4 W05G11.6 mxl-1 F37C4.5 R11A5.4 clec-63 spc-1 gst-1 gpd-4 C56G2.7 T22F3.3 B0286.3 let-75 pccb-1 lec-6 gpdh-2 his-68 dpy-11 ech-4 B0365.1 pyp-1 lec-5 gst-36 pgk-1 T25B9.9 F54H12.6 lec-4 sca-1 pfn-1 C31C9.2 isp-1 Y43F4B.5 H19N07.1 unc-108 Y54G2A.2 T25F10.6 calu-1 lbp-6 C44E4.4 enol-1 myo-3 C37E2.1 ifg-1 kin-3 kin-2
pyruvate metabolic process	0.00236168	0.0342784	2	W05G11.6 R11A5.4
pentose-phosphate shunt	0.00236168	0.0342784	2	T25B9.9 C31C9.2
NADP metabolic process	0.00236168	0.0342784	2	T25B9.9 C31C9.2
NADPH regeneration	0.00236168	0.0342784	2	T25B9.9 C31C9.2
myosin II complex	0.00324834	0.0399914	2	let-75 myo-3
sugar binding	0.00346799	0.177105	3	lec-6 lec-5 lec-4
coenzyme metabolic process	0.0039581	0.422767	4	gst-10 T25B9.9 C31C9.2 C37E2.1
nucleoside phosphate metabolic process	0.0039581	1.11405	6	B0286.3 vha-14 T25B9.9 sca-1 C31C9.2 F09E5.3
nucleotide metabolic process	0.0039581	1.11405	6	B0286.3 vha-14 T25B9.9 sca-1 C31C9.2 F09E5.3
energy derivation by oxidation of organic compounds	0.0039581	0.188531	3	isp-1 C37E2.1 T02H6.11
embryonic development	0.00485015	15.0653	27	Y50D7A.4 spc-1 gpd-4 T22F3.3 gei-7 let-75 his-68 vha-14 mdt-28 pyp-1 T25B9.9 F54H12.6 sca-1 pfn-1 C31C9.2 isp-1 Y43F4B.5 H19N07.1 Y71H10B.1 C44E4.4 enol-1 myo-3 lpd-5 ifg-1 kin-3 F23C8.5 T02H6.11
glycolysis	0.00491322	0.0514176	2	pgk-1 enol-1
mitochondrial ATP synthesis coupled electron transport	0.00491322	0.0514176	2	isp-1 T02H6.11
nicotinamide nucleotide metabolic process	0.00491322	0.0514176	2	T25B9.9 C31C9.2
cytoplasm	0.00516439	6.26152	15	C56G2.7 let-75 gpdh-2 B0365.1 pyp-1 F54H12.6 sca-1 F52B11.2 unc-108 F09E5.3 enol-1 myo-3 lpd-5 C37E2.1 ifg-1
nucleobase, nucleoside and nucleotide metabolic process	0.00516439	1.18832	6	B0286.3 vha-14 T25B9.9 sca-1 C31C9.2 F09E5.3
cellular homeostasis	0.00540178	0.474184	4	gpdh-2 dpy-11 sca-1 C35B1.5
oxidoreductase activity, acting on the aldehyde or oxo group of donors, NAD or NADP as acceptor	0.00576306	0.0571306	2	gpd-4 alh-9
transferase activity, transferring acyl groups, acyl groups converted into alkyl on transfer	0.00576306	0.0571306	2	gei-7 B0365.1
cellular carbohydrate biosynthetic process	0.00616409	0.228522	3	W05G11.6 R11A5.4 F52B11.2
ATP synthesis coupled electron transport	0.00685816	0.0628437	2	isp-1 T02H6.11
embryonic development ending in birth or egg hatching	0.00699618	14.7454	26	Y50D7A.4 spc-1 gpd-4 T22F3.3 let-75 his-68 vha-14 mdt-28 pyp-1 T25B9.9 F54H12.6 sca-1 pfn-1 C31C9.2 isp-1 Y43F4B.5 H19N07.1 Y71H10B.1 C44E4.4 enol-1 myo-3 lpd-5 ifg-1 kin-3 F23C8.5 T02H6.11
protein complex	0.00700722	2.78226	9	C56G2.7 let-75 gpdh-2 vha-14 F54H12.6 enol-1 myo-3 ifg-1 kin-2
pyrophosphatase activity	0.00777337	2.29665	8	let-75 vha-14 pyp-1 sca-1 H19N07.1 unc-108 Y54G2A.2 myo-3
pyridine nucleotide metabolic process	0.00777337	0.0685567	2	T25B9.9 C31C9.2
respiratory electron transport chain	0.00777337	0.0685567	2	isp-1 T02H6.11
hydrolase activity, acting on acid anhydrides, in phosphorus-containing anhydrides	0.00781066	2.30236	8	let-75 vha-14 pyp-1 sca-1 H19N07.1 unc-108 Y54G2A.2 myo-3
hydrolase activity, acting on acid anhydrides	0.00881216	2.35949	8	let-75 vha-14 pyp-1 sca-1 H19N07.1 unc-108 Y54G2A.2 myo-3
intramolecular transferase activity	0.00881216	0.0742698	2	F52B11.2 Y43F4B.5
oxidoreductase activity, acting on the aldehyde or oxo group of donors	0.00881216	0.0742698	2	gpd-4 alh-9
actin cytoskeleton	0.00983517	0.27994	3	let-75 pfn-1 myo-3
determination of adult lifespan	0.0102261	3.57638	10	gst-10 gei-7 npa-1 sca-1 gei-15 calu-1 lbp-6 enol-1 ifg-1 T02H6.11
multicellular organismal aging	0.0102261	3.57638	10	gst-10 gei-7 npa-1 sca-1 gei-15 calu-1 lbp-6 enol-1 ifg-1 T02H6.11
aging	0.0103596	3.5878	10	gst-10 gei-7 npa-1 sca-1 gei-15 calu-1 lbp-6 enol-1 ifg-1 T02H6.11
organic acid metabolic process	0.0104742	0.98836	5	W05G11.6 R11A5.4 gln-3 gei-7 C31C9.2
carboxylic acid metabolic process	0.0104742	0.98836	5	W05G11.6 R11A5.4 gln-3 gei-7 C31C9.2
oxoacid metabolic process	0.0104742	0.98836	5	W05G11.6 R11A5.4 gln-3 gei-7 C31C9.2
catabolic process	0.0107453	1.93673	7	gpdh-2 pgk-1 T25B9.9 C31C9.2 F09E5.3 enol-1 C37E2.1
macromolecular complex	0.0110142	4.26194	11	C56G2.7 let-75 gpdh-2 his-68 vha-14 F54H12.6 C44E4.4 enol-1 myo-3 ifg-1 kin-2
GTP binding	0.0112284	1.01121	5	W05G11.6 R11A5.4 H19N07.1 unc-108 Y54G2A.2
guanyl nucleotide binding	0.011291	1.01692	5	W05G11.6 R11A5.4 H19N07.1 unc-108 Y54G2A.2
guanyl ribonucleotide binding	0.011291	1.01692	5	W05G11.6 R11A5.4 H19N07.1 unc-108 Y54G2A.2
body morphogenesis	0.0113329	3.08505	9	col-117 spc-1 dpy-11 mua-6 far-1 myo-3 ifg-1 kin-2 T02H6.11
homeostatic process	0.0113329	0.628437	4	gpdh-2 dpy-11 sca-1 C35B1.5
cofactor metabolic process	0.0113329	0.628437	4	gst-10 T25B9.9 C31C9.2 C37E2.1
cellular ketone metabolic process	0.011696	1.03406	5	W05G11.6 R11A5.4 gln-3 gei-7 C31C9.2
oxidative phosphorylation	0.0123619	0.319931	3	vha-14 isp-1 T02H6.11
growth	0.0124561	13.9799	24	spc-1 gpd-4 B0286.3 let-75 dpy-11 vha-14 pyp-1 F54H12.6 sca-1 F52B11.2 mua-6 C31C9.2 Y43F4B.5 H19N07.1 calu-1 Y71H10B.1 C44E4.4 enol-1 myo-3 lpd-5 ifg-1 kin-3 kin-2 T02H6.11
cellular nitrogen compound biosynthetic process	0.0146253	1.09691	5	gln-3 B0286.3 vha-14 sca-1 C31C9.2
isomerase activity	0.0151926	0.348497	3	F52B11.2 Y43F4B.5 cyn-5
ligase activity	0.0151926	0.69128	4	gln-3 B0286.3 pccb-1 B0365.1
hydrogen ion transmembrane transporter activity	0.0156352	0.35421	3	vha-14 isp-1 T02H6.11
monocarboxylic acid metabolic process	0.0156352	0.35421	3	W05G11.6 R11A5.4 gei-7
cation-transporting ATPase activity	0.016666	0.114261	2	vha-14 sca-1
positive regulation of multicellular organism growth	0.0177432	1.65107	6	spc-1 gpd-4 dpy-11 H19N07.1 enol-1 T02H6.11
oxidoreduction coenzyme metabolic process	0.0179084	0.119974	2	T25B9.9 C31C9.2
myosin complex	0.0179084	0.119974	2	let-75 myo-3
nucleoside-triphosphatase activity	0.0181926	2.20524	7	let-75 vha-14 sca-1 H19N07.1 unc-108 Y54G2A.2 myo-3
inorganic cation transmembrane transporter activity	0.0181926	0.742698	4	vha-14 sca-1 isp-1 T02H6.11
positive regulation of multicellular organismal process	0.0200237	1.70821	6	spc-1 gpd-4 dpy-11 H19N07.1 enol-1 T02H6.11
purine ribonucleotide biosynthetic process	0.0213542	0.405627	3	B0286.3 vha-14 sca-1
regulation of multicellular organismal process	0.0220865	3.50211	9	H39E23.3 spc-1 gpd-4 npa-1 dpy-11 H19N07.1 C44E4.4 enol-1 T02H6.11
ribonucleotide biosynthetic process	0.0233779	0.422767	3	B0286.3 vha-14 sca-1
response to stimulus	0.0233779	4.85039	11	gst-10 gst-1 let-75 gpdh-2 dpy-11 sca-1 C44E4.4 myo-3 ifg-1 kin-3 lea-1
primary metabolic process	0.024557	18.3161	28	gst-10 W05G11.6 mxl-1 R11A5.4 gln-3 gpd-4 T22F3.3 gei-7 B0286.3 gpdh-2 B0365.1 vha-14 pgk-1 T25B9.9 F54H12.6 sca-1 F52B11.2 C31C9.2 Y43F4B.5 fbp-1 unc-108 F09E5.3 C44E4.4 enol-1 ifg-1 kin-3 kin-2 cyn-5
ribonucleotide binding	0.0246775	5.5988	12	W05G11.6 R11A5.4 B0286.3 let-75 B0365.1 pgk-1 sca-1 H19N07.1 unc-108 Y54G2A.2 myo-3 kin-3
purine ribonucleotide binding	0.0246775	5.5988	12	W05G11.6 R11A5.4 B0286.3 let-75 B0365.1 pgk-1 sca-1 H19N07.1 unc-108 Y54G2A.2 myo-3 kin-3
cellular amino acid biosynthetic process	0.026892	0.154253	2	gln-3 C31C9.2
carbohydrate biosynthetic process	0.027853	0.457045	3	W05G11.6 R11A5.4 F52B11.2
cytoplasmic part	0.0283902	4.34193	10	let-75 gpdh-2 F54H12.6 sca-1 unc-108 enol-1 myo-3 lpd-5 C37E2.1 ifg-1
lipid binding	0.0302647	0.474184	3	far-3 ech-4 lbp-6
molting cycle, protein-based cuticle	0.0302647	1.37113	5	T25B9.9 sca-1 mua-6 calu-1 kin-2
molting cycle, collagen and cuticulin-based cuticle	0.0302647	1.37113	5	T25B9.9 sca-1 mua-6 calu-1 kin-2
molting cycle	0.0305526	1.37685	5	T25B9.9 sca-1 mua-6 calu-1 kin-2
ATPase activity, coupled to transmembrane movement of ions	0.0313369	0.171392	2	vha-14 sca-1
endocytosis	0.0328876	3.8049	9	col-117 F54H12.6 sca-1 mua-6 H19N07.1 unc-108 C44E4.4 enol-1 myo-3
membrane invagination	0.0328876	3.8049	9	col-117 F54H12.6 sca-1 mua-6 H19N07.1 unc-108 C44E4.4 enol-1 myo-3
purine nucleotide binding	0.0346756	5.92444	12	W05G11.6 R11A5.4 B0286.3 let-75 B0365.1 pgk-1 sca-1 H19N07.1 unc-108 Y54G2A.2 myo-3 kin-3
intracellular part	0.0349876	12.9572	21	mxl-1 C56G2.7 let-75 gpdh-2 his-68 B0365.1 vha-14 pyp-1 F54H12.6 sca-1 pfn-1 F52B11.2 unc-108 F09E5.3 C44E4.4 enol-1 myo-3 lpd-5 C37E2.1 ifg-1 kin-2
myofibril	0.0360943	0.188531	2	let-75 myo-3
sarcomere	0.0360943	0.188531	2	let-75 myo-3
purine nucleotide biosynthetic process	0.0367666	0.525602	3	B0286.3 vha-14 sca-1
monovalent inorganic cation transmembrane transporter activity	0.0367666	0.525602	3	vha-14 isp-1 T02H6.11
response to stress	0.0369202	2.02814	6	gst-10 gst-1 gpdh-2 sca-1 ifg-1 lea-1
cellular membrane organization	0.0369202	3.91916	9	col-117 F54H12.6 sca-1 mua-6 H19N07.1 unc-108 C44E4.4 enol-1 myo-3
membrane organization	0.0369202	3.91916	9	col-117 F54H12.6 sca-1 mua-6 H19N07.1 unc-108 C44E4.4 enol-1 myo-3
cellular component organization	0.0376336	7.52982	14	col-117 spc-1 C56G2.7 his-68 F54H12.6 sca-1 pfn-1 mua-6 H19N07.1 unc-108 C44E4.4 enol-1 myo-3 itx-1
amine biosynthetic process	0.0428384	0.211383	2	gln-3 C31C9.2
regulation of multicellular organism growth	0.0451275	2.13668	6	spc-1 gpd-4 dpy-11 H19N07.1 enol-1 T02H6.11
GTPase activity	0.0461252	0.582732	3	H19N07.1 unc-108 Y54G2A.2
cytosol	0.0486805	0.228522	2	enol-1 ifg-1
miRNA
subcategory name	p-value	expected # of genes	observed # of genes	GeneIDs of test set in subcategory
cel-miR-1	0.00814736	0.153051	2	Y43F4B.5 T02H6.11

## Sheet: Suppl. Table II
Supplementary Table II: Over Representation Analysis (ORA)
Parameters of analyses:
Organism			Caenorhabditis elegans
Identifier type			Gene ID
Significance level			0.05
p-value adjustment for multiple testing (only for pathways, GO, TF)			FDR
minimum number of genes (in GO-category, pathways, being transcribed by the same TF)			2
miRNA target threshold			0.001
number of bins for chromosomes			200
standard deviation (as multiple of chromosome bin size)			2.5
Statistical method used:			Hypergeometric Distribution test
Test set proteomics	Decreased 1.3fold
# of uploaded IDs in Set			90
# of known IDs in Set			a
# of known IDs with sequence			86
Reference set	GO database 06-09-2010		all Genes
# of uploaded IDs			21188
# of known IDs			21188
# of known IDs with sequence			20173
Results overview Gene Ontology
# of genes/proteins annotated:	Decreased 1.3fold		79
# of genes/proteins annotated in reference set:	GO database 06-09-2010		14003
# of computed GO categories with more than 2 genes:			288
# of computed GO categories with p-values below 0.05:			124
# of computed GO categories with p-values below 0.05 and Bonferroni adjustment:			67
#r of computed GO categories with p-values below 0.05 and FDR adjustment:			102
Results overview KEGG
# of genes/proteins annotated:	Decreased 1.3fold		40
# of genes/proteins annotated in reference set:	KEGG		1638
# of computed KEGG categories with more than 2 genes:			6
# of computed KEGG categories with p-values below 0.05:			2
# of computed KEGG categories with p-values below 0.05 and Bonferroni adjustment:			2
# of computed KEGG categories with p-values below 0.05 and FDR adjustment:			2
Results overview miRNA
# of genes/proteins annotated:	Decreased 1.3fold		2
# of genes/proteins annotated in reference set:	miNA		967
# of computed miRNA categories with more than 2 genes:			0
# of computed miRNA categories with p-values below 0.05:			0
# of computed miRNA categories with p-values below 0.05 and Bonferroni adjustment:			0
# of computed miRNA categories with p-values below 0.05 and FDR adjustment:			0
KEGG PATHWAY
subcategory name	p-value	expected # of genes	observed # of genes	GeneIDs of test set in subcategory
Ribosome	3.45437e-20	2.0757	23	rps-16 rpl-34 rps-24 rpl-26 C37A2.7 rpl-37 rpl-36 rpl-31 rpa-0 rps-6 rps-8 rpl-22 rpl-19 rps-26 rpl-25.2 rpl-35 rpl-28 rpl-4 rps-15 rpl-43
				rpl-17 rps-7 rpl-24.2
Metabolic pathways	0.00295617	15.409	6	T02G5.7 ers-1 R07H5.8 sams-1 F13H8.7 F35G12.2
GENE ONTOLOGY
subcategory name	p-value	expected # of genes	observed # of genes	GeneIDs of test set in subcategory
ribonucleoprotein complex	4.12206e-28	0.987288	26	rps-16 rpl-3 rpl-34 rps-24 rpl-26 C37A2.7 rpl-37 rpl-36 M28.5 rpl-31 rps-6 rps-8 rpl-22 rpl-19 rps-26 rpl-25.2 rpl-35 rpl-28 rpl-4 rps-15 cgh-1 rpl-43 rpl-17 rps-7 rpl-24.2 C44E4.4
structural constituent of ribosome	6.48749e-28	0.778547	24	rps-16 rpl-3 rpl-34 rps-24 rpl-26 C37A2.7 rpl-37 rpl-36 M28.5 rpl-31 rps-6 rps-8 rpl-22 rpl-19 rps-26 rpl-25.2 rpl-35 rpl-28 rpl-4 rps-15 rpl-43 rpl-17 rps-7 rpl-24.2
ribosome	6.48749e-28	0.784189	24	rps-16 rpl-3 rpl-34 rps-24 rpl-26 C37A2.7 rpl-37 rpl-36 M28.5 rpl-31 rps-6 rps-8 rpl-22 rpl-19 rps-26 rpl-25.2 rpl-35 rpl-28 rpl-4 rps-15 rpl-43 rpl-17 rps-7 rpl-24.2
translation	6.48749e-28	1.20731	27	rps-16 F54H12.6 rpl-3 rpl-34 rps-24 F17C11.9 rpl-26 C37A2.7 rpl-37 rpl-36 M28.5 rpl-31 rps-6 rps-8 rpl-22 rpl-19 rps-26 rpl-25.2 rpl-35 rpl-28 rpl-4 rps-15 eif-3.C rpl-43 rpl-17 rps-7 rpl-24.2
developmental process	8.05375e-22	21.2972	64	eft-2 imb-3 daf-21 cyc-2.1 sip-1 pas-4 T02G5.7 rps-16 F54H12.6 rpl-3 eel-1 F09G2.9 dpy-30 rpl-34 rps-24 rme-1 F17C11.9 hsp-1 rpl-26 rack-1 C37A2.7 rpl-37 rpl-36 M28.5 rpl-31 cpn-3 rps-6 rps-8 K07C5.4 rpl-22 rpl-19 pbs-5 rps-26 Y82E9BR.3 vig-1 Y65B4BR.5 hsp-6 rpl-25.2 D2096.8 rpl-35 rpl-28 snr-2 rpl-4 far-1 rps-15 acdh-1 fat-2 cgh-1 sams-1 rpl-43 rpl-17 rps-7 pas-6 rpl-24.2 C44E4.4 R09B3.3 gop-2 F…
embryonic development ending in birth or egg hatching	1.24686e-21	14.5611	55	eft-2 imb-3 daf-21 cyc-2.1 pas-4 rps-16 F54H12.6 rpl-3 eel-1 F09G2.9 dpy-30 rpl-34 rme-1 F17C11.9 hsp-1 rpl-26 rack-1 C37A2.7 rpl-37 rpl-36 M28.5 rpl-31 cpn-3 K07C5.4 rpl-22 rpl-19 pbs-5 rps-26 Y82E9BR.3 vig-1 Y65B4BR.5 hsp-6 rpl-25.2 D2096.8 rpl-35 rpl-28 snr-2 rpl-4 rps-15 fat-2 cgh-1 rpl-43 rpl-17 rps-7 pas-6 rpl-24.2 C44E4.4 R09B3.3 gop-2 F35G12.2 C06G3.5 nasp-2 vit-5 vit-3 C44B12.1
macromolecular complex	2.58451e-21	4.20867	34	pas-4 rps-16 F54H12.6 rpl-3 rpl-34 rps-24 F17C11.9 rpl-26 rack-1 C37A2.7 rpl-37 rpl-36 M28.5 rpl-31 rps-6 rps-8 rpl-22 rpl-19 pbs-5 rps-26 Y82E9BR.3 rpl-25.2 rpl-35 rpl-28 rpl-4 rps-15 eif-3.C cgh-1 rpl-43 rpl-17 rps-7 pas-6 rpl-24.2 C44E4.4
embryonic development	2.74742e-21	14.877	55	eft-2 imb-3 daf-21 cyc-2.1 pas-4 rps-16 F54H12.6 rpl-3 eel-1 F09G2.9 dpy-30 rpl-34 rme-1 F17C11.9 hsp-1 rpl-26 rack-1 C37A2.7 rpl-37 rpl-36 M28.5 rpl-31 cpn-3 K07C5.4 rpl-22 rpl-19 pbs-5 rps-26 Y82E9BR.3 vig-1 Y65B4BR.5 hsp-6 rpl-25.2 D2096.8 rpl-35 rpl-28 snr-2 rpl-4 rps-15 fat-2 cgh-1 rpl-43 rpl-17 rps-7 pas-6 rpl-24.2 C44E4.4 R09B3.3 gop-2 F35G12.2 C06G3.5 nasp-2 vit-5 vit-3 C44B12.1
cytoplasmic part	3.66403e-21	4.28765	34	daf-21 rps-16 F54H12.6 rpl-3 rpl-34 rps-24 rme-1 F17C11.9 rpl-26 rack-1 C37A2.7 rpl-37 rpl-36 M28.5 rpl-31 rps-6 rps-8 rpl-22 rpl-19 rps-26 hsp-6 rpl-25.2 rpl-35 rpl-28 rpl-4 rps-15 eif-3.C cgh-1 rpl-43 rpl-17 rps-7 rpl-24.2 F35G12.2 vit-2
multicellular organismal development	5.41547e-21	20.5074	62	eft-2 imb-3 daf-21 cyc-2.1 sip-1 pas-4 rps-16 F54H12.6 rpl-3 eel-1 F09G2.9 dpy-30 rpl-34 rps-24 rme-1 F17C11.9 hsp-1 rpl-26 rack-1 C37A2.7 rpl-37 rpl-36 M28.5 rpl-31 cpn-3 rps-6 rps-8 K07C5.4 rpl-22 rpl-19 pbs-5 rps-26 Y82E9BR.3 vig-1 Y65B4BR.5 hsp-6 rpl-25.2 D2096.8 rpl-35 rpl-28 snr-2 rpl-4 rps-15 acdh-1 fat-2 cgh-1 sams-1 rpl-43 rpl-17 rps-7 pas-6 rpl-24.2 C44E4.4 R09B3.3 gop-2 F35G12.2 C06G3.…
growth	3.60979e-18	13.8051	50	eft-2 imb-3 cyc-2.1 sip-1 pas-4 rps-16 F54H12.6 rpl-3 dpy-30 rpl-34 rps-24 F17C11.9 hsp-1 rpl-26 rack-1 C37A2.7 rpl-37 rpl-36 M28.5 rpl-31 cpn-3 rps-8 K07C5.4 rpl-22 rpl-19 pbs-5 rps-26 Y82E9BR.3 F56C9.7 Y65B4BR.5 hsp-6 rpl-25.2 D2096.8 rpl-35 rpl-28 snr-2 rps-15 R07H5.8 fat-2 cgh-1 sams-1 rpl-43 rpl-17 rps-7 pas-6 rpl-24.2 C44E4.4 gop-2 vit-5 vit-3
multicellular organismal process	6.77278e-18	23.3621	62	eft-2 imb-3 daf-21 cyc-2.1 sip-1 pas-4 rps-16 F54H12.6 rpl-3 eel-1 F09G2.9 dpy-30 rpl-34 rps-24 rme-1 F17C11.9 hsp-1 rpl-26 rack-1 C37A2.7 rpl-37 rpl-36 M28.5 rpl-31 cpn-3 rps-6 rps-8 K07C5.4 rpl-22 rpl-19 pbs-5 rps-26 Y82E9BR.3 vig-1 R09B3.3 gop-2 F35G12.2 C06G3.5 vit-2 nasp-2 vit-5 vit-3 C44B12.1 Y65B4BR.5 hsp-6 rpl-25.2 D2096.8 rpl-35 rpl-28 snr-2 rpl-4 rps-15 acdh-1 fat-2 cgh-1 sams-1 rpl-43 …
reproduction	1.01198e-17	12.2593	47	eft-2 imb-3 daf-21 pas-4 rps-16 rpl-3 F09G2.9 dpy-30 rps-24 rme-1 F17C11.9 hsp-1 rpl-26 rack-1 rpl-37 rpl-36 M28.5 rpl-31 rps-6 rps-8 K07C5.4 rpl-22 rpl-19 pbs-5 rps-26 Y65B4BR.5 hsp-6 rpl-25.2 D2096.8 rpl-35 snr-2 rpl-4 rps-15 eif-3.C fat-2 cgh-1 sams-1 rpl-17 rps-7 F13H8.7 pas-6 rpl-24.2 C44E4.4 gop-2 F35G12.2 C24F3.2 C44B12.1
nematode larval development	1.54793e-17	10.0647	43	eft-2 imb-3 daf-21 cyc-2.1 pas-4 rps-16 F54H12.6 rpl-3 eel-1 dpy-30 rpl-34 rps-24 hsp-1 rpl-26 rack-1 rpl-37 rpl-36 M28.5 rpl-31 cpn-3 rps-6 rps-8 K07C5.4 rpl-22 rpl-19 pbs-5 rps-26 Y82E9BR.3 Y65B4BR.5 hsp-6 D2096.8 rpl-35 rpl-28 snr-2 rps-15 cgh-1 rpl-43 rpl-17 rps-7 pas-6 rpl-24.2 C44E4.4 gop-2
larval development	1.54793e-17	10.0703	43	eft-2 imb-3 daf-21 cyc-2.1 pas-4 rps-16 F54H12.6 rpl-3 eel-1 dpy-30 rpl-34 rps-24 hsp-1 rpl-26 rack-1 rpl-37 rpl-36 M28.5 rpl-31 cpn-3 rps-6 rps-8 K07C5.4 rpl-22 rpl-19 pbs-5 rps-26 Y82E9BR.3 Y65B4BR.5 hsp-6 D2096.8 rpl-35 rpl-28 snr-2 rps-15 cgh-1 rpl-43 rpl-17 rps-7 pas-6 rpl-24.2 C44E4.4 gop-2
post-embryonic development	2.0007e-17	10.155	43	eft-2 imb-3 daf-21 cyc-2.1 pas-4 rps-16 F54H12.6 rpl-3 eel-1 dpy-30 rpl-34 rps-24 hsp-1 rpl-26 rack-1 rpl-37 rpl-36 M28.5 rpl-31 cpn-3 rps-6 rps-8 K07C5.4 rpl-22 rpl-19 pbs-5 rps-26 Y82E9BR.3 Y65B4BR.5 hsp-6 D2096.8 rpl-35 rpl-28 snr-2 rps-15 cgh-1 rpl-43 rpl-17 rps-7 pas-6 rpl-24.2 C44E4.4 gop-2
cytoplasm	2.14501e-17	6.18325	35	daf-21 rps-16 F54H12.6 rpl-3 rpl-34 rps-24 rme-1 F17C11.9 hsp-1 rpl-26 rack-1 C37A2.7 rpl-37 rpl-36 M28.5 rpl-31 rps-6 rps-8 rpl-22 rpl-19 rps-26 hsp-6 rpl-25.2 rpl-35 rpl-28 rpl-4 rps-15 eif-3.C cgh-1 rpl-43 rpl-17 rps-7 rpl-24.2 F35G12.2 vit-2
cellular protein metabolic process	1.25476e-16	6.09862	34	daf-21 pas-4 rps-16 F54H12.6 rpl-3 eel-1 rpl-34 rps-24 F17C11.9 rpl-26 C37A2.7 rpl-37 rpl-36 M28.5 rpl-31 rps-6 rps-8 rpl-22 rpl-19 pbs-5 rps-26 hsp-6 rpl-25.2 rpl-35 rpl-28 rpl-4 rps-15 eif-3.C rpl-43 rpl-17 rps-7 pas-6 rpl-24.2 C24F3.2
non-membrane-bounded organelle	5.64044e-16	3.26087	26	rps-16 rpl-3 rpl-34 rps-24 rpl-26 rack-1 C37A2.7 rpl-37 rpl-36 M28.5 rpl-31 rps-6 rps-8 rpl-22 rpl-19 rps-26 rpl-25.2 rpl-35 rpl-28 rpl-4 rps-15 cgh-1 rpl-43 rpl-17 rps-7 rpl-24.2
intracellular non-membrane-bounded organelle	5.64044e-16	3.26087	26	rps-16 rpl-3 rpl-34 rps-24 rpl-26 rack-1 C37A2.7 rpl-37 rpl-36 M28.5 rpl-31 rps-6 rps-8 rpl-22 rpl-19 rps-26 rpl-25.2 rpl-35 rpl-28 rpl-4 rps-15 cgh-1 rpl-43 rpl-17 rps-7 rpl-24.2
structural molecule activity	1.7809e-15	2.77005	24	rps-16 rpl-3 rpl-34 rps-24 rpl-26 C37A2.7 rpl-37 rpl-36 M28.5 rpl-31 rps-6 rps-8 rpl-22 rpl-19 rps-26 rpl-25.2 rpl-35 rpl-28 rpl-4 rps-15 rpl-43 rpl-17 rps-7 rpl-24.2
membrane part	2.03477e-15	37.0656	4	cyp-13B2 Y82E9BR.3 vig-1 fat-2
membrane	3.35884e-15	38.3011	5	cyp-13B2 Y82E9BR.3 vig-1 fat-2 rps-7
intrinsic to membrane	6.08446e-15	36.3604	4	cyp-13B2 Y82E9BR.3 vig-1 fat-2
integral to membrane	6.17869e-15	36.3266	4	cyp-13B2 Y82E9BR.3 vig-1 fat-2
biological_process	2.30848e-14	49.0993	78	mxl-1 eft-2 imb-3 daf-21 cyc-2.1 sip-1 pas-4 T02G5.7 rps-16 F54H12.6 rpl-3 cyp-13B2 eel-1 F09G2.9 dpy-30 rpl-34 rps-24 rme-1 F17C11.9 hsp-1 rpl-26 rack-1 C37A2.7 rpl-37 Y32F6A.5 rpl-36 M28.5 lbp-9 rpl-31 cpn-3 rps-6 rps-8 K07C5.4 rpl-22 rpl-19 pbs-5 cey-4 rps-26 Y82E9BR.3 vig-1 F56C9.7 Y65B4BR.5 hsp-6 rpl-25.2 D2096.8 rpl-35 rpl-28 snr-2 rpl-4 far-1 rps-15 R07H5.8 eif-3.C acdh-1 fat-2 cgh-1 sams-…
protein metabolic process	3.38511e-14	7.9378	35	daf-21 pas-4 rps-16 F54H12.6 rpl-3 eel-1 rpl-34 rps-24 F17C11.9 rpl-26 C37A2.7 rpl-37 Y32F6A.5 rpl-36 M28.5 rpl-31 rps-6 rps-8 rpl-22 rpl-19 pbs-5 rps-26 hsp-6 rpl-25.2 rpl-35 rpl-28 rpl-4 rps-15 eif-3.C rpl-43 rpl-17 rps-7 pas-6 rpl-24.2 C24F3.2
intracellular part	6.69719e-14	12.7953	43	mxl-1 daf-21 pas-4 rps-16 F54H12.6 rpl-3 dpy-30 rpl-34 rps-24 rme-1 F17C11.9 hsp-1 rpl-26 rack-1 C37A2.7 rpl-37 rpl-36 M28.5 rpl-31 rps-6 rps-8 rpl-22 rpl-19 pbs-5 rps-26 Y82E9BR.3 hsp-6 rpl-25.2 D2096.8 rpl-35 rpl-28 rpl-4 rps-15 eif-3.C cgh-1 rpl-43 rpl-17 rps-7 pas-6 rpl-24.2 C44E4.4 F35G12.2 vit-2
biosynthetic process	4.73071e-13	8.69378	35	mxl-1 T02G5.7 rps-16 F54H12.6 rpl-3 rpl-34 rps-24 F17C11.9 rpl-26 C37A2.7 rpl-37 rpl-36 M28.5 rpl-31 rps-6 rps-8 rpl-22 rpl-19 cey-4 rps-26 Y82E9BR.3 rpl-25.2 rpl-35 rpl-28 rpl-4 rps-15 R07H5.8 eif-3.C fat-2 pmt-2 rpl-43 rpl-17 rps-7 rpl-24.2 C06G3.5
gene expression	4.73071e-13	7.1254	32	mxl-1 rps-16 F54H12.6 rpl-3 dpy-30 rpl-34 rps-24 F17C11.9 rpl-26 C37A2.7 rpl-37 rpl-36 M28.5 rpl-31 rps-6 rps-8 rpl-22 rpl-19 cey-4 rps-26 rpl-25.2 D2096.8 rpl-35 rpl-28 rpl-4 rps-15 eif-3.C rpl-43 rpl-17 rps-7 rpl-24.2 C44E4.4
cellular biosynthetic process	4.73071e-13	8.15782	34	mxl-1 T02G5.7 rps-16 F54H12.6 rpl-3 rpl-34 rps-24 F17C11.9 rpl-26 C37A2.7 rpl-37 rpl-36 M28.5 rpl-31 rps-6 rps-8 rpl-22 rpl-19 cey-4 rps-26 Y82E9BR.3 rpl-25.2 rpl-35 rpl-28 rpl-4 rps-15 R07H5.8 eif-3.C fat-2 rpl-43 rpl-17 rps-7 rpl-24.2 C06G3.5
metabolic process	6.18766e-12	22.2563	53	mxl-1 daf-21 pas-4 T02G5.7 rps-16 F54H12.6 rpl-3 cyp-13B2 eel-1 dpy-30 rpl-34 rps-24 F17C11.9 rpl-26 C37A2.7 rpl-37 Y32F6A.5 rpl-36 M28.5 rpl-31 rps-6 rps-8 rpl-22 rpl-19 pbs-5 cey-4 rps-26 Y82E9BR.3 hsp-6 rpl-25.2 D2096.8 rpl-35 rpl-28 rpl-4 rps-15 R07H5.8 eif-3.C acdh-1 fat-2 cgh-1 sams-1 lys-1 pmt-2 rpl-43 rpl-17 rps-7 F13H8.7 pas-6 rpl-24.2 C44E4.4 F35G12.2 C06G3.5 C24F3.2
intracellular	6.52733e-12	15.2945	44	mxl-1 daf-21 pas-4 rps-16 F54H12.6 rpl-3 eel-1 dpy-30 rpl-34 rps-24 rme-1 F17C11.9 hsp-1 rpl-26 rack-1 C37A2.7 rpl-37 rpl-36 M28.5 rpl-31 rps-6 rps-8 rpl-22 rpl-19 pbs-5 rps-26 Y82E9BR.3 hsp-6 rpl-25.2 D2096.8 rpl-35 rpl-28 rpl-4 rps-15 eif-3.C cgh-1 rpl-43 rpl-17 rps-7 pas-6 rpl-24.2 C44E4.4 F35G12.2 vit-2
cellular metabolic process	9.4763e-12	16.1859	45	mxl-1 daf-21 pas-4 T02G5.7 rps-16 F54H12.6 rpl-3 eel-1 rpl-34 rps-24 F17C11.9 rpl-26 C37A2.7 rpl-37 rpl-36 M28.5 rpl-31 rps-6 rps-8 rpl-22 rpl-19 pbs-5 cey-4 rps-26 Y82E9BR.3 hsp-6 rpl-25.2 rpl-35 rpl-28 rpl-4 rps-15 R07H5.8 eif-3.C fat-2 cgh-1 sams-1 rpl-43 rpl-17 rps-7 pas-6 rpl-24.2 C44E4.4 F35G12.2 C06G3.5 C24F3.2
cellular macromolecule biosynthetic process	1.29147e-11	6.5161	29	mxl-1 rps-16 F54H12.6 rpl-3 rpl-34 rps-24 F17C11.9 rpl-26 C37A2.7 rpl-37 rpl-36 M28.5 rpl-31 rps-6 rps-8 rpl-22 rpl-19 cey-4 rps-26 rpl-25.2 rpl-35 rpl-28 rpl-4 rps-15 eif-3.C rpl-43 rpl-17 rps-7 rpl-24.2
macromolecule biosynthetic process	1.3691e-11	6.53867	29	mxl-1 rps-16 F54H12.6 rpl-3 rpl-34 rps-24 F17C11.9 rpl-26 C37A2.7 rpl-37 rpl-36 M28.5 rpl-31 rps-6 rps-8 rpl-22 rpl-19 cey-4 rps-26 rpl-25.2 rpl-35 rpl-28 rpl-4 rps-15 eif-3.C rpl-43 rpl-17 rps-7 rpl-24.2
cellular macromolecule metabolic process	9.71253e-11	12.3721	38	mxl-1 daf-21 pas-4 rps-16 F54H12.6 rpl-3 eel-1 rpl-34 rps-24 F17C11.9 rpl-26 C37A2.7 rpl-37 rpl-36 M28.5 rpl-31 rps-6 rps-8 rpl-22 rpl-19 pbs-5 cey-4 rps-26 hsp-6 rpl-25.2 rpl-35 rpl-28 rpl-4 rps-15 eif-3.C cgh-1 rpl-43 rpl-17 rps-7 pas-6 rpl-24.2 C44E4.4 C24F3.2
primary metabolic process	1.01453e-10	18.0871	46	mxl-1 daf-21 pas-4 T02G5.7 rps-16 F54H12.6 rpl-3 eel-1 rpl-34 rps-24 F17C11.9 rpl-26 C37A2.7 rpl-37 Y32F6A.5 rpl-36 M28.5 rpl-31 rps-6 rps-8 rpl-22 rpl-19 pbs-5 cey-4 rps-26 Y82E9BR.3 hsp-6 rpl-25.2 rpl-35 rpl-28 rpl-4 rps-15 R07H5.8 eif-3.C fat-2 cgh-1 lys-1 pmt-2 rpl-43 rpl-17 rps-7 pas-6 rpl-24.2 C44E4.4 C06G3.5 C24F3.2
determination of adult lifespan	1.52915e-10	3.53167	21	daf-21 cyc-2.1 sip-1 rpl-34 hsp-1 rps-6 rps-8 rpl-19 pbs-5 rps-26 Y65B4BR.5 hsp-6 rpl-4 rps-15 acdh-1 cgh-1 sams-1 pas-6 vit-2 vit-5 vit-3
multicellular organismal aging	1.52915e-10	3.53167	21	daf-21 cyc-2.1 sip-1 rpl-34 hsp-1 rps-6 rps-8 rpl-19 pbs-5 rps-26 Y65B4BR.5 hsp-6 rpl-4 rps-15 acdh-1 cgh-1 sams-1 pas-6 vit-2 vit-5 vit-3
aging	1.58387e-10	3.54296	21	daf-21 cyc-2.1 sip-1 rpl-34 hsp-1 rps-6 rps-8 rpl-19 pbs-5 rps-26 Y65B4BR.5 hsp-6 rpl-4 rps-15 acdh-1 cgh-1 sams-1 pas-6 vit-2 vit-5 vit-3
macromolecule metabolic process	2.50706e-10	14.8714	41	mxl-1 daf-21 pas-4 rps-16 F54H12.6 rpl-3 eel-1 dpy-30 rpl-34 rps-24 F17C11.9 rpl-26 C37A2.7 rpl-37 Y32F6A.5 rpl-36 M28.5 rpl-31 rps-6 rps-8 rpl-22 rpl-19 pbs-5 cey-4 rps-26 hsp-6 rpl-25.2 D2096.8 rpl-35 rpl-28 rpl-4 rps-15 eif-3.C cgh-1 rpl-43 rpl-17 rps-7 pas-6 rpl-24.2 C44E4.4 C24F3.2
intracellular organelle	7.70869e-10	10.6966	34	mxl-1 rps-16 rpl-3 dpy-30 rpl-34 rps-24 rme-1 rpl-26 rack-1 C37A2.7 rpl-37 rpl-36 M28.5 rpl-31 rps-6 rps-8 rpl-22 rpl-19 rps-26 hsp-6 rpl-25.2 D2096.8 rpl-35 rpl-28 rpl-4 rps-15 cgh-1 rpl-43 rpl-17 rps-7 rpl-24.2 C44E4.4 F35G12.2 vit-2
organelle	7.98323e-10	10.7191	34	mxl-1 rps-16 rpl-3 dpy-30 rpl-34 rps-24 rme-1 rpl-26 rack-1 C37A2.7 rpl-37 rpl-36 M28.5 rpl-31 rps-6 rps-8 rpl-22 rpl-19 rps-26 hsp-6 rpl-25.2 D2096.8 rpl-35 rpl-28 rpl-4 rps-15 cgh-1 rpl-43 rpl-17 rps-7 rpl-24.2 C44E4.4 F35G12.2 vit-2
regulation of growth rate	1.35245e-08	9.38206	30	imb-3 cyc-2.1 sip-1 pas-4 F54H12.6 rpl-3 dpy-30 rpl-34 F17C11.9 rpl-26 rack-1 C37A2.7 rpl-37 K07C5.4 rpl-22 F56C9.7 Y65B4BR.5 rpl-25.2 D2096.8 rps-15 R07H5.8 cgh-1 sams-1 rpl-43 rpl-17 rpl-24.2 C44E4.4 gop-2 vit-5 vit-3
positive regulation of growth rate	1.35245e-08	9.37642	30	imb-3 cyc-2.1 sip-1 pas-4 F54H12.6 rpl-3 dpy-30 rpl-34 F17C11.9 rpl-26 rack-1 C37A2.7 rpl-37 K07C5.4 rpl-22 F56C9.7 Y65B4BR.5 rpl-25.2 D2096.8 rps-15 R07H5.8 cgh-1 sams-1 rpl-43 rpl-17 rpl-24.2 C44E4.4 gop-2 vit-5 vit-3
cellular process	3.76009e-08	27.6779	53	mxl-1 imb-3 daf-21 pas-4 T02G5.7 rps-16 F54H12.6 rpl-3 eel-1 rpl-34 rps-24 rme-1 F17C11.9 hsp-1 rpl-26 rack-1 C37A2.7 rpl-37 rpl-36 M28.5 rpl-31 rps-6 rps-8 rpl-22 rpl-19 pbs-5 cey-4 rps-26 Y82E9BR.3 Y65B4BR.5 hsp-6 rpl-25.2 C24F3.2 D2096.8 rpl-35 rpl-28 snr-2 rpl-4 rps-15 R07H5.8 eif-3.C fat-2 cgh-1 sams-1 rpl-43 rpl-17 rps-7 pas-6 rpl-24.2 C44E4.4 gop-2 F35G12.2 C06G3.5
positive regulation of growth	1.2536e-07	10.3299	30	imb-3 cyc-2.1 sip-1 pas-4 F54H12.6 rpl-3 dpy-30 rpl-34 F17C11.9 rpl-26 rack-1 C37A2.7 rpl-37 K07C5.4 rpl-22 F56C9.7 Y65B4BR.5 rpl-25.2 D2096.8 rps-15 R07H5.8 cgh-1 sams-1 rpl-43 rpl-17 rpl-24.2 C44E4.4 gop-2 vit-5 vit-3
lipid transporter activity	2.39029e-07	0.10155	5	vit-6 vit-2 vit-1 vit-5 vit-3
regulation of growth	2.50124e-07	10.6627	30	imb-3 cyc-2.1 sip-1 pas-4 F54H12.6 rpl-3 dpy-30 rpl-34 F17C11.9 rpl-26 rack-1 C37A2.7 rpl-37 K07C5.4 rpl-22 F56C9.7 Y65B4BR.5 rpl-25.2 D2096.8 rps-15 R07H5.8 cgh-1 sams-1 rpl-43 rpl-17 rpl-24.2 C44E4.4 gop-2 vit-5 vit-3
lipid transport	6.9351e-07	0.124116	5	vit-6 vit-2 vit-1 vit-5 vit-3
positive regulation of biological process	7.669e-07	11.2212	30	imb-3 cyc-2.1 sip-1 pas-4 F54H12.6 rpl-3 dpy-30 rpl-34 F17C11.9 rpl-26 rack-1 C37A2.7 rpl-37 K07C5.4 rpl-22 F56C9.7 Y65B4BR.5 rpl-25.2 D2096.8 rps-15 R07H5.8 cgh-1 sams-1 rpl-43 rpl-17 rpl-24.2 C44E4.4 gop-2 vit-5 vit-3
molecular_function	9.26382e-07	46.6846	68	mxl-1 eft-2 imb-3 daf-21 cyc-2.1 pas-4 T02G5.7 rps-16 F54H12.6 rpl-3 cyp-13B2 eel-1 dpy-30 rpl-34 rps-24 rme-1 F17C11.9 hsp-1 rpl-26 rack-1 C37A2.7 rpl-37 Y32F6A.5 rpl-36 M28.5 lbp-9 rpl-31 rpa-0 rps-6 rps-8 rpl-22 rpl-19 pbs-5 cey-4 rps-26 Y82E9BR.3 Y65B4BR.5 hsp-6 rpl-25.2 rpl-35 rpl-28 rpl-4 rps-15 R07H5.8 eif-3.C acdh-1 fat-2 cgh-1 sams-1 lys-1 pmt-2 rpl-43 rpl-17 rps-7 F13H8.7 pas-6 rpl-24.2…
anatomical structure development	2.62743e-05	9.07177	24	eft-2 imb-3 T02G5.7 dpy-30 hsp-1 rack-1 rpl-37 M28.5 rpl-31 K07C5.4 rps-26 Y65B4BR.5 hsp-6 rpl-25.2 D2096.8 snr-2 far-1 fat-2 cgh-1 rpl-17 rpl-24.2 C44E4.4 gop-2 F35G12.2
receptor-mediated endocytosis	5.04152e-05	3.54296	14	imb-3 F54H12.6 rme-1 hsp-1 M28.5 rps-8 Y82E9BR.3 rpl-25.2 snr-2 fat-2 cgh-1 rpl-24.2 C44E4.4 gop-2
endocytosis	9.42245e-05	3.75734	14	imb-3 F54H12.6 rme-1 hsp-1 M28.5 rps-8 Y82E9BR.3 rpl-25.2 snr-2 fat-2 cgh-1 rpl-24.2 C44E4.4 gop-2
membrane invagination	9.42245e-05	3.75734	14	imb-3 F54H12.6 rme-1 hsp-1 M28.5 rps-8 Y82E9BR.3 rpl-25.2 snr-2 fat-2 cgh-1 rpl-24.2 C44E4.4 gop-2
cellular membrane organization	0.000126471	3.87017	14	imb-3 F54H12.6 rme-1 hsp-1 M28.5 rps-8 Y82E9BR.3 rpl-25.2 snr-2 fat-2 cgh-1 rpl-24.2 C44E4.4 gop-2
membrane organization	0.000126471	3.87017	14	imb-3 F54H12.6 rme-1 hsp-1 M28.5 rps-8 Y82E9BR.3 rpl-25.2 snr-2 fat-2 cgh-1 rpl-24.2 C44E4.4 gop-2
vesicle-mediated transport	0.000260832	4.14097	14	imb-3 F54H12.6 rme-1 hsp-1 M28.5 rps-8 Y82E9BR.3 rpl-25.2 snr-2 fat-2 cgh-1 rpl-24.2 C44E4.4 gop-2
threonine-type endopeptidase activity	0.000274996	0.0789831	3	pas-4 pbs-5 pas-6
proteasome core complex	0.000274996	0.0789831	3	pas-4 pbs-5 pas-6
threonine-type peptidase activity	0.000274996	0.0789831	3	pas-4 pbs-5 pas-6
translational elongation	0.000413085	0.0902664	3	F54H12.6 F17C11.9 C37A2.7
eukaryotic translation elongation factor 1 complex	0.000416213	0.0169249	2	F54H12.6 F17C11.9
response to heat	0.000511745	0.253874	4	sip-1 hsp-1 rps-6 rps-15
regulation of biological process	0.000615357	18.1097	33	mxl-1 imb-3 cyc-2.1 sip-1 pas-4 F54H12.6 rpl-3 dpy-30 rpl-34 F17C11.9 rpl-26 rack-1 C37A2.7 rpl-37 K07C5.4 rpl-22 cey-4 F56C9.7 Y65B4BR.5 rpl-25.2 D2096.8 snr-2 rps-15 R07H5.8 cgh-1 sams-1 rpl-43 rpl-17 rpl-24.2 C44E4.4 gop-2 vit-5 vit-3
sex differentiation	0.000791153	4.07891	13	eft-2 rack-1 rpl-37 rpl-31 K07C5.4 Y65B4BR.5 rpl-25.2 D2096.8 cgh-1 rpl-24.2 C44E4.4 gop-2 F35G12.2
biological regulation	0.000877599	18.4595	33	mxl-1 imb-3 cyc-2.1 sip-1 pas-4 F54H12.6 rpl-3 dpy-30 rpl-34 F17C11.9 rpl-26 rack-1 C37A2.7 rpl-37 K07C5.4 rpl-22 cey-4 F56C9.7 Y65B4BR.5 rpl-25.2 D2096.8 snr-2 rps-15 R07H5.8 cgh-1 sams-1 rpl-43 rpl-17 rpl-24.2 C44E4.4 gop-2 vit-5 vit-3
ribosomal subunit	0.000878931	0.118475	3	rpl-26 rps-15 rpl-17
hermaphrodite genitalia development	0.00119251	3.70656	12	eft-2 rack-1 rpl-37 rpl-31 K07C5.4 Y65B4BR.5 rpl-25.2 D2096.8 cgh-1 rpl-24.2 gop-2 F35G12.2
proteasome complex	0.00126705	0.1354	3	pas-4 pbs-5 pas-6
genitalia development	0.00126705	3.74041	12	eft-2 rack-1 rpl-37 rpl-31 K07C5.4 Y65B4BR.5 rpl-25.2 D2096.8 cgh-1 rpl-24.2 gop-2 F35G12.2
transport	0.00134798	10.2904	22	imb-3 F54H12.6 rme-1 hsp-1 M28.5 lbp-9 rps-8 pbs-5 Y82E9BR.3 rpl-25.2 snr-2 fat-2 cgh-1 rps-7 rpl-24.2 C44E4.4 gop-2 vit-6 vit-2 vit-1 vit-5 vit-3
response to temperature stimulus	0.00147316	0.344141	4	sip-1 hsp-1 rps-6 rps-15
molting cycle, protein-based cuticle	0.00151212	1.354	7	imb-3 rps-16 rpl-31 rps-6 pbs-5 Y65B4BR.5 pas-6
molting cycle, collagen and cuticulin-based cuticle	0.00151212	1.354	7	imb-3 rps-16 rpl-31 rps-6 pbs-5 Y65B4BR.5 pas-6
molting cycle	0.0015305	1.35964	7	imb-3 rps-16 rpl-31 rps-6 pbs-5 Y65B4BR.5 pas-6
reproductive developmental process	0.00196736	4.55281	13	eft-2 rack-1 rpl-37 rpl-31 K07C5.4 Y65B4BR.5 rpl-25.2 D2096.8 cgh-1 rpl-24.2 C44E4.4 gop-2 F35G12.2
establishment of localization	0.00200834	10.6458	22	imb-3 F54H12.6 rme-1 hsp-1 M28.5 lbp-9 rps-8 pbs-5 Y82E9BR.3 rpl-25.2 snr-2 fat-2 cgh-1 rps-7 rpl-24.2 C44E4.4 gop-2 vit-6 vit-2 vit-1 vit-5 vit-3
proteasome core complex, alpha-subunit complex	0.00230392	0.0394915	2	pas-4 pas-6
translation factor activity, nucleic acid binding	0.00293163	0.186174	3	F54H12.6 F17C11.9 eif-3.C
cellular component organization	0.00318139	7.43569	17	imb-3 F54H12.6 rme-1 hsp-1 M28.5 rps-8 Y82E9BR.3 hsp-6 rpl-25.2 D2096.8 snr-2 fat-2 cgh-1 rpl-17 rpl-24.2 C44E4.4 gop-2
large ribosomal subunit	0.00378072	0.0507748	2	rpl-26 rpl-17
organ development	0.00466228	5.68114	14	eft-2 rack-1 rpl-37 rpl-31 K07C5.4 Y65B4BR.5 rpl-25.2 D2096.8 snr-2 cgh-1 rpl-24.2 C44E4.4 gop-2 F35G12.2
localization	0.00488773	13.7713	25	imb-3 F54H12.6 rme-1 hsp-1 rack-1 M28.5 lbp-9 rps-8 pbs-5 Y82E9BR.3 Y65B4BR.5 rpl-25.2 snr-2 fat-2 cgh-1 rps-7 rpl-24.2 C44E4.4 gop-2 vit-6 vit-2 vit-1 vit-5 vit-3 C24F3.2
system development	0.00519055	6.42584	15	eft-2 rack-1 rpl-37 rpl-31 K07C5.4 Y65B4BR.5 rpl-25.2 D2096.8 snr-2 cgh-1 rpl-17 rpl-24.2 C44E4.4 gop-2 F35G12.2
translation elongation factor activity	0.00547331	0.0620581	2	F54H12.6 F17C11.9
anatomical structure morphogenesis	0.00637512	5.90116	14	imb-3 T02G5.7 dpy-30 hsp-1 M28.5 rps-26 Y65B4BR.5 hsp-6 D2096.8 snr-2 far-1 cgh-1 rpl-17 rpl-24.2
body morphogenesis	0.0105329	3.04649	9	T02G5.7 dpy-30 hsp-1 M28.5 rps-26 Y65B4BR.5 D2096.8 far-1 rpl-24.2
response to abiotic stimulus	0.0116344	0.631865	4	sip-1 hsp-1 rps-6 rps-15
lipid localization	0.018762	2.74184	8	rps-8 Y65B4BR.5 vit-6 vit-2 vit-1 vit-5 vit-3 C24F3.2
protein complex	0.0187854	2.74748	8	pas-4 F54H12.6 F17C11.9 rack-1 pbs-5 Y82E9BR.3 eif-3.C pas-6
fatty acid biosynthetic process	0.0188624	0.118475	2	T02G5.7 fat-2
nucleotide binding	0.0206925	6.77562	14	eft-2 daf-21 rps-24 rme-1 hsp-1 hsp-6 rpl-25.2 acdh-1 cgh-1 sams-1 C44E4.4 R09B3.3 gop-2 F35G12.2
small molecule biosynthetic process	0.0211299	1.20167	5	T02G5.7 Y82E9BR.3 R07H5.8 fat-2 C06G3.5
reproductive process	0.0319935	6.4202	13	eft-2 rack-1 rpl-37 rpl-31 K07C5.4 Y65B4BR.5 rpl-25.2 D2096.8 cgh-1 rpl-24.2 C44E4.4 gop-2 F35G12.2
negative regulation of biological process	0.034361	2.47104	7	rpl-22 rpl-25.2 D2096.8 snr-2 cgh-1 sams-1 C44E4.4
protein domain specific binding	0.0359037	0.169249	2	mxl-1 rme-1
proteolysis involved in cellular protein catabolic process	0.0387438	0.496465	3	pas-4 pbs-5 pas-6
cellular protein catabolic process	0.0395398	0.502107	3	pas-4 pbs-5 pas-6
response to stress	0.0423614	2.00279	6	daf-21 sip-1 hsp-1 rps-6 rps-15 acdh-1

## Sheet: Suppl. Table III
Supplementary Table III: Gene Set Enrichment Analysis
Parameters of analyses:
Organism		Caenorhabditis elegans
Identifier type		Gene ID
Significance level		0.05
p-value adjustment for multiple testing (only for pathways, GO, TF)		FDR
minimum # of genes (in GO-category/pathway transcribed by the same TF)		2	GO database 06-09-2010
Test set proteomics		Reference set		all Genes
# of uploaded IDs in Set	447	# of uploaded IDs		21188
# of known IDs in Set	379	# of known IDs		21188
# of known IDs with sequence	379	# of known IDs with sequence		20173
KEGG PATHWAY
subcategory name	subcategory alternativename	observed number of genes	p-value (fdr)	enrichment
Ribosome	3010	64	0	down
Metabolic pathways	1100	72	0.00155187	up
Oxidative phosphorylation	190	20	0.00583366	up
Glycolysis / Gluconeogenesis	10	15	0.0104696	up
Drug metabolism - cytochrome P450	982	4	0.0158477	up
Metabolism of xenobiotics by cytochrome P450	980	4	0.0158477	up
Spliceosome	3040	3	0.0191524	down
Pentose phosphate pathway	30	6	0.0445853	up
GENE ONTOLOGY
subcategory name	subcategory alternativename	observed number of genes	p-value (fdr)	enrichment
structural constituent of ribosome	GO:0003735	65	0	down
structural molecule activity	GO:0005198	75	0	down
lipid transporter activity	GO:0005319	5	0	down
ribosome	GO:0005840	65	0	down
translation	GO:0006412	71	0	down
lipid transport	GO:0006869	5	0	down
biosynthetic process	GO:0009058	104	0	down
macromolecule biosynthetic process	GO:0009059	76	0	down
embryonic development	GO:0009790	196	0	down
embryonic development ending in birth or egg hatching	GO:0009792	191	0	down
gene expression	GO:0010467	83	0	down
protein metabolic process	GO:0019538	100	0	down
ribonucleoprotein complex	GO:0030529	68	0	down
macromolecular complex	GO:0032991	113	0	down
cellular macromolecule biosynthetic process	GO:0034645	76	0	down
macromolecule metabolic process	GO:0043170	116	0	down
non-membrane-bounded organelle	GO:0043228	88	0	down
intracellular non-membrane-bounded organelle	GO:0043232	88	0	down
cellular biosynthetic process	GO:0044249	103	0	down
cellular macromolecule metabolic process	GO:0044260	100	0	down
cellular protein metabolic process	GO:0044267	89	0	down
reproduction	GO:0000003	171	2.12138e-06	down
growth	GO:0040007	190	3.73363e-06	down
organelle	GO:0043226	129	3.73363e-06	down
intracellular organelle	GO:0043229	129	3.73363e-06	down
intracellular	GO:0005622	172	5.00041e-06	down
multicellular organismal development	GO:0007275	232	5.00041e-06	down
intracellular part	GO:0044424	165	5.00041e-06	down
multicellular organismal process	GO:0032501	239	7.7784e-06	down
developmental process	GO:0032502	236	7.7784e-06	down
cytoplasmic part	GO:0044444	119	1.95715e-05	down
nematode larval development	GO:0002119	163	5.10457e-05	down
larval development	GO:0002164	164	7.6869e-05	down
post-embryonic development	GO:0009791	164	7.6869e-05	down
cellular process	GO:0009987	220	7.86729e-05	down
cytoplasm	GO:0005737	134	0.000220388	down
primary metabolic process	GO:0044238	163	0.000261103	down
biological_process	GO:0008150	308	0.000270197	down
carbohydrate metabolic process	GO:0005975	20	0.000464311	up
cellular metabolic process	GO:0044237	159	0.000472539	down
cellular carbohydrate metabolic process	GO:0044262	14	0.00130791	up
metabolic process	GO:0008152	197	0.00278688	down
cell	GO:0005623	196	0.00307373	down
carboxy-lyase activity	GO:0016831	3	0.00350134	up
catalytic activity	GO:0003824	131	0.00362578	up
cell part	GO:0044464	195	0.00377321	down
regulation of growth rate	GO:0040009	117	0.011021	down
positive regulation of growth rate	GO:0040010	117	0.011021	down
regulation of growth	GO:0040008	127	0.0117381	down
carbon-carbon lyase activity	GO:0016830	5	0.0129931	up
glutathione transferase activity	GO:0004364	3	0.0143882	up
positive regulation of growth	GO:0045927	125	0.0177895	down
alcohol metabolic process	GO:0006066	13	0.0183978	up
positive regulation of biological process	GO:0048518	128	0.0185999	down
phosphoenolpyruvate carboxykinase activity	GO:0004611	2	0.0202091	up
cellular_component	GO:0005575	203	0.0202091	down
gluconeogenesis	GO:0006094	2	0.0202091	up
glucose metabolic process	GO:0006006	10	0.0203218	up
regulation of cellular process	GO:0050794	22	0.0215586	up
membrane	GO:0016020	46	0.0217783	up
hydrolase activity, acting on carbon-nitrogen (but not peptide) bonds	GO:0016810	2	0.0217783	down
isomerase activity	GO:0016853	7	0.0279142	up
ribosomal subunit	GO:0033279	11	0.0287868	down
sugar binding	GO:0005529	5	0.0315786	up
small molecule metabolic process	GO:0044281	49	0.0315786	up
establishment of localization	GO:0051234	87	0.0319254	down
actin cytoskeleton	GO:0015629	10	0.038067	up
nucleic acid binding	GO:0003676	35	0.0460671	down
membrane part	GO:0044425	41	0.0460671	up
monosaccharide metabolic process	GO:0005996	11	0.0463963	up
hexose metabolic process	GO:0019318	11	0.0463963	up
