# Supplementary material for: Insulin/IGF-1-mediated longevity is marked by reduced protein metabolism
Source: Mol Syst Biol. 2013 Jul 2;9:679. doi: 10.1038/msb.2013.35 (PMC3734508; doi:10.1038/msb.2013.35)
Supplement: Supplementary Table IV — Overview of lifespan data of the tested strains (A) and upon siRNA mediated targetting (B) [file msb201335-s3.xlsx]

## Sheet: Table_IV
Supplementary Table IV - A : Lifespan of tested insulin pathway mutants
					Lifespan (days)
Strain	Food	Dev. Stage	Control#	Temp (°C)	median	maximum	# nematodes	p- value*	% of control
N2	OP50	L4	i	25	13	27	112	-
daf-2(e1370)	OP50	L4	i	25	24	36	118	< 0.0001	184.615
daf-16(mu86);daf-2(e1370)	OP50	L4	i	25	9	12	110	< 0.0001	69.2308
	Vector in HT115
N2	L4440	L4	ii	25	14	20	105	-
daf-2(e1370)	L4440	L4	ii	25	29	35	82	< 0.0001	207.143
daf-16(mu86);daf-2(e1370)	L4440	L4	ii	25	10	16	111	< 0.0001	71.4286
Supplementary Table IV - B : Lifespan of N2 nematodes upon siRNA-mediated tagetting
					Lifespan (days)
Strain	Vector in HT115	siRNA from	Control#	Temp (°C)	median	maximum	# nematodes	p- value*	% of control
N2	L4440	L4	1	25	9	16	65	-	-
		L4	3	25	13.5	18	40	-	-
		L4	4	25	11	15	45	-	-
		L4	5	25	13	19	94	-	-
		L4	7	25	11	15	103	-	-
		L4	8	25	18	26	111	-	-
		L4	9	25	15	19	134	-	-
		L4	14	25	14	19	111	-	-
		YA	2	25	11	19	99	-	-
		YA	6	25	14	18	66	0.191 (to #5)	107.692
			Compare to		Lifespan (days)
Control	siRNA target	siRNA from	control#	Temp (°C)	median	maximum	# nematodes	p- value*	% of control
daf-2	Y55D5A.5	L4	3	25	15	18	37	0.0418	111.111
		L4	4	25	12	20	55	0.0156	109.091
		L4	5	25	16	19	53		123.077
		L4	7	25	18	21	48	< 0.0001	163.636
		L4	8	25	21	28	82	< 0.0001	116.667
		L4	9	25	18	26	119	< 0.0001	120
		YA	6	25	16	19	53	< 0.0001	114.286
			Compare to		Lifespan (days)
mRNA processing	siRNA target	siRNA from	control#	Temp (°C)	median	maximum	# nematodes	p- value*	% of control
car-1	Y18D10A.17	L4	1	25	10	19	52	0.0123	111.111
		L4	3	25	16	20	114	< 0.0001	118.519
		L4	7	25	14	21	108	< 0.0001	127.273
pab-1	Y106G6H.2b	L4	1	25	12	20	34	0.0126	133.333
		L4	7	25	12	17	85	< 0.0001	109.091
snr-2	W08E3.1	L4	1	25	10	23	72	0.0424	111.111
		L4	4	25	11	19	69	0.353	100
		L4	7	25	12	17	92	< 0.0001	109.091
vig-1	F56D12.5a	L4**	1	25	10	18	51	0.1965	111.111
		L4	7	25	11	15	102	0.0382	100
		L4	14	25	14	21	120	0.789	100
Translation
rpl-17	Y48G8AL.8	YA	6	25	15	18	81	0.001	107.143
rpl-28	R11D1.8	YA	2	25	13	20	113	0.0195	118.182
		YA	6	25	15	19	113	0.0716	107.143
rpl-P2	C37A2.7	YA	6	25	15	19	50	0.0063	107.143
Protein breakdown
eel-1	Y67D8C.5	L4	1	25	10	18	35	0.7485	111.111
pas-3	Y110A7A.14	L4	1	25	10	19	41	0.0404	111.111
		L4	3	25	13.5	18	64	0.837	100
		L4	14	25	13	20	113	< 0.0001	92.8571
		L4	14	25	13	21	116	< 0.0001	92.8571
pbs-5	K05C4.1	L4	14	25	10	15	109	< 0.0001	71.4286
Other related to protein metabolism
aars-2	F28H1.3	L4	1	25	10	19	50	0.004	111.111
		L4	14	25	17	21	103	< 0.0001	121.429
npp-16	Y56A3A.17	L4	1	25	12	23	44	0.0011	133.333
		L4	4	25	11	19	43	0.013	100
fib-1	T01C3.7	L4	1	25	10	19	45	0.0661	111.111
		L4	14	25	14	21	115	0.5919	100
Other related to RNA body
cgh-1	C07H6.5	L4	7	25	12	17	85	< 0.0001	109.091
pgl-1	ZK381.4	L4	7	25	14	19	101	< 0.0001	127.273
* Significant differences were tested compared to corresponding control using a Log Rank (Mantel-Cox) Test
** Nematodes N2 exposed to vig-1 siRNA from L4 stage displayed a developmental phenotype (e.g. smaller worms) possibly confounding its lifespan
