# Supplementary material for: Insulin/IGF-1-mediated longevity is marked by reduced protein metabolism
Source: Mol Syst Biol. 2013 Jul 2;9:679. doi: 10.1038/msb.2013.35 (PMC3734508; doi:10.1038/msb.2013.35)
Supplement: Supplementary Table V — Overview of lifespan data in daf-16(mu86) background (A) and upon siRNA mediated targetting (B) [file msb201335-s4.xlsx]

## Sheet: Table_V
Supplementary Table V - A: Lifespan of daf-16(mu86) nematodes upon siRNA-mediated tagetting
					Lifespan (days)
Strain	vector	Dev. Stage	Control#	Temp (°C)	median	maximum	# nematodes	p- value*	% of control
N2	L4440	L4	8	25	18	26	111	-	-
N2	L4440	L4	9	25	15	19	134	-	-
daf-16(mu86)	L4440	L4	10	25	11	15	89	< 0.0001 (to #8)	61.1111
daf-16(mu86)	L4440	L4	11	25	12	14	120	< 0.0001 (to #9)	80
			Compare to		Lifespan (days)
Control	siRNA target	siRNA from	control#	Temp (°C)	median	maximum	# nematodes	p- value*	% of control
pab-1	Y106G6H.2b	L4	10	25	11	13	79	< 0.0001	100
		L4	11	25	11	14	117	0.555	91.6667
snr-2	W08E3.1	L4	10	25	11	13	82	< 0.0001	100
		L4	11	25	10	14	122	< 0.0001	83.3333
rpl-17	Y48G8AL.8	L4	10	25	11	14	98	0.8975	100
rpl-28	R11D1.8	L4	10	25	11	13	103	0.0168	100
		L4	11	25	11	14	122	0.2004	91.6667
pas-3	Y110A7A.14	L4	10	25	11	11	76	< 0.0001	100
		L4	11	25	10	14	126	< 0.0001	83.3333
pbs-5	K05C4.1	L4	10	25	11	11	68	< 0.0001	100
		L4	11	25	9	14	127	< 0.0001	75
cgh-1	C07H6.5	L4	10	25	11	12	97	< 0.0001	100
		L4	11	25	10.5	14	118	0.3426	87.5
Supplementary Table V - B : Lifespan of daf-2(e1370) nematodes upon siRNA-mediated tagetting
					Lifespan (days)
Strain	vector	siRNA from	Control#	Temp (°C)	median	maximum	# nematodes
daf-2(e1370)	L4440	YA	12	25	41	43	37
		YA	13	25	39	46	107
			Compare to		Lifespan (days)
Control	siRNA target	siRNA from	control#	Temp (°C)	median	maximum	# nematodes	p- value*	% of control
rpl-17	Y48G8AL.8	YA	12	25	35	43	24	0.0046	85.3659
		YA	13	25	38	46	81	0.0105	97.4359
rpl-28	R11D1.8	YA	12	25	35	43	31	0.1422	85.3659
		YA	13	25	39	46	87	0.2666	100
