# Supplementary material for: Insulin/IGF-1-mediated longevity is marked by reduced protein metabolism
Source: Mol Syst Biol. 2013 Jul 2;9:679. doi: 10.1038/msb.2013.35 (PMC3734508; doi:10.1038/msb.2013.35)
Supplement: Supplementary Table VI — Overview of performed brood size experiments of indicated strains (A) and upon siRNA mediated targeting (B) [file msb201335-s5.xlsx]

## Sheet: Sheet1
Supplementary Table VI : Broodsize in mutant strains and upon siRNA-mediated tagetting N2 nematodes
	Foodsource		Temp.		N		mean	st. dev	s.e.m.	% of control
N2	OP50		20		18		316.6	68.6	16.1	1
daf-2(e1370)	OP50		20		20		251.3	35.1	8.8	0.793746
daf-16(mu86)	OP50		20		15		329.1	93.5	24.1	1.03948
daf16(mu86); daf-2(e1370)	OP50		20		13		257.1	47.9	13.3	0.812066
			Temp.		N		mean	st. dev	s.e.m.	% of control
N2	OP50		25		28		166.3	51.9	12.6	1
daf-2(e1370)	OP50		25		28		55.3	29.9	7.3	0.332532
daf-16(mu86)	OP50		25		19		126.5	39.5	9.6	0.760673
daf16(mu86); daf-2(e1370)	OP50		25		18		120.8	25.2	6.1	0.726398
		vector	Temp.		N		mean	st. dev	s.e.m.	% of control
N2	HT115	L4440	25		17		135.1	36.4	8.8	1
N2	HT115	aars-2	25		17		171.2	46.6	3.1	1.26721
N2	HT115	pab-1	25		14		66.9	11.6	11.3	0.495189
N2	HT115	snr-2	25		19		76.1	21.73	5.3	0.563286
