# Supplementary material for: Insulin/IGF-1-mediated longevity is marked by reduced protein metabolism
Source: Mol Syst Biol. 2013 Jul 2;9:679. doi: 10.1038/msb.2013.35 (PMC3734508; doi:10.1038/msb.2013.35)
Supplement: Proteomics data set — The proteomics data set used for this study [file msb201335-s6.xls]

## Sheet: Sheet1
Accession	Description	Coverage	# PSMs	# Peptides	# AAs	MW [kDa]	calc. pI	Score	(128+129)/(126+127)	(128+129)/(126+127) Count	(128+129)/(126+127) Variability [%]	(130+131)/(126+127)	(130+131)/(126+127) Count	(130+131)/(126+127) Variability [%]	126/127	126/127 Count	126/127 Variability [%]	128/129	128/129 Count	128/129 Variability [%]	130/131	130/131 Count	130/131 Variability [%]
H39E23.3	CE38386 WBGene00044201 status:Partially_confirmed UniProt:Q564Q6 protein_id:CAI79216.1	36.46	12	1	746	80.8996	9.0708	46.3822	13.0514	1		0.597084	1		1.11723	1		0.999014	1		1.38928	1
	Confidence Icon	Sequence	Protein Accessions	# Proteins	# Protein Groups	Activation Type	Modifications	IonScore	Exp Value	Δ Score	Rank	Identity High	Homology Threshold	QuanResultID	Quan Info	Quan Usage	(128+129)/(126+127)	(130+131)/(126+127)	126/127	128/129	130/131	126	127	128	129	130	131	Charge	m/z [Da]	MH+ [Da]	ΔM [ppm]	RT [min]	First Scan	Last Scan	MS Order	Ions Matched	Spectrum File	Annotation
	Medium	tESADSEk	H39E23.3	1	1	CID	N-Term(TMT6plex), K8(TMT6plex)	31.66	0.0257583	0.59375	1	40		126279	Unique	Used	13.0514	0.597084	1.11723	0.999014	1.38928	80796.1	65716	891999	928748	67794.7	59836.1	2	662.854	1324.7	0.330701	18.8	1016	1016	MS2	10/56	@AK_FINAL_Celegans_3HCD_merged.mgf
	Medium	tESADSEk	H39E23.3	1	1	CID	N-Term(TMT6plex), K8(TMT6plex)	31.33	0.0260985	0.548387	1	40			No Quan Values	Not Used												2	662.853	1324.7	-0.590262	18.7833	1359	1359	MS2	8/56	@AK_FINAL_Celegans_3HCD_3ITMS2_merged.mgf
	Medium	tESADSEk	H39E23.3	1	1	CID	N-Term(TMT6plex), K8(TMT6plex)	31.21	0.0284569	0.548387	1	40			No Quan Values	Not Used												2	662.854	1324.7	0.240115	19.2333	1280	1280	MS2	8/56	@AK_FINAL_Celegans_3HCD_3ITMS2_merged.mgf
	Medium	tESADSEk	H39E23.3	1	1	CID	N-Term(TMT6plex), K8(TMT6plex)	31.09	0.0275814	0.580645	1	40			No Quan Values	Not Used												2	662.853	1324.7	-0.590262	18.8167	1361	1361	MS2	8/56	@AK_FINAL_Celegans_3HCD_3ITMS2_merged.mgf
	Medium	tESADSEk	H39E23.3	1	1	CID	N-Term(TMT6plex), K8(TMT6plex)	30.99	0.0299356	0.580645	1	40			No Quan Values	Not Used												2	662.854	1324.7	0.240115	19.2667	1282	1282	MS2	8/56	@AK_FINAL_Celegans_3HCD_3ITMS2_merged.mgf
	Medium	tESADSEk	H39E23.3	1	1	CID	N-Term(TMT6plex), K8(TMT6plex)	30.82	0.0293505	0.548387	1	40			No Quan Values	Not Used												2	662.853	1324.7	-0.137329	19.1833	1388	1388	MS2	8/56	@AK_FINAL_Celegans_3HCD_3ITMS2_merged.mgf
	Medium	tESADSEk	H39E23.3	1	1	CID	N-Term(TMT6plex), K8(TMT6plex)	30.8	0.029486	0.580645	1	40			No Quan Values	Not Used												2	662.853	1324.7	-0.137329	19.15	1386	1386	MS2	8/56	@AK_FINAL_Celegans_3HCD_3ITMS2_merged.mgf
	Medium	tESADSEk	H39E23.3	1	1	CID	N-Term(TMT6plex), K8(TMT6plex)	28.6	0.0489346	0.551724	1	40			No Quan Values	Not Used												2	662.853	1324.7	-0.499676	19.2	1293	1293	MS2	8/56	@AK_FINAL_Celegans_3HCD_3ITMS2_merged.mgf
	Medium	tESADSEk	H39E23.3	1	1	CID	N-Term(TMT6plex), K8(TMT6plex)	28.57	0.0492738	0.551724	1	40			No Quan Values	Not Used												2	662.853	1324.7	-0.590262	18.85	1363	1363	MS2	8/56	@AK_FINAL_Celegans_3HCD_3ITMS2_merged.mgf
	Medium	tESADSEk	H39E23.3	1	1	CID	N-Term(TMT6plex), K8(TMT6plex)	28.55	0.0495013	0.551724	1	40			No Quan Values	Not Used												2	662.853	1324.7	-0.137329	19.2	1390	1390	MS2	8/56	@AK_FINAL_Celegans_3HCD_3ITMS2_merged.mgf
	Medium	tESADSEk	H39E23.3	1	1	CID	N-Term(TMT6plex), K8(TMT6plex)	28.54	0.0496154	0.551724	1	40			No Quan Values	Not Used												2	662.853	1324.7	-0.409089	19.4	1307	1307	MS2	8/56	@AK_FINAL_Celegans_3HCD_3ITMS2_merged.mgf
	Medium	tESADSEk	H39E23.3	1	1	CID	N-Term(TMT6plex), K8(TMT6plex)	28.49	0.0501899	1	1	40			No Quan Values	Not Used												2	662.853	1324.7	-0.0467427	19.4	1291	1291	MS2	8/56	@AK_FINAL_Celegans_3HCD_3ITMS2_merged.mgf
F45D11.15	CE20794 WBGene00018460 status:Predicted UniProt:Q9N2K4 protein_id:AAF39811.1	19.36	20	10	501	58.5174	5.65576	202.086	8.0173	15	43.4224	0.960777	15	18.4963	1.02249	15	22.6397	1.07866	18	9.7798	0.835338	15	15.3533
	Confidence Icon	Sequence	Protein Accessions	# Proteins	# Protein Groups	Activation Type	Modifications	IonScore	Exp Value	Δ Score	Rank	Identity High	Homology Threshold	QuanResultID	Quan Info	Quan Usage	(128+129)/(126+127)	(130+131)/(126+127)	126/127	128/129	130/131	126	127	128	129	130	131	Charge	m/z [Da]	MH+ [Da]	ΔM [ppm]	RT [min]	First Scan	Last Scan	MS Order	Ions Matched	Spectrum File	Annotation
	High	gYSPQGVDAR	F45D11.15	2	1	CID	N-Term(TMT6plex)	51.45	0.000202669	1	1	39		126389	Unique	Used	10.6114	1.04203	1.05515	0.902214	0.964351	131650	113378	1.14995e+06	1.32579e+06	163993	208520	2	639.836	1278.66	0.156476	20.5667	1163	1163	MS2	8/92	@AK_FINAL_Celegans_3HCD_merged.mgf
	High	dFYNNYAHk	F45D11.15	3	1	CID	N-Term(TMT6plex), K9(TMT6plex)	45.79	0.0007039	1	1	39		137894	Unique	Used	7.87393	1.04543	1.42094	1.01695	0.825875	17061.5	10911	103676	106044	17171	25494	3	543.952	1629.84	-1.09738	24.6667	1320	1320	MS2	6/84	@AK_FINAL_Celegans_3HCD_merged.mgf
	High	dFYNNYAHk	F45D11.15	3	1	CID	N-Term(TMT6plex), K9(TMT6plex)	45.75	0.000715735	1	1	39		133758	Unique	Used	8.4967	1.59883	0.8222	1.26106	0.753616	7051.16	7793.04	65811.3	54283.9	13180.5	21445.7	3	543.952	1629.84	-1.4287	24.7667	1375	1375	MS2	6/84	@AK_FINAL_Celegans_3HCD_merged.mgf
	High	yLQFFGPFGSLLk	F45D11.15	2	1	CID	N-Term(TMT6plex), K13(TMT6plex)	45.72	0.000830542	0.76087	1	39		129183	Unique	Used				0.979573				4951.72	5258.04			3	659.055	1975.15	1.98033	41.4167	2678	2678	MS2	9/136	@AK_FINAL_Celegans_3HCD_merged.mgf
	High	fEEcYNEIkPER	F45D11.15	2	1	CID	N-Term(TMT6plex), C4(Carbamidomethyl), K9(TMT6plex)	44.18	0.00132726	1	1	40		129820	Unique	Used	28.6713	0.823417	1.18892	1.18386	0.712978	44670.7	34142.5	1.14531e+06	1.0063e+06	34811.8	59869.8	3	691.356	2072.05	-0.0687965	25.5667	1504	1504	MS2	10/112	@AK_FINAL_Celegans_3HCD_merged.mgf
	High	yLQFFGPFGSLLk	F45D11.15	2	1	CID	N-Term(TMT6plex), K13(TMT6plex)	41.4	0.00242324	0.707317	1	40		124662	Unique	Used				1.30658				3181.95	2533.17			3	659.054	1975.15	0.871555	41.3667	2494	2494	MS2	8/136	@AK_FINAL_Celegans_3HCD_merged.mgf
	High	lESDVTNPLk	F45D11.15	4	1	CID	N-Term(TMT6plex), K10(TMT6plex)	39.74	0.00414061	0.625	1	40		138078	Unique	Used	8.63047	0.960777	1.06655	1.03156	0.80538	13762.4	11725.6	104292	105162	14163.7	21564.1	2	787.464	1573.92	0.0178408	28.15	1565	1565	MS2	6/84	@AK_FINAL_Celegans_3HCD_merged.mgf
	High	nVATITk	F45D11.15	2	1	CID	N-Term(TMT6plex), K7(TMT6plex)	39.12	0.00447597	0.564103	1	40		139188	Unique	Used	7.55198	0.943287	0.992082	1.12401	0.867572	39789.6	36445.6	284715	263479	43473.5	61443.5	2	602.887	1204.77	-0.341909	23.7167	1264	1264	MS2	10/72	@AK_FINAL_Celegans_3HCD_merged.mgf
	High	nVATITk	F45D11.15	2	1	CID	N-Term(TMT6plex), K7(TMT6plex)	38.38	0.00530747	0.394737	1	40		119953	Unique	Used	12.0698	0.889706	0.868573	1.12218	0.870101	203269	212661	2.48071e+06	2.29942e+06	224096	315806	2	602.887	1204.77	-0.441513	22.7167	1322	1322	MS2	6/72	@AK_FINAL_Celegans_3HCD_merged.mgf
	High	dFYNNYAHk	F45D11.15	3	1	CID	N-Term(TMT6plex), K9(TMT6plex)	35.12	0.0082747	1	1	39		134721	Unique	Used	5.62189	1.15348	0.788443	1.10771	0.835338	4779.75	5508.81	28403.5	26671.6	7015.92	10298.6	3	543.952	1629.84	-0.876496	24.8167	1302	1302	MS2	5/84	@AK_FINAL_Celegans_3HCD_merged.mgf
	High	yLQFFGPFGSLLk	F45D11.15	2	1	CID	N-Term(TMT6plex), K13(TMT6plex)	34.59	0.0116251	0.6	1	40		137398	Unique	Used				1.37851				3456.92	2608.46			3	659.054	1975.15	0.780423	41	2282	2282	MS2	7/136	@AK_FINAL_Celegans_3HCD_merged.mgf
	High	lESDVTNPLk	F45D11.15	4	1	CID	N-Term(TMT6plex), K10(TMT6plex)	33.81	0.0154927	0.441176	1	40		120237	Unique	Used	5.29564	1.05756	0.844826	1.07551	0.969678	91314.6	98219.2	485833	469871	129140	163302	2	787.464	1573.92	0.792975	26.7667	1701	1701	MS2	6/84	@AK_FINAL_Celegans_3HCD_merged.mgf
	Medium	lFAEYDALHEk	F45D11.15	2	1	CID	N-Term(TMT6plex), K11(TMT6plex)	33.41	0.0208637	1	1	41			No Quan Values	Not Used												3	598.666	1793.98	-0.194288	29.65	2461	2461	MS2	9/80	@AK_FINAL_Celegans_3HCD_3ITMS2_merged.mgf
	Medium	lFAEYDALHEk	F45D11.15	2	1	CID	N-Term(TMT6plex), K11(TMT6plex)	32.02	0.0289849	1	1	41		130087	Unique	Used	8.0173	1.09052	1.11275	1.0774	0.817677	116610	95227.5	822789	794360	134838	202203	3	598.666	1793.98	-0.311346	29.4	1861	1861	MS2	14/80	@AK_FINAL_Celegans_3HCD_merged.mgf
	Medium	fSVIISR	F45D11.15	2	1	CID	N-Term(TMT6plex)	31.94	0.0200877	1	1	40		128562	Unique	Used	25.4128	0.848979	0.983851	0.992877	0.529865	94423.8	87211.8	2.14645e+06	2.24869e+06	67884.8	157096	2	525.829	1050.65	-0.942198	29.2667	1827	1827	MS2	5/48	@AK_FINAL_Celegans_3HCD_merged.mgf
	Medium	lFAEYDALHEk	F45D11.15	2	1	CID	N-Term(TMT6plex), K11(TMT6plex)	30.17	0.0439938	1	1	41			No Quan Values	Not Used												3	598.666	1793.98	-0.194288	29.6167	2457	2457	MS2	10/80	@AK_FINAL_Celegans_3HCD_3ITMS2_merged.mgf
	Medium	gcSYFLAFSSR	F45D11.15	2	1	CID	N-Term(TMT6plex), C2(Carbamidomethyl)	28.8	0.0255742	1	1	37		128695	Unique	Used	6.5673	0.833245	1.34483	1.03224	0.69509	45883.6	31003.7	239477	241317	33816.2	59654.2	2	762.379	1523.75	-0.284771	31.3167	2004	2004	MS2	9/80	@AK_FINAL_Celegans_3HCD_merged.mgf
	Medium	fLNEALR	F45D11.15	2	1	CID	N-Term(TMT6plex)	28.58	0.0738447	0.551724	1	42	27	128541	Unique	Used	10.2561	0.81623	1.14123	1.00302	1.02164	360656	287173	3.1057e+06	3.22073e+06	350635	420837	2	546.324	1091.64	-0.274742	28.95	1799	1799	MS2	5/64	@AK_FINAL_Celegans_3HCD_merged.mgf
	Medium	dFYNNYAHk	F45D11.15	3	1	CID	N-Term(TMT6plex), K9(TMT6plex)	28.38	0.0391344	0.642857	1	39		135623	Unique	Used	3.52595	1.19827	0.850259	1.25591	0.971939	6025.41	6439.6	22890.7	18958.5	9635.67	12156.3	3	543.952	1629.84	-1.53914	25.15	1302	1302	MS2	5/84	@AK_FINAL_Celegans_3HCD_merged.mgf
	Medium	fLNEALR	F45D11.15	2	1	CID	N-Term(TMT6plex)	28.18	0.0862911	0.392857	1	42		125301	Unique	Used	5.39024	0.877809	1.02249	1.07992	0.925604	20353.3	18088.4	100500	96800.9	21177.5	28054.8	2	546.324	1091.64	-0.512916	29.35	1588	1588	MS2	5/64	@AK_FINAL_Celegans_3HCD_merged.mgf
F15B9.1	CE09406 WBGene00001387 locus:far-3 O.volvulus antigen peptide like status:Confirmed UniProt:Q19478 protein_id:CAB01422.1	25.4	17	5	189	20.8922	8.73389	206.213	7.81163	12	87.0081	1.03017	12	11.7128	1.03042	12	15.3027	1.08154	12	9.33634	0.901712	12	18.2198
	Confidence Icon	Sequence	Protein Accessions	# Proteins	# Protein Groups	Activation Type	Modifications	IonScore	Exp Value	Δ Score	Rank	Identity High	Homology Threshold	QuanResultID	Quan Info	Quan Usage	(128+129)/(126+127)	(130+131)/(126+127)	126/127	128/129	130/131	126	127	128	129	130	131	Charge	m/z [Da]	MH+ [Da]	ΔM [ppm]	RT [min]	First Scan	Last Scan	MS Order	Ions Matched	Spectrum File	Annotation
	High	nEGELIAALk	F15B9.1	1	1	CID	N-Term(TMT6plex), K10(TMT6plex)	64.37	9.85278e-06	0.734375	1	39		138232	Unique	Used	10.5395	1.13152	1.16605	1.06429	1.07801	11052.5	8613.3	99808.9	97547	15188.8	17276.6	2	758.461	1515.91	-0.331101	31.1833	1771	1771	MS2	8/108	@AK_FINAL_Celegans_3HCD_merged.mgf
	High	dFVNELIAGGR	F15B9.1	1	1	CID	N-Term(TMT6plex)	49.35	0.000461095	1	1	41		124266	Unique	Used	6.95941	1.01543	1.12786	1.02055	0.910953	21932.2	17670.6	129966	132466	25008.4	33662.7	2	710.394	1419.78	0.556481	32.5833	1939	1939	MS2	9/108	@AK_FINAL_Celegans_3HCD_merged.mgf
	High	dFVNELIAGGR	F15B9.1	1	1	CID	N-Term(TMT6plex)	49.2	0.000479704	1	1	41		127179	Unique	Used	14.043	0.851537	0.86706	1.09906	0.697839	91549.1	95946.3	1.28805e+06	1.21904e+06	84486.1	148452	2	710.394	1419.78	0.894561	31.9167	2220	2220	MS2	9/108	@AK_FINAL_Celegans_3HCD_merged.mgf
	High	dFVNELIAGGR	F15B9.1	1	1	CID	N-Term(TMT6plex)	44.17	0.00151981	0.704545	1	41			No Quan Values	Not Used												2	710.394	1419.78	0.38744	34.3167	2388	2388	MS2	8/108	@AK_FINAL_Celegans_3HCD_3ITMS2_merged.mgf
	High	dFVNELIAGGR	F15B9.1	1	1	CID	N-Term(TMT6plex)	41.06	0.00311022	0.756098	1	41			No Quan Values	Not Used												2	710.394	1419.78	0.38744	32.1833	2633	2633	MS2	9/108	@AK_FINAL_Celegans_3HCD_3ITMS2_merged.mgf
	High	dFVNELIAGGR	F15B9.1	1	1	CID	N-Term(TMT6plex)	40.52	0.00352201	1	1	41		120541	Unique	Used	3.88726	0.94261	0.867458	1.03531	1.02856	297781	311940	1.12575e+06	1.13105e+06	382509	456005	2	710.394	1419.78	0.641001	31.25	2107	2107	MS2	9/108	@AK_FINAL_Celegans_3HCD_merged.mgf
	High	dFVNELIAGGR	F15B9.1	1	1	CID	N-Term(TMT6plex)	39.78	0.00395012	1	1	40		125462	Unique	Used	3.15571	1.01113	1.06799	1.04996	0.87119	35121.1	29883.1	98119.6	97205.2	39831.9	56062.9	2	710.393	1419.78	-0.471848	32.7167	1804	1804	MS2	9/108	@AK_FINAL_Celegans_3HCD_merged.mgf
	High	dFVNELIAGGR	F15B9.1	1	1	CID	N-Term(TMT6plex)	39.12	0.00486173	0.615385	1	41			No Quan Values	Not Used												2	710.394	1419.78	0.38744	32.1333	2629	2629	MS2	8/108	@AK_FINAL_Celegans_3HCD_3ITMS2_merged.mgf
	High	dFVNELIAGGR	F15B9.1	1	1	CID	N-Term(TMT6plex)	36.54	0.00841806	1	1	40		139679	Unique	Used	4.05885	0.955426	1.05379	0.957437	0.994297	15234	13136.5	52551.8	57093	17708.4	21838.4	2	710.393	1419.78	-0.0492471	32.8833	1919	1919	MS2	13/108	@AK_FINAL_Celegans_3HCD_merged.mgf
	High	dFVNELIAGGR	F15B9.1	1	1	CID	N-Term(TMT6plex)	35.75	0.0105631	1	1	41			No Quan Values	Not Used												2	710.394	1419.78	0.288834	34.5833	2619	2619	MS2	8/108	@AK_FINAL_Celegans_3HCD_3ITMS2_merged.mgf
	High	sSSLGEk	F15B9.1	1	1	CID	N-Term(TMT6plex), K7(TMT6plex)	35.36	0.0123414	0.485714	1	41		139027	Unique	Used	7.51225	1.04512	0.844031	1.19022	0.79462	20899.9	22501.4	165667	144782	26022.6	40155.8	2	583.344	1165.68	-1.15119	20.9833	1048	1048	MS2	6/48	@AK_FINAL_Celegans_3HCD_merged.mgf
	High	dFVNELIAGGR	F15B9.1	1	1	CID	N-Term(TMT6plex)	35.02	0.0119457	1	1	40		139692	Unique	Used	5.10067	1.12505	1.0345	0.980887	1.09129	9862.51	8663.21	43667.8	46307	14319.2	16089.3	2	710.393	1419.78	-0.0492471	33.15	1936	1936	MS2	6/108	@AK_FINAL_Celegans_3HCD_merged.mgf
	Medium	nEGELIAALk	F15B9.1	1	1	CID	N-Term(TMT6plex), K10(TMT6plex)	33.05	0.0147149	1	1	39		127083	Unique	Used	8.12293	1.05855	0.925892	1.16082	0.892564	101461	99578.1	820086	734851	130797	179687	2	758.461	1515.92	0.566047	30.4667	2092	2092	MS2	8/108	@AK_FINAL_Celegans_3HCD_merged.mgf
	Medium	sSSLGEk	F15B9.1	1	1	CID	N-Term(TMT6plex), K7(TMT6plex)	30.71	0.0361751	0.483871	1	41		127980	Unique	Used	32.8501	1.4132	0.933968	1.15721	0.702656	186024	180993	6.04571e+06	5.43427e+06	275666	481058	2	583.345	1165.68	-0.413423	20.9	1049	1049	MS2	6/48	@AK_FINAL_Celegans_3HCD_merged.mgf
	Medium	iSVSEIk	F15B9.1	1	1	CID	N-Term(TMT6plex), K7(TMT6plex)	30.23	0.0261763	1	1	39		128420	Unique	Used	19.9605	1.11836	1.20744	1.1258	0.801871	135966	102327	2.35401e+06	2.17497e+06	153732	235081	2	617.394	1233.78	-0.187975	27.1667	1637	1637	MS2	6/48	@AK_FINAL_Celegans_3HCD_merged.mgf
	Medium	fLEDDkTQTLIAk	F15B9.1	1	1	CID	N-Term(TMT6plex), K6(TMT6plex), K13(TMT6plex)	28.95	0.0266799	0.62069	1	38	25	128587	Unique	Used	8.26127	1.01234	1.02635	1.30599	0.951668	57300.5	50732.7	473047	376765	69724.6	89837.5	3	737.107	2209.31	0.420698	29.65	1860	1860	MS2	12/124	@AK_FINAL_Celegans_3HCD_merged.mgf
	Medium	sSSLGEk	F15B9.1	1	1	CID	N-Term(TMT6plex), K7(TMT6plex)	27.42	0.0771631	0.444444	1	41			No Quan Values	Not Used												2	583.345	1165.68	-0.413423	22.05	1601	1601	MS2	5/48	@AK_FINAL_Celegans_3HCD_3ITMS2_merged.mgf
ZK637.13	CE36418 WBGene00014030 locus:glb-1 Globin status:Confirmed UniProt:P30627 protein_id:CAA77458.2	6.29	1	1	159	18.4891	7.88428	31.94	5.21705	1		0.854443	1		0.885889	1		1.00903	1		0.863213	1
	Confidence Icon	Sequence	Protein Accessions	# Proteins	# Protein Groups	Activation Type	Modifications	IonScore	Exp Value	Δ Score	Rank	Identity High	Homology Threshold	QuanResultID	Quan Info	Quan Usage	(128+129)/(126+127)	(130+131)/(126+127)	126/127	128/129	130/131	126	127	128	129	130	131	Charge	m/z [Da]	MH+ [Da]	ΔM [ppm]	RT [min]	First Scan	Last Scan	MS Order	Ions Matched	Spectrum File	Annotation
	Medium	yFFTNFPDLR	ZK637.13	1	1	CID	N-Term(TMT6plex)	31.94	0.0226146	0.59375	1	40		127381	Unique	Used	5.21705	0.854443	0.885889	1.00903	0.863213	24744.7	25382	122612	126396	25816.4	36672	2	774.907	1548.81	1.09121	35.1667	2490	2490	MS2	8/92	@AK_FINAL_Celegans_3HCD_merged.mgf
Y45G12C.2	CE21937 WBGene00001758 locus:gst-10 glutathione S-transferase status:Confirmed UniProt:Q9N4X8 protein_id:AAF60580.1	11.9	4	3	210	24.7796	5.70654	46.4578	3.79053	2	29.0269	1.01725	2	10.8577	0.907492	2	6.42403	1.01336	2	8.60702	0.877112	2	9.24498
	Confidence Icon	Sequence	Protein Accessions	# Proteins	# Protein Groups	Activation Type	Modifications	IonScore	Exp Value	Δ Score	Rank	Identity High	Homology Threshold	QuanResultID	Quan Info	Quan Usage	(128+129)/(126+127)	(130+131)/(126+127)	126/127	128/129	130/131	126	127	128	129	130	131	Charge	m/z [Da]	MH+ [Da]	ΔM [ppm]	RT [min]	First Scan	Last Scan	MS Order	Ions Matched	Spectrum File	Annotation
	High	vWINAIEk	Y45G12C.2	1	1	CID	N-Term(TMT6plex), K8(TMT6plex)	44.05	0.00104684	0.5	1	39		128742	Unique	Used	4.59213	1.09431	0.869049	1.07382	0.933423	88795	92846.9	403437	390797	125345	164659	2	715.943	1430.88	0.459913	32.1167	2067	2067	MS2	6/72	@AK_FINAL_Celegans_3HCD_merged.mgf
	Medium	lEELFk	Y45G12C.2	1	1	CID	N-Term(TMT6plex), K6(TMT6plex)	29.43	0.0380843	0.448276	2	40		127214	Redundant	Not Used	6.80606	0.845098	0.837998	1.01919	0.857447	106787	115797	713887	728583	112936	161504	2	618.884	1236.76	-0.00963808	32.4667	2267	2267	MS2	10/40	@AK_FINAL_Celegans_3HCD_merged.mgf
	Medium	aVPQLYYFTIR	Y45G12C.2	2	1	CID	N-Term(TMT6plex)	28.87	0.044169	1	1	40		128863	Unique	Used	3.12886	0.945619	0.947635	0.956308	0.824198	18295.6	17544	51144.7	55629.9	19875.7	29569.8	2	800.459	1599.91	0.262565	34.3	2228	2228	MS2	5/108	@AK_FINAL_Celegans_3HCD_merged.mgf
	Medium	lEELFk	Y45G12C.2	1	1	CID	N-Term(TMT6plex), K6(TMT6plex)	27.95	0.0526666	0.607143	2	40		128813	Redundant	Not Used	5.04386	0.939523	0.843985	0.966094	1.01475	18947.8	20400.8	90999.9	97977.6	24423.8	29512.7	2	618.884	1236.76	0.685727	33.3667	2162	2162	MS2	5/40	@AK_FINAL_Celegans_3HCD_merged.mgf
ZC47.4	CE15002 WBGene00013837 locus:fbxa-30 status:Predicted UniProt:A4F332 protein_id:ABO33273.1	5.57	2	1	305	35.6266	7.94287	38.24	3.49116	1		2.03773	1			0		0.857309	1		0.763297	1
	Confidence Icon	Sequence	Protein Accessions	# Proteins	# Protein Groups	Activation Type	Modifications	IonScore	Exp Value	Δ Score	Rank	Identity High	Homology Threshold	QuanResultID	Quan Info	Quan Usage	(128+129)/(126+127)	(130+131)/(126+127)	126/127	128/129	130/131	126	127	128	129	130	131	Charge	m/z [Da]	MH+ [Da]	ΔM [ppm]	RT [min]	First Scan	Last Scan	MS Order	Ions Matched	Spectrum File	Annotation
	High	KTIEGVNYmEVAFKDLk	ZC47.4	1	1	CID	M9(Oxidation), K17(TMT6plex)	38.24	0.00685356	0.657895	1	41		124377	Unique	Used	3.49116	2.03773		0.857309	0.763297		2865.63	4303.95	5221.98	3268.63	5250.84	3	744.068	2230.19	-3.79409	34.9	2088	2088	MS2	6/192	@AK_FINAL_Celegans_3HCD_merged.mgf
	High	KTIEGVNYmEVAFkDLK	ZC47.4	1	1	CID	M9(Oxidation), K14(TMT6plex)	38.24	0.00685356	0.657895	2	41		124377	Redundant	Not Used	3.49116	2.03773		0.857309	0.763297		2865.63	4303.95	5221.98	3268.63	5250.84	3	744.068	2230.19	-3.79409	34.9	2088	2088	MS2	6/192	@AK_FINAL_Celegans_3HCD_merged.mgf
C54D10.1	CE05497 WBGene00008296 locus:cdr-2 glutathione S-transferase status:Confirmed UniProt:Q18831 protein_id:CAA99803.1	3.96	1	1	278	32.2508	8.66064	30.41	2.88683	1		0.896511	1		0.87518	1		1.09795	1		0.761087	1
	Confidence Icon	Sequence	Protein Accessions	# Proteins	# Protein Groups	Activation Type	Modifications	IonScore	Exp Value	Δ Score	Rank	Identity High	Homology Threshold	QuanResultID	Quan Info	Quan Usage	(128+129)/(126+127)	(130+131)/(126+127)	126/127	128/129	130/131	126	127	128	129	130	131	Charge	m/z [Da]	MH+ [Da]	ΔM [ppm]	RT [min]	First Scan	Last Scan	MS Order	Ions Matched	Spectrum File	Annotation
	Medium	fLQPLLFPLIR	C54D10.1	1	1	CID	N-Term(TMT6plex)	30.41	0.0142856	1	1	37		127700	Unique	Used	2.88683	0.896511	0.87518	1.09795	0.761087	10433.8	10833.5	30019.4	28439.7	10653.5	17163.9	2	793.506	1586	0.630566	41.6833	2926	2926	MS2	9/112	@AK_FINAL_Celegans_3HCD_merged.mgf
T28C6.4	CE03749 WBGene00000691 locus:col-117 cuticle collagen status:Confirmed UniProt:Q27318 protein_id:CAA90995.1	3.34	1	1	299	28.6418	8.01611	0	2.6521	1		0.982984	1		1.02089	1		1.11442	1		1.03901	1
	Confidence Icon	Sequence	Protein Accessions	# Proteins	# Protein Groups	Activation Type	Modifications	IonScore	Exp Value	Δ Score	Rank	Identity High	Homology Threshold	QuanResultID	Quan Info	Quan Usage	(128+129)/(126+127)	(130+131)/(126+127)	126/127	128/129	130/131	126	127	128	129	130	131	Charge	m/z [Da]	MH+ [Da]	ΔM [ppm]	RT [min]	First Scan	Last Scan	MS Order	Ions Matched	Spectrum File	Annotation
	Medium	dIWSEVNHLk	T28C6.4	1	1	CID	N-Term(TMT6plex), K10(TMT6plex)	27.06	0.0836352	0.555556	1	41		131622	Unique	Used	2.6521	0.982984	1.02089	1.11442	1.03901	5529.2	4921.62	13650.3	12740.8	6874.77	8113.24	3	566.991	1698.96	-0.534769	31.5667	1894	1894	MS2	9/84	@AK_FINAL_Celegans_3HCD_merged.mgf
F15E11.1	CE16999 WBGene00017490 status:Predicted UniProt:O44604 protein_id:AAB94198.1	28.57	7	4	154	17.4178	6.52197	128.989	2.44439	4	12.4362	1.91542	4	9.72588	0.980953	3	17.2669	0.948694	4	1.18156	0.95233	4	9.29825
	Confidence Icon	Sequence	Protein Accessions	# Proteins	# Protein Groups	Activation Type	Modifications	IonScore	Exp Value	Δ Score	Rank	Identity High	Homology Threshold	QuanResultID	Quan Info	Quan Usage	(128+129)/(126+127)	(130+131)/(126+127)	126/127	128/129	130/131	126	127	128	129	130	131	Charge	m/z [Da]	MH+ [Da]	ΔM [ppm]	RT [min]	First Scan	Last Scan	MS Order	Ions Matched	Spectrum File	Annotation
	High	fQVLHQYTGNALEASk	F15E11.1	1	1	CID	N-Term(TMT6plex), K16(TMT6plex)	60.7	3.80884e-05	0.786885	1	41		142036	Unique	Used	1.9227	1.68276	0.873856	0.987056	0.912106	4606.05	4789.74	8375.34	8826.04	9839.65	13227.9	3	755.419	2264.24	-0.922406	30.5833	1735	1735	MS2	14/176	@AK_FINAL_Celegans_3HCD_merged.mgf
	High	fQVLHQYTGNALEASk	F15E11.1	1	1	CID	N-Term(TMT6plex), K16(TMT6plex)	47.05	0.000894494	0.765957	1	41			No Quan Values	Not Used												3	755.419	2264.24	-0.352679	37.95	2794	2794	MS2	19/176	@AK_FINAL_Celegans_3HCD_3ITMS2_merged.mgf
	High	fQVLHQYTGNALEASk	F15E11.1	1	1	CID	N-Term(TMT6plex), K16(TMT6plex)	42.05	0.00286606	1	1	41			No Quan Values	Not Used												3	755.419	2264.24	-0.670666	37.7167	2778	2778	MS2	19/176	@AK_FINAL_Celegans_3HCD_3ITMS2_merged.mgf
	High	fQVLHQYTGNALEASk	F15E11.1	1	1	CID	N-Term(TMT6plex), K16(TMT6plex)	40.69	0.00382615	0.707317	1	41	27	142096	Unique	Used	2.74137	2.16976		0.940896	0.816908	3849.53		4772.4	5275.95	4872.49	7313.67	3	755.419	2264.24	-1.0019	31.8833	1820	1820	MS2	12/176	@AK_FINAL_Celegans_3HCD_merged.mgf
	High	vEDHAQTTVIk	F15E11.1	1	1	CID	N-Term(TMT6plex), K11(TMT6plex)	37.39	0.00714055	1	1	41	27		No Quan Values	Not Used												3	566.998	1698.98	-0.575964	21.3833	1627	1627	MS2	7/100	@AK_FINAL_Celegans_3HCD_3ITMS2_merged.mgf
	High	iLGEAWR	F15E11.1	1	1	CID	N-Term(TMT6plex)	35.63	0.0112967	0.611111	1	41		128607	Unique	Used	2.57604	1.90356	0.980953	0.941432	1.03372	423303	392126	950231	1.04989e+06	1.03588e+06	1.22876e+06	2	537.318	1073.63	-0.800947	29.95	1887	1887	MS2	6/48	@AK_FINAL_Celegans_3HCD_merged.mgf
	High	sGTSTTDFYR	F15E11.1	1	1	CID	N-Term(TMT6plex)	34.7	0.00604837	1	1	37		126501	Unique	Used	2.31947	1.92736	1.17882	0.956013	0.994329	976265	752565	1.82862e+06	1.98959e+06	2.1769e+06	2.68452e+06	2	682.338	1363.67	-0.0219408	22.1333	1312	1312	MS2	11/72	@AK_FINAL_Celegans_3HCD_merged.mgf
F15E11.13	CE25224 WBGene00017499 status:Partially_confirmed UniProt:Q9N565 protein_id:AAK71363.1	7.95	6	1	151	17.1735	6.80029	158.959	2.4185	6	29.7559	2.43983	6	19.1639	1.31937	6	11.0714	1.18465	6	12.1421	1.03598	6	2.79666
	Confidence Icon	Sequence	Protein Accessions	# Proteins	# Protein Groups	Activation Type	Modifications	IonScore	Exp Value	Δ Score	Rank	Identity High	Homology Threshold	QuanResultID	Quan Info	Quan Usage	(128+129)/(126+127)	(130+131)/(126+127)	126/127	128/129	130/131	126	127	128	129	130	131	Charge	m/z [Da]	MH+ [Da]	ΔM [ppm]	RT [min]	First Scan	Last Scan	MS Order	Ions Matched	Spectrum File	Annotation
	High	vSIDNQTGSHFk	F15E11.13	1	1	CID	N-Term(TMT6plex), K12(TMT6plex)	56.35	0.000111235	0.696429	1	41		136658	Unique	Used	3.11921	2.87367	1.23084	1.32682	1.00916	6422.43	4741.56	18586.5	14571.1	21130.9	25675.3	3	597.664	1790.98	-0.697133	24.1333	1221	1221	MS2	8/116	@AK_FINAL_Celegans_3HCD_merged.mgf
	High	vSIDNQTGSHFk	F15E11.13	1	1	CID	N-Term(TMT6plex), K12(TMT6plex)	56.02	0.000121517	0.75	1	41		137857	Unique	Used	2.97839	2.83534	1.33014	1.20838	1.07549	22140.9	15125.9	56796.6	48890.4	72033.8	82126.9	3	597.664	1790.98	-0.89814	23.9833	1271	1271	MS2	9/116	@AK_FINAL_Celegans_3HCD_merged.mgf
	High	vSIDNQTGSHFk	F15E11.13	1	1	CID	N-Term(TMT6plex), K12(TMT6plex)	55.26	0.000140288	0.781818	1	41		134684	Unique	Used	2.01066	2.45052	1.42846	1.59876	1.02414	4632.5	2946.94	8791.24	5719.69	12332.7	14765.7	3	597.664	1790.98	-1.2164	24.0333	1252	1252	MS2	13/116	@AK_FINAL_Celegans_3HCD_merged.mgf
	High	vSIDNQTGSHFk	F15E11.13	1	1	CID	N-Term(TMT6plex), K12(TMT6plex)	55.1	0.000148334	0.690909	1	41		135592	Unique	Used	2.72605	2.42919	1.45271	1.12703	1.06553	5546.2	3469.28	12169.6	11231.7	14856	17096	3	597.664	1790.98	-0.697133	24.5	1261	1261	MS2	12/116	@AK_FINAL_Celegans_3HCD_merged.mgf
	High	vSIDNQTGSHFk	F15E11.13	1	1	CID	N-Term(TMT6plex), K12(TMT6plex)	52.79	0.000253014	1	1	41		139204	Unique	Used	2.14565	2.19454	1.03495	1.16139	1.03564	24180.5	21230.9	48943	43834.7	66574.1	78823.2	3	597.664	1790.98	-0.797636	23.9667	1285	1285	MS2	9/116	@AK_FINAL_Celegans_3HCD_merged.mgf
	Medium	vSIDNQTGSHFk	F15E11.13	1	1	CID	N-Term(TMT6plex), K12(TMT6plex)	32.57	0.0268098	0.424242	1	41		133726	Unique	Used	1.59475	1.78649	1.30869	0.983298	1.03632	6381.19	4430.85	7978.24	8439.7	12908	15273	3	597.664	1790.98	-1.41741	24.15	1332	1332	MS2	12/116	@AK_FINAL_Celegans_3HCD_merged.mgf
W05G11.6c	CE32740 WBGene00021043 status:Confirmed UniProt:Q8ITY1 protein_id:AAN65287.1	16.12	31	5	366	41.0706	5.89697	403.241	2.41604	4	2.89197	1.07615	4	4.47837	0.941308	4	7.48608	0.975664	6	16.9076	0.941247	4	10.5839
	Confidence Icon	Sequence	Protein Accessions	# Proteins	# Protein Groups	Activation Type	Modifications	IonScore	Exp Value	Δ Score	Rank	Identity High	Homology Threshold	QuanResultID	Quan Info	Quan Usage	(128+129)/(126+127)	(130+131)/(126+127)	126/127	128/129	130/131	126	127	128	129	130	131	Charge	m/z [Da]	MH+ [Da]	ΔM [ppm]	RT [min]	First Scan	Last Scan	MS Order	Ions Matched	Spectrum File	Annotation
	High	rGTINLDGLPR	W05G11.6b;W05G11.6c	3	2	CID	N-Term(TMT6plex)	57.96	4.41478e-05	0.706897	1	39			No Quan Values	Not Used												3	480.954	1440.85	-0.330743	35.3	2671	2671	MS2	9/120	@AK_FINAL_Celegans_3HCD_3ITMS2_merged.mgf
	High	rGTINLDGLPR	W05G11.6b;W05G11.6c	3	2	CID	N-Term(TMT6plex)	54.37	9.96246e-05	0.685185	1	39			No Quan Values	Not Used												3	480.955	1440.85	0.751952	33.2833	2522	2522	MS2	10/120	@AK_FINAL_Celegans_3HCD_3ITMS2_merged.mgf
	High	rGTINLDGLPR	W05G11.6b;W05G11.6c	3	2	CID	N-Term(TMT6plex)	53.61	0.000111056	0.666667	1	39			No Quan Values	Not Used												3	480.956	1440.85	3.93756	33.5667	2543	2543	MS2	9/120	@AK_FINAL_Celegans_3HCD_3ITMS2_merged.mgf
	High	rGTINLDGLPR	W05G11.6b;W05G11.6c	3	2	CID	N-Term(TMT6plex)	52.65	0.000148036	0.641509	1	39			No Quan Values	Not Used												3	480.956	1440.85	2.54256	32.5833	2468	2468	MS2	9/120	@AK_FINAL_Celegans_3HCD_3ITMS2_merged.mgf
	High	fLWPGFGDNIR	R11A5.4a;W05G11.6b;W05G11.6c	7	3	CID	N-Term(TMT6plex)	45.88	0.0011065	0.717391	1	41		127413	Not Unique	Used	2.49781	1.07749	0.974141	0.981279	0.970398	92691.9	86465.6	206844	219257	124422	157219	2	775.92	1550.83	0.270874	35.75	2533	2533	MS2	9/88	@AK_FINAL_Celegans_3HCD_merged.mgf
	High	rGTINLDGLPR	W05G11.6b;W05G11.6c	3	2	CID	N-Term(TMT6plex)	45.7	0.000724023	0.5	1	39			No Quan Values	Not Used												3	480.955	1440.85	0.439637	31.45	2380	2380	MS2	8/120	@AK_FINAL_Celegans_3HCD_3ITMS2_merged.mgf
	High	rGTINLDGLPR	W05G11.6b;W05G11.6c	3	2	CID	N-Term(TMT6plex)	45.19	0.000826347	0.577778	1	39		147022	Not Unique	Used	2.40226	1.0748	1.00609	1.07148	0.912972	11840.3	10694.1	26154.5	25390.2	15081.1	20255.1	3	480.954	1440.85	-1.35098	25.3333	1432	1432	MS2	6/120	@AK_FINAL_Celegans_3HCD_merged.mgf
	High	vLDWILR	W05G11.6b;W05G11.6c	4	2	CID	N-Term(TMT6plex)	44.74	0.000929993	0.622222	2	39			No Quan Values	Not Used												2	572.358	1143.71	-0.218517	35.0333	2874	2874	MS2	6/48	@AK_FINAL_Celegans_3HCD_3ITMS2_merged.mgf
	High	vLDWILR	W05G11.6b;W05G11.6c	4	2	CID	N-Term(TMT6plex)	44.61	0.000961711	0.622222	2	39			No Quan Values	Not Used												2	572.358	1143.71	-0.113595	39.1333	3188	3188	MS2	6/48	@AK_FINAL_Celegans_3HCD_3ITMS2_merged.mgf
	High	vLDWILR	W05G11.6b;W05G11.6c	4	2	CID	N-Term(TMT6plex)	44.55	0.000971583	0.644444	2	39			No Quan Values	Not Used												2	572.358	1143.71	-0.218517	35.0667	2876	2876	MS2	6/48	@AK_FINAL_Celegans_3HCD_3ITMS2_merged.mgf
	High	vLDWILR	W05G11.6b;W05G11.6c	4	2	CID	N-Term(TMT6plex)	44.39	0.000982571	0.636364	2	39			No Quan Values	Not Used												2	572.358	1143.71	0.323579	36.1	2958	2958	MS2	6/48	@AK_FINAL_Celegans_3HCD_3ITMS2_merged.mgf
	High	vLDWILR	W05G11.6b;W05G11.6c	4	2	CID	N-Term(TMT6plex)	44.33	0.000974101	0.636364	2	39			No Quan Values	Not Used												2	572.358	1143.71	-0.533283	39.2833	3199	3199	MS2	6/48	@AK_FINAL_Celegans_3HCD_3ITMS2_merged.mgf
	High	vLDWILR	W05G11.6b;W05G11.6c	4	2	CID	N-Term(TMT6plex)	43.86	0.00108544	0.636364	2	39			No Quan Values	Not Used												2	572.358	1143.71	-0.533283	36.6667	3008	3008	MS2	6/48	@AK_FINAL_Celegans_3HCD_3ITMS2_merged.mgf
	High	rGTINLDGLPR	W05G11.6b;W05G11.6c	3	2	CID	N-Term(TMT6plex)	43.48	0.00126546	0.534884	1	39			No Quan Values	Not Used												3	480.954	1440.85	-0.830449	32.2167	2440	2440	MS2	8/120	@AK_FINAL_Celegans_3HCD_3ITMS2_merged.mgf
	High	vLDWILR	W05G11.6b;W05G11.6c	4	2	CID	N-Term(TMT6plex)	40.33	0.00244683	0.6	2	39			No Quan Values	Not Used												2	572.358	1143.71	-0.323439	37.95	3099	3099	MS2	5/48	@AK_FINAL_Celegans_3HCD_3ITMS2_merged.mgf
	High	vLDWILR	W05G11.6b;W05G11.6c	4	2	CID	N-Term(TMT6plex)	40.23	0.00250382	0.6	2	39			No Quan Values	Not Used												2	572.358	1143.71	-0.638205	38.0833	3111	3111	MS2	5/48	@AK_FINAL_Celegans_3HCD_3ITMS2_merged.mgf
	High	GVTNPEGEEk	W05G11.6c	1	1	CID	K10(TMT6plex)	39.03	0.00240675	1	1	37			No Quan Values	Not Used												2	644.833	1288.66	0.0621421	19.1333	1310	1310	MS2	6/96	@AK_FINAL_Celegans_3HCD_3ITMS2_merged.mgf
	High	fLWPGFGDNIR	R11A5.4a;W05G11.6b;W05G11.6c	7	3	CID	N-Term(TMT6plex)	36.8	0.00920335	1	1	41		127425	Not Unique	Used				1.74473				4365.86	2602.84		3158.12	3	517.615	1550.83	-0.416905	35.9667	2549	2549	MS2	6/88	@AK_FINAL_Celegans_3HCD_merged.mgf
	High	fLWPGFGDNIR	R11A5.4a;W05G11.6b;W05G11.6c	7	3	CID	N-Term(TMT6plex)	36.36	0.0100344	0.666667	1	41			No Quan Values	Not Used												2	775.92	1550.83	0.116118	35.2167	2984	2984	MS2	8/88	@AK_FINAL_Celegans_3HCD_3ITMS2_merged.mgf
	High	fLWPGFGDNIR	R11A5.4a;W05G11.6b;W05G11.6c	7	3	CID	N-Term(TMT6plex)	35.71	0.0116544	1	1	41			No Quan Values	Not Used												2	775.92	1550.83	0.116118	35.2	2982	2982	MS2	9/88	@AK_FINAL_Celegans_3HCD_3ITMS2_merged.mgf
	High	fLWPGFGDNIR	R11A5.4a;W05G11.6b;W05G11.6c	7	3	CID	N-Term(TMT6plex)	35.62	0.0117751	1	1	41			No Quan Values	Not Used												2	775.92	1550.83	0.348252	37.3167	3053	3053	MS2	12/88	@AK_FINAL_Celegans_3HCD_3ITMS2_merged.mgf
	Medium	fLWPGFGDNIR	R11A5.4a;W05G11.6b;W05G11.6c	7	3	CID	N-Term(TMT6plex)	33.15	0.0208194	1	1	41			No Quan Values	Not Used												2	775.92	1550.83	0.503007	37.4167	3060	3060	MS2	12/88	@AK_FINAL_Celegans_3HCD_3ITMS2_merged.mgf
	Medium	vLDWILR	W05G11.6b;W05G11.6c	4	2	CID	N-Term(TMT6plex)	32.22	0.0161944	0.59375	2	39			No Quan Values	Not Used												2	572.358	1143.71	0.20117	36.9667	3029	3029	MS2	6/48	@AK_FINAL_Celegans_3HCD_3ITMS2_merged.mgf
	Medium	vLDWILR	W05G11.6b;W05G11.6c	4	2	CID	N-Term(TMT6plex)	32.15	0.0169451	0.40625	2	39		127505	Redundant	Not Used	4.65617	1.08914	1.01163	0.894135	0.852446	24416.6	21932.4	94987.3	110501	30203.8	43446.3	2	572.358	1143.71	-0.00867354	37.5667	2658	2658	MS2	10/48	@AK_FINAL_Celegans_3HCD_merged.mgf
	Medium	lYAINPEAGFFGVAPGTSHk	W05G11.6b;W05G11.6c	4	2	CID	N-Term(TMT6plex), K20(TMT6plex)	31.97	0.0260803	1	1	41	29	132951	Not Unique	Used				0.854335				4424.5	5386.93			3	845.465	2534.38	0.0873783	34.15	1993	1993	MS2	6/212	@AK_FINAL_Celegans_3HCD_merged.mgf
	Medium	rGTINLDGLPR	W05G11.6b;W05G11.6c	3	2	CID	N-Term(TMT6plex)	31.87	0.0174885	0.53125	1	39		149033	Not Unique	Used	1.92851	1.31669	0.735891	0.795045	0.811106	5337.35	6590.76	9488.92	12414.5	9122.77	13791.3	3	480.954	1440.85	-1.14277	25.5667	1353	1353	MS2	7/120	@AK_FINAL_Celegans_3HCD_merged.mgf
	Medium	fLWPGFGDNIR	R11A5.4a;W05G11.6b;W05G11.6c	7	3	CID	N-Term(TMT6plex)	30.74	0.0362634	0.483871	1	41		120751	Not Unique	Used	2.4299	1.01436	0.909583	0.970081	1.05267	110636	110529	246934	264775	151192	176114	2	775.92	1550.83	0.503007	34.5833	2389	2389	MS2	6/88	@AK_FINAL_Celegans_3HCD_merged.mgf
	Medium	vLDWILR	W05G11.6b;W05G11.6c	4	2	CID	N-Term(TMT6plex)	29.16	0.0320335	0.482759	2	39		127483	Redundant	Not Used	4.96699	1.09392	1.13394	1.04893	0.88698	21108.9	16916	90295.9	89541.8	25473	35214.7	2	572.358	1143.71	-0.428361	37.1167	2628	2628	MS2	5/48	@AK_FINAL_Celegans_3HCD_merged.mgf
	Medium	vLDWILR	W05G11.6b;W05G11.6c	4	2	CID	N-Term(TMT6plex)	29.09	0.032554	0.586207	2	39		120672	Redundant	Not Used	2.11241	1.09769	0.938943	0.903138	0.906394	94886	91830.4	174538	201021	127093	171934	2	572.358	1143.71	-0.323439	33.2667	2281	2281	MS2	5/48	@AK_FINAL_Celegans_3HCD_merged.mgf
	Medium	vLDWILR	W05G11.6b;W05G11.6c	4	2	CID	N-Term(TMT6plex)	28.9	0.0340098	0.517241	2	39		128906	Redundant	Not Used	2.11702	1.10341	0.947357	1.04315	0.961856	39202.5	37603.1	77522.1	77300.9	54353.9	69291.1	2	572.358	1143.71	-0.533283	35.1667	2286	2286	MS2	5/48	@AK_FINAL_Celegans_3HCD_merged.mgf
	Medium	vLDWILR	W05G11.6b;W05G11.6c	4	2	CID	N-Term(TMT6plex)	28.41	0.0400908	1	2	39		127331	Redundant	Not Used	2.13654	1.13448	0.925734	1.00211	0.996568	314832	309041	622768	646419	462972	569646	2	572.358	1143.71	-0.00867354	34.3333	2424	2424	MS2	5/48	@AK_FINAL_Celegans_3HCD_merged.mgf
Y50D7A.4	CE35099 WBGene00021754 status:Partially_confirmed UniProt:Q8WTL6 protein_id:AAK68511.3	1.17	1	1	852	98.3782	8.08936	54.43	2.41316	1		0.939514	1			0		0.688944	1			0
	Confidence Icon	Sequence	Protein Accessions	# Proteins	# Protein Groups	Activation Type	Modifications	IonScore	Exp Value	Δ Score	Rank	Identity High	Homology Threshold	QuanResultID	Quan Info	Quan Usage	(128+129)/(126+127)	(130+131)/(126+127)	126/127	128/129	130/131	126	127	128	129	130	131	Charge	m/z [Da]	MH+ [Da]	ΔM [ppm]	RT [min]	First Scan	Last Scan	MS Order	Ions Matched	Spectrum File	Annotation
	High	dLSLLQIHIR	Y50D7A.4	1	1	CID	N-Term(TMT6plex)	54.43	0.0001244	0.814815	1	40		131690	Unique	Used	2.41316	0.939514		0.688944			2869.87	2627.4	3966.86		3933.8	3	479.63	1436.88	-1.31295	32.95	1986	1986	MS2	11/88	@AK_FINAL_Celegans_3HCD_merged.mgf
W05G11.6b	CE14634 WBGene00021043 status:Confirmed UniProt:Q8ITY2 protein_id:AAN65286.1	11.28	31	5	541	60.6132	6.53662	390.4	2.40226	5	5.78757	1.07749	5	1.36601	0.974141	5	4.78776	0.970081	7	14.8203	0.970398	5	9.06258
	Confidence Icon	Sequence	Protein Accessions	# Proteins	# Protein Groups	Activation Type	Modifications	IonScore	Exp Value	Δ Score	Rank	Identity High	Homology Threshold	QuanResultID	Quan Info	Quan Usage	(128+129)/(126+127)	(130+131)/(126+127)	126/127	128/129	130/131	126	127	128	129	130	131	Charge	m/z [Da]	MH+ [Da]	ΔM [ppm]	RT [min]	First Scan	Last Scan	MS Order	Ions Matched	Spectrum File	Annotation
	High	rGTINLDGLPR	W05G11.6b;W05G11.6c	3	2	CID	N-Term(TMT6plex)	57.96	4.41478e-05	0.706897	1	39			No Quan Values	Not Used												3	480.954	1440.85	-0.330743	35.3	2671	2671	MS2	9/120	@AK_FINAL_Celegans_3HCD_3ITMS2_merged.mgf
	High	rGTINLDGLPR	W05G11.6b;W05G11.6c	3	2	CID	N-Term(TMT6plex)	54.37	9.96246e-05	0.685185	1	39			No Quan Values	Not Used												3	480.955	1440.85	0.751952	33.2833	2522	2522	MS2	10/120	@AK_FINAL_Celegans_3HCD_3ITMS2_merged.mgf
	High	rGTINLDGLPR	W05G11.6b;W05G11.6c	3	2	CID	N-Term(TMT6plex)	53.61	0.000111056	0.666667	1	39			No Quan Values	Not Used												3	480.956	1440.85	3.93756	33.5667	2543	2543	MS2	9/120	@AK_FINAL_Celegans_3HCD_3ITMS2_merged.mgf
	High	rGTINLDGLPR	W05G11.6b;W05G11.6c	3	2	CID	N-Term(TMT6plex)	52.65	0.000148036	0.641509	1	39			No Quan Values	Not Used												3	480.956	1440.85	2.54256	32.5833	2468	2468	MS2	9/120	@AK_FINAL_Celegans_3HCD_3ITMS2_merged.mgf
	High	fLWPGFGDNIR	R11A5.4a;W05G11.6b;W05G11.6c	7	3	CID	N-Term(TMT6plex)	45.88	0.0011065	0.717391	1	41		127413	Not Unique	Used	2.49781	1.07749	0.974141	0.981279	0.970398	92691.9	86465.6	206844	219257	124422	157219	2	775.92	1550.83	0.270874	35.75	2533	2533	MS2	9/88	@AK_FINAL_Celegans_3HCD_merged.mgf
	High	rGTINLDGLPR	W05G11.6b;W05G11.6c	3	2	CID	N-Term(TMT6plex)	45.7	0.000724023	0.5	1	39			No Quan Values	Not Used												3	480.955	1440.85	0.439637	31.45	2380	2380	MS2	8/120	@AK_FINAL_Celegans_3HCD_3ITMS2_merged.mgf
	High	rGTINLDGLPR	W05G11.6b;W05G11.6c	3	2	CID	N-Term(TMT6plex)	45.19	0.000826347	0.577778	1	39		147022	Not Unique	Used	2.40226	1.0748	1.00609	1.07148	0.912972	11840.3	10694.1	26154.5	25390.2	15081.1	20255.1	3	480.954	1440.85	-1.35098	25.3333	1432	1432	MS2	6/120	@AK_FINAL_Celegans_3HCD_merged.mgf
	High	vLDWILR	W05G11.6b;W05G11.6c	4	2	CID	N-Term(TMT6plex)	44.74	0.000929993	0.622222	2	39			No Quan Values	Not Used												2	572.358	1143.71	-0.218517	35.0333	2874	2874	MS2	6/48	@AK_FINAL_Celegans_3HCD_3ITMS2_merged.mgf
	High	vLDWILR	W05G11.6b;W05G11.6c	4	2	CID	N-Term(TMT6plex)	44.61	0.000961711	0.622222	2	39			No Quan Values	Not Used												2	572.358	1143.71	-0.113595	39.1333	3188	3188	MS2	6/48	@AK_FINAL_Celegans_3HCD_3ITMS2_merged.mgf
	High	vLDWILR	W05G11.6b;W05G11.6c	4	2	CID	N-Term(TMT6plex)	44.55	0.000971583	0.644444	2	39			No Quan Values	Not Used												2	572.358	1143.71	-0.218517	35.0667	2876	2876	MS2	6/48	@AK_FINAL_Celegans_3HCD_3ITMS2_merged.mgf
	High	vLDWILR	W05G11.6b;W05G11.6c	4	2	CID	N-Term(TMT6plex)	44.39	0.000982571	0.636364	2	39			No Quan Values	Not Used												2	572.358	1143.71	0.323579	36.1	2958	2958	MS2	6/48	@AK_FINAL_Celegans_3HCD_3ITMS2_merged.mgf
	High	vLDWILR	W05G11.6b;W05G11.6c	4	2	CID	N-Term(TMT6plex)	44.33	0.000974101	0.636364	2	39			No Quan Values	Not Used												2	572.358	1143.71	-0.533283	39.2833	3199	3199	MS2	6/48	@AK_FINAL_Celegans_3HCD_3ITMS2_merged.mgf
	High	vLDWILR	W05G11.6b;W05G11.6c	4	2	CID	N-Term(TMT6plex)	43.86	0.00108544	0.636364	2	39			No Quan Values	Not Used												2	572.358	1143.71	-0.533283	36.6667	3008	3008	MS2	6/48	@AK_FINAL_Celegans_3HCD_3ITMS2_merged.mgf
	High	rGTINLDGLPR	W05G11.6b;W05G11.6c	3	2	CID	N-Term(TMT6plex)	43.48	0.00126546	0.534884	1	39			No Quan Values	Not Used												3	480.954	1440.85	-0.830449	32.2167	2440	2440	MS2	8/120	@AK_FINAL_Celegans_3HCD_3ITMS2_merged.mgf
	High	vLDWILR	W05G11.6b;W05G11.6c	4	2	CID	N-Term(TMT6plex)	40.33	0.00244683	0.6	2	39			No Quan Values	Not Used												2	572.358	1143.71	-0.323439	37.95	3099	3099	MS2	5/48	@AK_FINAL_Celegans_3HCD_3ITMS2_merged.mgf
	High	vLDWILR	W05G11.6b;W05G11.6c	4	2	CID	N-Term(TMT6plex)	40.23	0.00250382	0.6	2	39			No Quan Values	Not Used												2	572.358	1143.71	-0.638205	38.0833	3111	3111	MS2	5/48	@AK_FINAL_Celegans_3HCD_3ITMS2_merged.mgf
	High	fLWPGFGDNIR	R11A5.4a;W05G11.6b;W05G11.6c	7	3	CID	N-Term(TMT6plex)	36.8	0.00920335	1	1	41		127425	Not Unique	Used				1.74473				4365.86	2602.84		3158.12	3	517.615	1550.83	-0.416905	35.9667	2549	2549	MS2	6/88	@AK_FINAL_Celegans_3HCD_merged.mgf
	High	fLWPGFGDNIR	R11A5.4a;W05G11.6b;W05G11.6c	7	3	CID	N-Term(TMT6plex)	36.36	0.0100344	0.666667	1	41			No Quan Values	Not Used												2	775.92	1550.83	0.116118	35.2167	2984	2984	MS2	8/88	@AK_FINAL_Celegans_3HCD_3ITMS2_merged.mgf
	High	fLWPGFGDNIR	R11A5.4a;W05G11.6b;W05G11.6c	7	3	CID	N-Term(TMT6plex)	35.71	0.0116544	1	1	41			No Quan Values	Not Used												2	775.92	1550.83	0.116118	35.2	2982	2982	MS2	9/88	@AK_FINAL_Celegans_3HCD_3ITMS2_merged.mgf
	High	fLWPGFGDNIR	R11A5.4a;W05G11.6b;W05G11.6c	7	3	CID	N-Term(TMT6plex)	35.62	0.0117751	1	1	41			No Quan Values	Not Used												2	775.92	1550.83	0.348252	37.3167	3053	3053	MS2	12/88	@AK_FINAL_Celegans_3HCD_3ITMS2_merged.mgf
	Medium	fLWPGFGDNIR	R11A5.4a;W05G11.6b;W05G11.6c	7	3	CID	N-Term(TMT6plex)	33.15	0.0208194	1	1	41			No Quan Values	Not Used												2	775.92	1550.83	0.503007	37.4167	3060	3060	MS2	12/88	@AK_FINAL_Celegans_3HCD_3ITMS2_merged.mgf
	Medium	vLDWILR	W05G11.6b;W05G11.6c	4	2	CID	N-Term(TMT6plex)	32.22	0.0161944	0.59375	2	39			No Quan Values	Not Used												2	572.358	1143.71	0.20117	36.9667	3029	3029	MS2	6/48	@AK_FINAL_Celegans_3HCD_3ITMS2_merged.mgf
	Medium	vLDWILR	W05G11.6b;W05G11.6c	4	2	CID	N-Term(TMT6plex)	32.15	0.0169451	0.40625	2	39		127505	Redundant	Not Used	4.65617	1.08914	1.01163	0.894135	0.852446	24416.6	21932.4	94987.3	110501	30203.8	43446.3	2	572.358	1143.71	-0.00867354	37.5667	2658	2658	MS2	10/48	@AK_FINAL_Celegans_3HCD_merged.mgf
	Medium	lYAINPEAGFFGVAPGTSHk	W05G11.6b;W05G11.6c	4	2	CID	N-Term(TMT6plex), K20(TMT6plex)	31.97	0.0260803	1	1	41	29	132951	Not Unique	Used				0.854335				4424.5	5386.93			3	845.465	2534.38	0.0873783	34.15	1993	1993	MS2	6/212	@AK_FINAL_Celegans_3HCD_merged.mgf
	Medium	rGTINLDGLPR	W05G11.6b;W05G11.6c	3	2	CID	N-Term(TMT6plex)	31.87	0.0174885	0.53125	1	39		149033	Not Unique	Used	1.92851	1.31669	0.735891	0.795045	0.811106	5337.35	6590.76	9488.92	12414.5	9122.77	13791.3	3	480.954	1440.85	-1.14277	25.5667	1353	1353	MS2	7/120	@AK_FINAL_Celegans_3HCD_merged.mgf
	Medium	fLWPGFGDNIR	R11A5.4a;W05G11.6b;W05G11.6c	7	3	CID	N-Term(TMT6plex)	30.74	0.0362634	0.483871	1	41		120751	Not Unique	Used	2.4299	1.01436	0.909583	0.970081	1.05267	110636	110529	246934	264775	151192	176114	2	775.92	1550.83	0.503007	34.5833	2389	2389	MS2	6/88	@AK_FINAL_Celegans_3HCD_merged.mgf
	Medium	vLEALGDNDFVR	W05G11.6b	3	1	CID	N-Term(TMT6plex)	29.72	0.0475702	1	1	41		138300	Unique	Used	2.13416	1.08747	0.994399	0.933945	1.02839	14642.4	13380.6	26940.7	30004.9	20280.2	24180.7	2	788.931	1576.85	0.551782	32.6	1861	1861	MS2	5/104	@AK_FINAL_Celegans_3HCD_merged.mgf
	Medium	vLDWILR	W05G11.6b;W05G11.6c	4	2	CID	N-Term(TMT6plex)	29.16	0.0320335	0.482759	2	39		127483	Redundant	Not Used	4.96699	1.09392	1.13394	1.04893	0.88698	21108.9	16916	90295.9	89541.8	25473	35214.7	2	572.358	1143.71	-0.428361	37.1167	2628	2628	MS2	5/48	@AK_FINAL_Celegans_3HCD_merged.mgf
	Medium	vLDWILR	W05G11.6b;W05G11.6c	4	2	CID	N-Term(TMT6plex)	29.09	0.032554	0.586207	2	39		120672	Redundant	Not Used	2.11241	1.09769	0.938943	0.903138	0.906394	94886	91830.4	174538	201021	127093	171934	2	572.358	1143.71	-0.323439	33.2667	2281	2281	MS2	5/48	@AK_FINAL_Celegans_3HCD_merged.mgf
	Medium	vLDWILR	W05G11.6b;W05G11.6c	4	2	CID	N-Term(TMT6plex)	28.9	0.0340098	0.517241	2	39		128906	Redundant	Not Used	2.11702	1.10341	0.947357	1.04315	0.961856	39202.5	37603.1	77522.1	77300.9	54353.9	69291.1	2	572.358	1143.71	-0.533283	35.1667	2286	2286	MS2	5/48	@AK_FINAL_Celegans_3HCD_merged.mgf
	Medium	vLDWILR	W05G11.6b;W05G11.6c	4	2	CID	N-Term(TMT6plex)	28.41	0.0400908	1	2	39		127331	Redundant	Not Used	2.13654	1.13448	0.925734	1.00211	0.996568	314832	309041	622768	646419	462972	569646	2	572.358	1143.71	-0.00867354	34.3333	2424	2424	MS2	5/48	@AK_FINAL_Celegans_3HCD_merged.mgf
T19B10.2	CE16413 WBGene00011831 status:Confirmed UniProt:Q22562 protein_id:CAA98547.1	4.35	1	1	368	39.5108	8.06006	60.29	2.39291	1		0.950741	1		0.956269	1		0.910624	1		0.902472	1
	Confidence Icon	Sequence	Protein Accessions	# Proteins	# Protein Groups	Activation Type	Modifications	IonScore	Exp Value	Δ Score	Rank	Identity High	Homology Threshold	QuanResultID	Quan Info	Quan Usage	(128+129)/(126+127)	(130+131)/(126+127)	126/127	128/129	130/131	126	127	128	129	130	131	Charge	m/z [Da]	MH+ [Da]	ΔM [ppm]	RT [min]	First Scan	Last Scan	MS Order	Ions Matched	Spectrum File	Annotation
	High	iGSIANVFNDLLSGGR	T19B10.2	1	1	CID	N-Term(TMT6plex)	60.29	3.96612e-05	0.816667	1	41		127669	Unique	Used	2.39291	0.950741	0.956269	0.910624	0.902472	39609.5	37639.4	82160.9	93849.4	45428.6	61723.8	2	931.521	1862.03	0.177269	41.0333	2884	2884	MS2	15/160	@AK_FINAL_Celegans_3HCD_merged.mgf
F15C11.2c	CE31480 WBGene00008852 Ubiquitin family status:Confirmed UniProt:Q8MLZ6 protein_id:CAD44156.1	2.64	1	1	454	49.0059	5.26221	36.49	2.33273	1		1.81194	1			0		0.652739	1		0.772431	1
	Confidence Icon	Sequence	Protein Accessions	# Proteins	# Protein Groups	Activation Type	Modifications	IonScore	Exp Value	Δ Score	Rank	Identity High	Homology Threshold	QuanResultID	Quan Info	Quan Usage	(128+129)/(126+127)	(130+131)/(126+127)	126/127	128/129	130/131	126	127	128	129	130	131	Charge	m/z [Da]	MH+ [Da]	ΔM [ppm]	RT [min]	First Scan	Last Scan	MS Order	Ions Matched	Spectrum File	Annotation
	High	iADGHTVHLVIR	F15C11.2c	3	1	CID	N-Term(TMT6plex)	36.49	0.00704579	0.666667	1	40		150761	Unique	Used	2.33273	1.81194		0.652739	0.772431		3001.69	2570.71	4096.55	3066.8	4868.36	4	390.736	1559.92	-0.136661	24.65	1251	1251	MS2	9/88	@AK_FINAL_Celegans_3HCD_merged.mgf
F37C4.5a	CE17048 WBGene00018145 status:Confirmed UniProt:O44400 protein_id:AAB95171.1	14.57	19	7	556	61.4062	5.68115	264.822	2.2368	13	23.1004	1.05588	13	17.4609	0.95044	12	11.2265	1.09289	15	8.97206	0.978325	15	11.7003
	Confidence Icon	Sequence	Protein Accessions	# Proteins	# Protein Groups	Activation Type	Modifications	IonScore	Exp Value	Δ Score	Rank	Identity High	Homology Threshold	QuanResultID	Quan Info	Quan Usage	(128+129)/(126+127)	(130+131)/(126+127)	126/127	128/129	130/131	126	127	128	129	130	131	Charge	m/z [Da]	MH+ [Da]	ΔM [ppm]	RT [min]	First Scan	Last Scan	MS Order	Ions Matched	Spectrum File	Annotation
	High	vQNLPFDLVQDSIR	F37C4.5a	1	1	CID	N-Term(TMT6plex)	67.49	7.57511e-06	1	1	41			No Quan Values	Not Used												2	937.024	1873.04	0.838252	34.0833	2891	2891	MS2	11/152	@AK_FINAL_Celegans_3HCD_3ITMS2_merged.mgf
	High	tFQVELAHGYNEVk	F37C4.5a	1	1	CID	N-Term(TMT6plex), K14(TMT6plex)	51.02	0.000334062	1	1	41	25	133942	Unique	Used	2.45721	1.36132	0.869604	1.20035	0.807685	4700.54	4911.9	12049.1	10441.2	7581.6	11510	3	698.386	2093.14	0.0102477	28.45	1620	1620	MS2	13/148	@AK_FINAL_Celegans_3HCD_merged.mgf
	High	aSQDYDNTGYR	F37C4.5a	1	1	CID	N-Term(TMT6plex)	48.65	0.000124859	1	1	34			No Quan Values	Not Used												2	759.855	1518.7	0.210759	20.1333	1414	1414	MS2	9/112	@AK_FINAL_Celegans_3HCD_3ITMS2_merged.mgf
	High	yTTEHPQAEQIR	F37C4.5a	2	1	CID	N-Term(TMT6plex)	43.51	0.00143501	0.727273	1	40		136478	Unique	Used	2.2368	1.05001	0.973955	0.949232	1.00613	9245.35	8625.97	18161.5	19901.4	12339.4	15038.3	3	567.963	1701.87	-1.09676	20.4167	981	981	MS2	13/108	@AK_FINAL_Celegans_3HCD_merged.mgf
	High	rIEGLDNLITEVAk	F37C4.5a	1	1	CID	N-Term(TMT6plex), K14(TMT6plex)	43.33	0.00116826	0.697674	1	39		130285	Unique	Used	1.84274	0.86252	0.911148	0.908131	0.77508	27513	27439.2	44942.8	51477.4	26782	42369.5	3	677.074	2029.21	0.301325	32.4	2129	2129	MS2	11/156	@AK_FINAL_Celegans_3HCD_merged.mgf
	High	aSQDYDNTGYR	F37C4.5a	1	1	CID	N-Term(TMT6plex)	41.77	0.000618704	1	1	34		126364	Unique	Used	2.72082	1.05877	1.01814	1.00442	1.00738	251461	224433	605671	627233	331554	403569	2	759.855	1518.7	-0.197484	20.1667	1129	1129	MS2	9/112	@AK_FINAL_Celegans_3HCD_merged.mgf
	High	yTTEHPQAEQIR	F37C4.5a	2	1	CID	N-Term(TMT6plex)	41.42	0.00233278	1	1	40		137668	Unique	Used	2.12964	1.02793	0.913096	0.922156	0.8301	15863	15786.7	30159.8	34019.6	19161.4	28304.4	3	567.963	1701.87	-1.30829	20.3333	1019	1019	MS2	13/108	@AK_FINAL_Celegans_3HCD_merged.mgf
	High	yTTEHPQAEQIR	F37C4.5a	2	1	CID	N-Term(TMT6plex)	38.18	0.00496459	1	1	40		133526	Unique	Used	1.91795	0.784628	0.870406	1.09289	0.982865	3783.39	3949.87	7235.87	6886.83	3938.78	4913.88	3	567.963	1701.87	-0.88523	20.4	1066	1066	MS2	11/108	@AK_FINAL_Celegans_3HCD_merged.mgf
	High	yTTEHPQAEQIR	F37C4.5a	2	1	CID	N-Term(TMT6plex)	37.79	0.00538114	0.578947	1	40		135411	Unique	Used	2.26336	1.17453	0.921407	1.07659	1.02036	4174.6	4117.06	9088.51	8781.06	6453.43	7755.22	3	567.963	1701.87	-1.30829	20.7167	1020	1020	MS2	12/108	@AK_FINAL_Celegans_3HCD_merged.mgf
	High	yTTEHPQAEQIR	F37C4.5a	2	1	CID	N-Term(TMT6plex)	37.33	0.00598238	1	1	40		132209	Unique	Used	1.46416	0.931703	1.03942	1.15054	1.24799	9946.71	8695.81	13649.9	12340.4	12782.3	12559	3	567.963	1701.87	-1.30829	20.4167	1002	1002	MS2	12/108	@AK_FINAL_Celegans_3HCD_merged.mgf
	High	yTTEHPQAEQIR	F37C4.5a	2	1	CID	N-Term(TMT6plex)	36.43	0.00742819	1	1	40		134511	Unique	Used				1.38426	1.05838			4922.92	3699.22	3792.13	4393.39	3	567.963	1701.87	-0.88523	20.4333	1022	1022	MS2	11/108	@AK_FINAL_Celegans_3HCD_merged.mgf
	High	tFQVELAHGYNEVk	F37C4.5a	1	1	CID	N-Term(TMT6plex), K14(TMT6plex)	35.87	0.0111681	1	1	41	24	135830	Unique	Used	3.1274	1.93142		1.14921	0.853035		2786.52	4355.55	3942.29	3221.46	4630.67	3	698.386	2093.14	-0.0900798	29.5	1578	1578	MS2	9/148	@AK_FINAL_Celegans_3HCD_merged.mgf
	Medium	kAEEEYAR	F37C4.5a	1	1	CID	N-Term(TMT6plex), K1(TMT6plex)	33.44	0.0194972	1	1	41		137624	Unique	Used	2.2202	1.05588	1.04479	1.10023	0.850762	28635.9	24906.2	58182.7	55006.9	33786.2	48695.5	3	485.272	1453.8	-2.03504	19.45	960	960	MS2	7/84	@AK_FINAL_Celegans_3HCD_merged.mgf
	Medium	iNSQVTEk	F37C4.5a	2	1	CID	N-Term(TMT6plex), K8(TMT6plex)	32.91	0.025405	0.0606061	1	42		119900	Unique	Used	1.67866	1.04155	1.03183	1.10815	0.928512	465833	410247	722312	678004	573682	757601	2	688.911	1376.81	-0.350025	21.9667	1251	1251	MS2	6/80	@AK_FINAL_Celegans_3HCD_merged.mgf
	Medium	yTTEHPQAEQIR	F37C4.5a	2	1	CID	N-Term(TMT6plex)	30.98	0.0249772	1	1	40	22		No Quan Values	Not Used												3	567.962	1701.87	-1.74898	27.2167	2027	2027	MS2	9/108	@AK_FINAL_Celegans_3HCD_3ITMS2_merged.mgf
	Medium	yTTEHPQAEQIR	F37C4.5a	2	1	CID	N-Term(TMT6plex)	30.89	0.0264372	1	1	40			No Quan Values	Not Used												3	567.963	1701.87	-0.673698	26.4	1969	1969	MS2	8/108	@AK_FINAL_Celegans_3HCD_3ITMS2_merged.mgf
	Medium	tFQVELAHGYNEVk	F37C4.5a	1	1	CID	N-Term(TMT6plex), K14(TMT6plex)	30.09	0.042265	1	1	41	25	134885	Unique	Used				1.10284	1.12561			3008.25	2837.31	3327.29	3624.6	3	698.386	2093.14	-0.0900798	28.2833	1521	1521	MS2	8/148	@AK_FINAL_Celegans_3HCD_merged.mgf
	Medium	kAEEEYAR	F37C4.5a	1	1	CID	N-Term(TMT6plex), K1(TMT6plex)	28.79	0.0569478	0.586207	1	41		136434	Unique	Used	2.75632	1.27803	0.927493	0.934169	0.976642	14961.5	14658.5	36782.1	40955.9	24486.6	30743.3	3	485.272	1453.8	-1.97314	19.4833	922	922	MS2	6/84	@AK_FINAL_Celegans_3HCD_merged.mgf
	Medium	kAEEEYAR	F37C4.5a	1	1	CID	N-Term(TMT6plex), K1(TMT6plex)	27.84	0.0708724	0.571429	1	41		135375	Unique	Used	2.57169	1.1868	1.15835	1.02884	0.978325	11411.3	8952.02	24795.4	25068.5	15647.5	19611.9	3	485.272	1453.8	-1.84932	19.9667	972	972	MS2	6/84	@AK_FINAL_Celegans_3HCD_merged.mgf
ZC53.4	CE24710 WBGene00022511 status:Predicted UniProt:Q23371 protein_id:AAB52621.2	0.43	1	1	1410	167.272	8.88037	0	2.15033	1		0.827924	1		1.03959	1		0.918977	1		1.16544	1
	Confidence Icon	Sequence	Protein Accessions	# Proteins	# Protein Groups	Activation Type	Modifications	IonScore	Exp Value	Δ Score	Rank	Identity High	Homology Threshold	QuanResultID	Quan Info	Quan Usage	(128+129)/(126+127)	(130+131)/(126+127)	126/127	128/129	130/131	126	127	128	129	130	131	Charge	m/z [Da]	MH+ [Da]	ΔM [ppm]	RT [min]	First Scan	Last Scan	MS Order	Ions Matched	Spectrum File	Annotation
	Medium	KTLSNk	ZC53.4	1	1	CID	K6(TMT6plex)	27.31	0.0573133	0.518519	1	39		123126	Unique	Used	2.15033	0.827924	1.03959	0.918977	1.16544	5361	4686.07	9649.41	10922	5913.89	6222.16	2	460.294	919.581	4.06716	36.1167	2026	2026	MS2	4/60	@AK_FINAL_Celegans_3HCD_merged.mgf
R11A5.4a	CE12728 WBGene00011232 phosphoenolpyruvate carboxykinase status:Confirmed UniProt:O02286 protein_id:CAB05600.1	15.14	33	8	654	73.3847	6.16357	327.98	2.11241	13	20.9856	1.09392	13	4.17383	0.969308	14	6.58507	0.968114	14	10.189	0.983396	14	8.62277
	Confidence Icon	Sequence	Protein Accessions	# Proteins	# Protein Groups	Activation Type	Modifications	IonScore	Exp Value	Δ Score	Rank	Identity High	Homology Threshold	QuanResultID	Quan Info	Quan Usage	(128+129)/(126+127)	(130+131)/(126+127)	126/127	128/129	130/131	126	127	128	129	130	131	Charge	m/z [Da]	MH+ [Da]	ΔM [ppm]	RT [min]	First Scan	Last Scan	MS Order	Ions Matched	Spectrum File	Annotation
	High	nTGAANASLR	R11A5.4a	2	1	CID	N-Term(TMT6plex)	53.01	0.000164761	0.603774	1	40			No Quan Values	Not Used												2	602.336	1203.66	6.64638e-05	19.0167	1403	1403	MS2	9/108	@AK_FINAL_Celegans_3HCD_3ITMS2_merged.mgf
	High	nTGAANASLR	R11A5.4a	2	1	CID	N-Term(TMT6plex)	47.02	0.000654418	0.744681	1	40			No Quan Values	Not Used												2	602.336	1203.66	6.64638e-05	19.05	1405	1405	MS2	9/108	@AK_FINAL_Celegans_3HCD_3ITMS2_merged.mgf
	High	fLWPGFGDNIR	R11A5.4a;W05G11.6b;W05G11.6c	7	3	CID	N-Term(TMT6plex)	45.88	0.0011065	0.717391	1	41		127413	Not Unique	Used	2.49781	1.07749	0.974141	0.981279	0.970398	92691.9	86465.6	206844	219257	124422	157219	2	775.92	1550.83	0.270874	35.75	2533	2533	MS2	9/88	@AK_FINAL_Celegans_3HCD_merged.mgf
	High	vIDWIIR	R11A5.4a	3	1	CID	N-Term(TMT6plex)	44.74	0.000929993	0.622222	1	39			No Quan Values	Not Used												2	572.358	1143.71	-0.218517	35.0333	2874	2874	MS2	6/48	@AK_FINAL_Celegans_3HCD_3ITMS2_merged.mgf
	High	vIDWIIR	R11A5.4a	3	1	CID	N-Term(TMT6plex)	44.61	0.000961711	0.622222	1	39			No Quan Values	Not Used												2	572.358	1143.71	-0.113595	39.1333	3188	3188	MS2	6/48	@AK_FINAL_Celegans_3HCD_3ITMS2_merged.mgf
	High	vIDWIIR	R11A5.4a	3	1	CID	N-Term(TMT6plex)	44.55	0.000971583	0.644444	1	39			No Quan Values	Not Used												2	572.358	1143.71	-0.218517	35.0667	2876	2876	MS2	6/48	@AK_FINAL_Celegans_3HCD_3ITMS2_merged.mgf
	High	vIDWIIR	R11A5.4a	3	1	CID	N-Term(TMT6plex)	44.39	0.000982571	0.636364	1	39			No Quan Values	Not Used												2	572.358	1143.71	0.323579	36.1	2958	2958	MS2	6/48	@AK_FINAL_Celegans_3HCD_3ITMS2_merged.mgf
	High	vIDWIIR	R11A5.4a	3	1	CID	N-Term(TMT6plex)	44.33	0.000974101	0.636364	1	39			No Quan Values	Not Used												2	572.358	1143.71	-0.533283	39.2833	3199	3199	MS2	6/48	@AK_FINAL_Celegans_3HCD_3ITMS2_merged.mgf
	High	vIDWIIR	R11A5.4a	3	1	CID	N-Term(TMT6plex)	43.86	0.00108544	0.636364	1	39			No Quan Values	Not Used												2	572.358	1143.71	-0.533283	36.6667	3008	3008	MS2	6/48	@AK_FINAL_Celegans_3HCD_3ITMS2_merged.mgf
	High	vNNDVWDALGNQDFVR	R11A5.4a	4	1	CID	N-Term(TMT6plex)	43.46	0.00116085	1	1	39		127219	Unique	Used	1.8261	1.01819	1.06362	0.964768	1.01022	50338	43006.5	78100.5	84204.6	62636.9	76027.8	2	1046.03	2091.05	0.550002	32.5333	2273	2273	MS2	12/176	@AK_FINAL_Celegans_3HCD_merged.mgf
	High	vIDWIIR	R11A5.4a	3	1	CID	N-Term(TMT6plex)	40.33	0.00244683	0.6	1	39			No Quan Values	Not Used												2	572.358	1143.71	-0.323439	37.95	3099	3099	MS2	5/48	@AK_FINAL_Celegans_3HCD_3ITMS2_merged.mgf
	High	vIDWIIR	R11A5.4a	3	1	CID	N-Term(TMT6plex)	40.23	0.00250382	0.6	1	39			No Quan Values	Not Used												2	572.358	1143.71	-0.638205	38.0833	3111	3111	MS2	5/48	@AK_FINAL_Celegans_3HCD_3ITMS2_merged.mgf
	High	nTGAANASLR	R11A5.4a	2	1	CID	N-Term(TMT6plex)	38.72	0.00446469	0.692308	1	40			No Quan Values	Not Used												2	602.335	1203.66	-1.6283	19.2	1359	1359	MS2	9/108	@AK_FINAL_Celegans_3HCD_3ITMS2_merged.mgf
	High	fLWPGFGDNIR	R11A5.4a;W05G11.6b;W05G11.6c	7	3	CID	N-Term(TMT6plex)	36.8	0.00920335	1	1	41		127425	Not Unique	Used				1.74473				4365.86	2602.84		3158.12	3	517.615	1550.83	-0.416905	35.9667	2549	2549	MS2	6/88	@AK_FINAL_Celegans_3HCD_merged.mgf
	High	fLDEQVGEDLPEPVR	R11A5.4a	3	1	CID	N-Term(TMT6plex)	36.39	0.0073936	1	1	40	22	120458	Unique	Used	1.42769	1.01546	0.993203	0.966151	1.05088	268473	245633	336551	362336	351511	410149	2	986.516	1972.02	0.638978	30.0167	1996	1996	MS2	12/152	@AK_FINAL_Celegans_3HCD_merged.mgf
	High	fLWPGFGDNIR	R11A5.4a;W05G11.6b;W05G11.6c	7	3	CID	N-Term(TMT6plex)	36.36	0.0100344	0.666667	1	41			No Quan Values	Not Used												2	775.92	1550.83	0.116118	35.2167	2984	2984	MS2	8/88	@AK_FINAL_Celegans_3HCD_3ITMS2_merged.mgf
	High	fLWPGFGDNIR	R11A5.4a;W05G11.6b;W05G11.6c	7	3	CID	N-Term(TMT6plex)	35.71	0.0116544	1	1	41			No Quan Values	Not Used												2	775.92	1550.83	0.116118	35.2	2982	2982	MS2	9/88	@AK_FINAL_Celegans_3HCD_3ITMS2_merged.mgf
	High	fLWPGFGDNIR	R11A5.4a;W05G11.6b;W05G11.6c	7	3	CID	N-Term(TMT6plex)	35.62	0.0117751	1	1	41			No Quan Values	Not Used												2	775.92	1550.83	0.348252	37.3167	3053	3053	MS2	12/88	@AK_FINAL_Celegans_3HCD_3ITMS2_merged.mgf
	High	nTGAANASLR	R11A5.4a	2	1	CID	N-Term(TMT6plex)	34.26	0.0120554	0.529412	1	40			No Quan Values	Not Used												2	602.334	1203.66	-3.15697	20.0833	1429	1429	MS2	9/108	@AK_FINAL_Celegans_3HCD_3ITMS2_merged.mgf
	Medium	fLWPGFGDNIR	R11A5.4a;W05G11.6b;W05G11.6c	7	3	CID	N-Term(TMT6plex)	33.15	0.0208194	1	1	41			No Quan Values	Not Used												2	775.92	1550.83	0.503007	37.4167	3060	3060	MS2	12/88	@AK_FINAL_Celegans_3HCD_3ITMS2_merged.mgf
	Medium	lYAINPEAGFFGVAPGTSNk	R11A5.4a	4	1	CID	N-Term(TMT6plex), K20(TMT6plex)	32.96	0.0210676	0.606061	1	41	27	137155	Unique	Used		100	1.01069		1.0121	2.02609	1.82164			2660.75	3223.59	3	837.794	2511.37	0.665554	34.6667	1891	1891	MS2	14/212	@AK_FINAL_Celegans_3HCD_merged.mgf
	Medium	vIDWIIR	R11A5.4a	3	1	CID	N-Term(TMT6plex)	32.22	0.0161944	0.59375	1	39			No Quan Values	Not Used												2	572.358	1143.71	0.20117	36.9667	3029	3029	MS2	6/48	@AK_FINAL_Celegans_3HCD_3ITMS2_merged.mgf
	Medium	vIDWIIR	R11A5.4a	3	1	CID	N-Term(TMT6plex)	32.15	0.0169451	0.40625	1	39		127505	Unique	Used	4.65617	1.08914	1.01163	0.894135	0.852446	24416.6	21932.4	94987.3	110501	30203.8	43446.3	2	572.358	1143.71	-0.00867354	37.5667	2658	2658	MS2	10/48	@AK_FINAL_Celegans_3HCD_merged.mgf
	Medium	fLWPGFGDNIR	R11A5.4a;W05G11.6b;W05G11.6c	7	3	CID	N-Term(TMT6plex)	30.74	0.0362634	0.483871	1	41		120751	Not Unique	Used	2.4299	1.01436	0.909583	0.970081	1.05267	110636	110529	246934	264775	151192	176114	2	775.92	1550.83	0.503007	34.5833	2389	2389	MS2	6/88	@AK_FINAL_Celegans_3HCD_merged.mgf
	Medium	gDFHLLPAk	R11A5.4a	3	1	CID	N-Term(TMT6plex), K9(TMT6plex)	29.29	0.0320898	0	1	39		138079	Unique	Used	2.0772	1.31616	0.677786	0.873886	0.778288	7011.92	9400.85	14821	17641.2	12237.1	19279.5	3	485.962	1455.87	-0.67214	28.1833	1567	1567	MS2	5/64	@AK_FINAL_Celegans_3HCD_merged.mgf
	Medium	vIDWIIR	R11A5.4a	3	1	CID	N-Term(TMT6plex)	29.16	0.0320335	0.482759	1	39		127483	Unique	Used	4.96699	1.09392	1.13394	1.04893	0.88698	21108.9	16916	90295.9	89541.8	25473	35214.7	2	572.358	1143.71	-0.428361	37.1167	2628	2628	MS2	5/48	@AK_FINAL_Celegans_3HCD_merged.mgf
	Medium	vIDWIIR	R11A5.4a	3	1	CID	N-Term(TMT6plex)	29.09	0.032554	0.586207	1	39		120672	Unique	Used	2.11241	1.09769	0.938943	0.903138	0.906394	94886	91830.4	174538	201021	127093	171934	2	572.358	1143.71	-0.323439	33.2667	2281	2281	MS2	5/48	@AK_FINAL_Celegans_3HCD_merged.mgf
	Medium	vIDWIIR	R11A5.4a	3	1	CID	N-Term(TMT6plex)	28.9	0.0340098	0.517241	1	39		128906	Unique	Used	2.11702	1.10341	0.947357	1.04315	0.961856	39202.5	37603.1	77522.1	77300.9	54353.9	69291.1	2	572.358	1143.71	-0.533283	35.1667	2286	2286	MS2	5/48	@AK_FINAL_Celegans_3HCD_merged.mgf
	Medium	nVDITTWLGEk	R11A5.4a	4	1	CID	N-Term(TMT6plex), K11(TMT6plex)	28.8	0.0539167	1	1	41	28	127229	Unique	Used	1.6123	1.06356	1.13692	1.13504	1.05434	199333	159320	287308	263295	257294	299232	2	867.497	1733.99	1.38299	32.7	2287	2287	MS2	13/120	@AK_FINAL_Celegans_3HCD_merged.mgf
	Medium	vIDWIIR	R11A5.4a	3	1	CID	N-Term(TMT6plex)	28.41	0.0400908	1	1	39		127331	Unique	Used	2.13654	1.13448	0.925734	1.00211	0.996568	314832	309041	622768	646419	462972	569646	2	572.358	1143.71	-0.00867354	34.3333	2424	2424	MS2	5/48	@AK_FINAL_Celegans_3HCD_merged.mgf
	Medium	fLDEQVGEDLPEPVR	R11A5.4a	3	1	CID	N-Term(TMT6plex)	28.39	0.0457812	0.571429	1	40		124196	Unique	Used	1.92805	1.14494	0.909857	0.904815	0.947333	34307.2	34263.8	58562.6	67323.3	49924	64619.5	2	986.515	1972.02	-0.101378	31.2167	1846	1846	MS2	6/152	@AK_FINAL_Celegans_3HCD_merged.mgf
	Medium	vNNDVWDALGNQDFVR	R11A5.4a	4	1	CID	N-Term(TMT6plex)	28.39	0.0367988	1	1	39	25	120584	Unique	Used	1.97803	1.11419	0.9645	0.939866	1.03354	33906.9	31945.4	58872.8	65155.9	48960.6	58086.8	2	1046.03	2091.05	0.903891	31.9	2164	2164	MS2	7/176	@AK_FINAL_Celegans_3HCD_merged.mgf
	Medium	NTGAANASLR	R11A5.4a	2	1	CID		27.51	0.0212016	1	1	35		133364	No Quan Labels	Not Used						7151.6	7192.93	6589.49	6872.56	8692.6	7456.64	2	487.754	974.5	-0.972724	17.05	849	849	MS2	6/108	@AK_FINAL_Celegans_3HCD_merged.mgf
Y105C5B.28b	CE39807 WBGene00001604 locus:gln-3 status:Confirmed UniProt:Q2HQL4 protein_id:CAB54376.1	3.38	3	1	385	43.226	6.45557	155.073	1.99235	2	6.80708	0.87649	2	7.1167	0.967265	2	2.10533	0.997462	2	3.05597	1.06017	2	1.0277
	Confidence Icon	Sequence	Protein Accessions	# Proteins	# Protein Groups	Activation Type	Modifications	IonScore	Exp Value	Δ Score	Rank	Identity High	Homology Threshold	QuanResultID	Quan Info	Quan Usage	(128+129)/(126+127)	(130+131)/(126+127)	126/127	128/129	130/131	126	127	128	129	130	131	Charge	m/z [Da]	MH+ [Da]	ΔM [ppm]	RT [min]	First Scan	Last Scan	MS Order	Ions Matched	Spectrum File	Annotation
	High	sTDDDGYGYFEDR	Y105C5B.28b	2	1	CID	N-Term(TMT6plex)	69.83	2.5478e-07	1	1	28			No Quan Values	Not Used												2	884.878	1768.75	-0.180874	26.9167	1937	1937	MS2	12/96	@AK_FINAL_Celegans_3HCD_3ITMS2_merged.mgf
	High	sTDDDGYGYFEDR	Y105C5B.28b	2	1	CID	N-Term(TMT6plex)	61.81	1.77977e-06	1	1	29		123916	Unique	Used	1.90304	0.835461	0.981096	1.01823	1.06754	154892	143463	267433	273196	169258	194411	2	884.879	1768.75	0.158349	26.3	1472	1472	MS2	17/96	@AK_FINAL_Celegans_3HCD_merged.mgf
	High	sTDDDGYGYFEDR	Y105C5B.28b	2	1	CID	N-Term(TMT6plex)	57.8	4.48088e-06	1	1	29		125155	Unique	Used	2.08585	0.919533	0.953628	0.977117	1.05285	77375.1	73730.3	145365	154745	93650.2	109069	2	884.879	1768.75	0.305345	26.5167	1394	1394	MS2	15/96	@AK_FINAL_Celegans_3HCD_merged.mgf
F35C5.6	CE15947 WBGene00009394 locus:clec-63 Lectin C-type domain short and long forms, von Willebrand factor type A domain status:Confirmed UniProt:O45444 protein_id:CAB03058.1	1.46	2	1	411	44.4948	5.021	33.4867	1.95595	2	30.5119	0.698762	2	100.512	0.913123	2	43.5651	0.843208	2	28.2164	0.82955	1
	Confidence Icon	Sequence	Protein Accessions	# Proteins	# Protein Groups	Activation Type	Modifications	IonScore	Exp Value	Δ Score	Rank	Identity High	Homology Threshold	QuanResultID	Quan Info	Quan Usage	(128+129)/(126+127)	(130+131)/(126+127)	126/127	128/129	130/131	126	127	128	129	130	131	Charge	m/z [Da]	MH+ [Da]	ΔM [ppm]	RT [min]	First Scan	Last Scan	MS Order	Ions Matched	Spectrum File	Annotation
	Medium	hNFLFR	F35C5.6	1	1	CID	N-Term(TMT6plex)	33.32	0.0193917	1	1	41		150835	Unique	Used	1.59941	0.397696	1.2096	0.699615		3410.27	2561.95	3657.45	5437.81		3465.25	3	354.873	1062.61	0.464378	26.15	1351	1351	MS2	5/56	@AK_FINAL_Celegans_3HCD_merged.mgf
	Medium	hNFLFR	F35C5.6	1	1	CID	N-Term(TMT6plex)	29.47	0.0492026	1	1	41		149061	Unique	Used	2.39196	1.22774	0.689315	1.01627	0.82955	3570.83	4707.33	9317.5	9536.6	5983.61	8844.6	3	354.873	1062.6	-0.128505	26.1167	1390	1390	MS2	5/56	@AK_FINAL_Celegans_3HCD_merged.mgf
K10B3.7	CE07370 WBGene00001685 locus:gpd-3 status:Confirmed UniProt:P17330 protein_id:AAB53869.1	25.51	56	7	341	36.4368	7.26904	1158.26	1.92938	29	13.6774	1.03697	28	7.55935	0.936211	29	8.9297	1.02188	29	8.61582	0.931279	29	9.16912
	Confidence Icon	Sequence	Protein Accessions	# Proteins	# Protein Groups	Activation Type	Modifications	IonScore	Exp Value	Δ Score	Rank	Identity High	Homology Threshold	QuanResultID	Quan Info	Quan Usage	(128+129)/(126+127)	(130+131)/(126+127)	126/127	128/129	130/131	126	127	128	129	130	131	Charge	m/z [Da]	MH+ [Da]	ΔM [ppm]	RT [min]	First Scan	Last Scan	MS Order	Ions Matched	Spectrum File	Annotation
	High	lVSWYDNEFGYSNR	K10B3.7	2	1	CID	N-Term(TMT6plex)	80.05	1.78928e-07	1	1	37			No Quan Values	Not Used												2	989.979	1978.95	0.828762	33.4167	2741	2741	MS2	13/132	@AK_FINAL_Celegans_3HCD_3ITMS2_merged.mgf
	High	vPTPDVSVVDLTAR	K10B3.7	2	1	CID	N-Term(TMT6plex)	71.47	2.64112e-06	1	1	40		124134	Unique	Used	2.15029	1.15309	0.957117	0.946717	0.875542	16892.7	16038.3	32126.7	35298.1	23079	32321.9	2	849.486	1697.96	0.75978	30.05	1763	1763	MS2	12/104	@AK_FINAL_Celegans_3HCD_merged.mgf
	High	vVDLISYIATk	K10B3.7	2	1	CID	N-Term(TMT6plex), K11(TMT6plex)	69.43	2.01254e-06	1	1	37			No Quan Values	Not Used												2	840.522	1680.04	1.67739	38.1167	3200	3200	MS2	10/80	@AK_FINAL_Celegans_3HCD_3ITMS2_merged.mgf
	High	vVDLISYIATk	K10B3.7	2	1	CID	N-Term(TMT6plex), K11(TMT6plex)	68.2	2.80766e-06	1	1	37			No Quan Values	Not Used												2	840.521	1680.04	0.29647	39.8667	3236	3236	MS2	10/80	@AK_FINAL_Celegans_3HCD_3ITMS2_merged.mgf
	High	vVDLISYIATk	K10B3.7	2	1	CID	N-Term(TMT6plex), K11(TMT6plex)	68.03	3.57294e-06	1	1	38			No Quan Values	Not Used												2	840.513	1680.02	-9.29866	39.7833	3238	3238	MS2	10/80	@AK_FINAL_Celegans_3HCD_3ITMS2_merged.mgf
	High	vPTPDVSVVDLTAR	K10B3.7	2	1	CID	N-Term(TMT6plex)	66.97	7.48387e-06	1	1	40		127023	Unique	Used	1.61356	1.05703	0.800999	1.03792	1.14226	108084	122617	177032	177416	171587	184194	2	849.486	1697.97	1.05425	29.5833	2012	2012	MS2	12/104	@AK_FINAL_Celegans_3HCD_merged.mgf
	High	gAGQNIIPASTGAAk	K10B3.7;F33H1.2	4	2	CID	N-Term(TMT6plex), K15(TMT6plex)	66.38	6.84679e-06	1	1	39		137897	Not Unique	Used	1.95702	1.25948	0.803685	1.00611	0.848564	41328	46728.5	80678	83409.4	66178.8	95629.5	2	907.53	1814.05	-0.028621	24.7167	1324	1324	MS2	16/156	@AK_FINAL_Celegans_3HCD_merged.mgf
	High	vVDLISYIATk	K10B3.7	2	1	CID	N-Term(TMT6plex), K11(TMT6plex)	66.12	4.67917e-06	1	1	37			No Quan Values	Not Used												2	840.522	1680.04	0.66551	40.2333	3008	3008	MS2	10/80	@AK_FINAL_Celegans_3HCD_3ITMS2_merged.mgf
	High	vVDLISYIATk	K10B3.7	2	1	CID	N-Term(TMT6plex), K11(TMT6plex)	65.99	4.72064e-06	1	1	37			No Quan Values	Not Used												2	840.521	1680.04	0.367897	40.0333	3247	3247	MS2	10/80	@AK_FINAL_Celegans_3HCD_3ITMS2_merged.mgf
	High	vVDLISYIATk	K10B3.7	2	1	CID	N-Term(TMT6plex), K11(TMT6plex)	65.92	4.89969e-06	1	1	37			No Quan Values	Not Used												2	840.522	1680.04	0.66551	40.2	3006	3006	MS2	10/80	@AK_FINAL_Celegans_3HCD_3ITMS2_merged.mgf
	High	vVDLISYIATk	K10B3.7	2	1	CID	N-Term(TMT6plex), K11(TMT6plex)	64.3	8.43385e-06	1	1	38			No Quan Values	Not Used												2	840.513	1680.02	-9.29866	39.8	3240	3240	MS2	10/80	@AK_FINAL_Celegans_3HCD_3ITMS2_merged.mgf
	High	vVDLISYIATk	K10B3.7	2	1	CID	N-Term(TMT6plex), K11(TMT6plex)	64.13	6.81938e-06	1	1	37			No Quan Values	Not Used												2	840.522	1680.04	1.67739	38.1333	3202	3202	MS2	10/80	@AK_FINAL_Celegans_3HCD_3ITMS2_merged.mgf
	High	vVDLISYIATk	K10B3.7	2	1	CID	N-Term(TMT6plex), K11(TMT6plex)	63.74	7.22763e-06	1	1	37			No Quan Values	Not Used												2	840.523	1680.04	1.975	40.9833	2850	2850	MS2	10/80	@AK_FINAL_Celegans_3HCD_3ITMS2_merged.mgf
	High	vPTPDVSVVDLTAR	K10B3.7	2	1	CID	N-Term(TMT6plex)	63.6	1.61729e-05	1	1	40		125346	Unique	Used	1.91364	1.14042	0.83066	1.05758	0.927012	15013.6	16424.2	28879.6	28404.1	22519.8	29787.7	2	849.486	1697.96	0.547762	30.2833	1648	1648	MS2	12/104	@AK_FINAL_Celegans_3HCD_merged.mgf
	High	gAGQNIIPASTGAAk	K10B3.7;F33H1.2	4	2	CID	N-Term(TMT6plex), K15(TMT6plex)	62.76	1.56251e-05	1	1	39		120027	Not Unique	Used	1.85828	1.27195	0.903755	0.966926	0.861859	303844	305508	519424	558771	466748	664054	2	907.531	1814.05	0.36828	23.75	1420	1420	MS2	16/156	@AK_FINAL_Celegans_3HCD_merged.mgf
	High	vVDLISYIATk	K10B3.7	2	1	CID	N-Term(TMT6plex), K11(TMT6plex)	61.5	1.33094e-05	1	1	37		124591	Unique	Used	2.22241	0.993247	0.994213	1.01317	0.891519	37775.1	34526.3	75493.6	77505.9	44107.9	60665.6	2	840.522	1680.04	0.879791	39.6167	2383	2383	MS2	15/80	@AK_FINAL_Celegans_3HCD_merged.mgf
	High	vVDLISYIATk	K10B3.7	2	1	CID	N-Term(TMT6plex), K11(TMT6plex)	60.42	1.7067e-05	1	1	37		127558	Unique	Used	2.07662	0.962034	0.943994	1.08996	0.777486	46338.3	44606	92013.9	87811.1	49531.2	78116.5	2	840.522	1680.04	0.951217	38.65	2729	2729	MS2	13/80	@AK_FINAL_Celegans_3HCD_merged.mgf
	High	vVDLISYIATk	K10B3.7	2	1	CID	N-Term(TMT6plex), K11(TMT6plex)	59.98	1.92384e-05	1	1	37		127607	Unique	Used	2.1366	1.09583	0.945614	1.0327	0.972246	126068	121147	250564	252377	174794	220449	2	840.522	1680.04	0.736937	39.6833	2796	2796	MS2	13/80	@AK_FINAL_Celegans_3HCD_merged.mgf
	High	vPTPDVSVVDLTAR	K10B3.7	2	1	CID	N-Term(TMT6plex)	58.97	4.69665e-05	1	1	40		120391	Unique	Used	1.92938	1.06071	0.851346	0.998425	0.863037	161422	172298	300263	312818	213340	303109	2	849.486	1697.96	0.689107	29.0167	1907	1907	MS2	9/104	@AK_FINAL_Celegans_3HCD_merged.mgf
	High	gTVAHEGDYLLVAk	K10B3.7	2	1	CID	N-Term(TMT6plex), K14(TMT6plex)	54.4	0.00013688	0.814815	1	40		129898	Unique	Used	2.53569	1.1427	1.08218	1.10101	0.804413	107755	90481.6	246114	232515	130924	199571	3	644.372	1931.1	-0.149423	26.6667	1608	1608	MS2	13/104	@AK_FINAL_Celegans_3HCD_merged.mgf
	High	vVDLISYIATk	K10B3.7	2	1	CID	N-Term(TMT6plex), K11(TMT6plex)	53.54	5.8643e-05	1	1	36			No Quan Values	Not Used												2	840.528	1680.05	7.85578	40.4667	2815	2815	MS2	9/80	@AK_FINAL_Celegans_3HCD_3ITMS2_merged.mgf
	High	vVDLISYIATk	K10B3.7	2	1	CID	N-Term(TMT6plex), K11(TMT6plex)	51.77	0.0001274	1	1	37		125756	Unique	Used	2.33344	1.00677	0.928283	1.01311	0.882913	18497.4	18107.4	40129.2	41201.3	22507.8	31258.9	2	840.522	1680.04	0.66551	39.2667	2215	2215	MS2	7/80	@AK_FINAL_Celegans_3HCD_merged.mgf
	High	vVDLISYIATk	K10B3.7	2	1	CID	N-Term(TMT6plex), K11(TMT6plex)	50.96	0.000137087	1	1	37			No Quan Values	Not Used												2	840.523	1680.04	2.18928	40.3833	2810	2810	MS2	9/80	@AK_FINAL_Celegans_3HCD_3ITMS2_merged.mgf
	High	lVSWYDNEFGYSNR	K10B3.7	2	1	CID	N-Term(TMT6plex)	49	0.000227236	1	1	37		120605	Unique	Used	2.02098	1.07024	0.857045	0.947183	0.96826	152418	161606	288006	316281	216350	273982	2	989.979	1978.95	0.707486	32.2167	2192	2192	MS2	12/132	@AK_FINAL_Celegans_3HCD_merged.mgf
	High	vPTPDVSVVDLTAR	K10B3.7	2	1	CID	N-Term(TMT6plex)	47.04	0.000732467	1	1	40			No Quan Values	Not Used												2	849.486	1697.96	0.477089	31.1333	2164	2164	MS2	12/104	@AK_FINAL_Celegans_3HCD_3ITMS2_merged.mgf
	High	vPTPDVSVVDLTAR	K10B3.7	2	1	CID	N-Term(TMT6plex)	43.85	0.00152682	1	1	40			No Quan Values	Not Used												2	849.486	1697.96	0.477089	31.1	2162	2162	MS2	18/104	@AK_FINAL_Celegans_3HCD_3ITMS2_merged.mgf
	High	vVDLISYIATk	K10B3.7	2	1	CID	N-Term(TMT6plex), K11(TMT6plex)	43.37	0.000853776	1	1	37		122140	Unique	Used	1.89917	1.02576	0.878209	0.963876	0.975682	17449.4	18055.3	30880.3	33324.6	23544.8	29589.9	2	840.521	1680.03	0.0107617	39.2833	2318	2318	MS2	6/80	@AK_FINAL_Celegans_3HCD_merged.mgf
	High	vVDLISYIATk	K10B3.7	2	1	CID	N-Term(TMT6plex), K11(TMT6plex)	41.69	0.00125702	1	1	37		138616	Unique	Used	2.2818	1.11378	0.83778	1.0829	0.908246	19101	20718.1	44127.7	42386.4	27533.3	37171.7	2	840.521	1680.04	0.225043	39.6667	2303	2303	MS2	12/80	@AK_FINAL_Celegans_3HCD_merged.mgf
	High	vVDLISYIATk	K10B3.7	2	1	CID	N-Term(TMT6plex), K11(TMT6plex)	41.63	0.0013123	1	1	37		120888	Unique	Used	2.21985	1.00901	0.991764	0.969867	0.943379	84942.5	77828.7	166008	178041	104192	135427	2	840.522	1680.04	1.09407	37.25	2581	2581	MS2	11/80	@AK_FINAL_Celegans_3HCD_merged.mgf
	High	vPTPDVSVVDLTAR	K10B3.7	2	1	CID	N-Term(TMT6plex)	40.36	0.0034747	1	1	40			No Quan Values	Not Used												2	849.485	1697.96	-0.453437	29.05	2442	2442	MS2	16/104	@AK_FINAL_Celegans_3HCD_3ITMS2_merged.mgf
	High	vVDLISYIATk	K10B3.7	2	1	CID	N-Term(TMT6plex), K11(TMT6plex)	38.75	0.00255369	1	1	37		120949	Unique	Used	1.91813	0.956012	0.957844	1.02188	0.904519	80328.7	76207.8	141680	144217	92687.1	125649	2	840.521	1680.04	0.510751	38.6333	2675	2675	MS2	10/80	@AK_FINAL_Celegans_3HCD_merged.mgf
	High	gTVAHEGDYLLVAk	K10B3.7	2	1	CID	N-Term(TMT6plex), K14(TMT6plex)	38.42	0.00543146	1	1	40		131415	Unique	Used	1.48916	0.945791	0.814503	1.22252	1.28226	12924.4	14419.2	20948.3	17823.6	19287.2	18443.9	3	644.371	1931.1	-0.522267	27.7333	1618	1618	MS2	15/104	@AK_FINAL_Celegans_3HCD_merged.mgf
	High	gAGQNIIPASTGAAk	K10B3.7;F33H1.2	4	2	CID	N-Term(TMT6plex), K15(TMT6plex)	37.28	0.00557463	1	1	39			No Quan Values	Not Used												3	605.356	1814.05	-0.517377	25.5333	1842	1842	MS2	11/156	@AK_FINAL_Celegans_3HCD_3ITMS2_merged.mgf
	High	gAGQNIIPASTGAAk	K10B3.7;F33H1.2	4	2	CID	N-Term(TMT6plex), K15(TMT6plex)	37.28	0.00557463	1	1	39			No Quan Values	Not Used												3	605.356	1814.05	-0.517377	25.5333	1842	1842	MS2	11/156	@AK_FINAL_Celegans_3HCD_3ITMS2_merged.mgf
	High	vVDLISYIATk	K10B3.7	2	1	CID	N-Term(TMT6plex), K11(TMT6plex)	36.95	0.00374407	1	1	37		125757	Unique	Used	0.496652	100	1.01069			2.02609	1.82164	1.8196			2804.47	3	560.683	1680.03	-0.153896	39.2833	2216	2216	MS2	8/80	@AK_FINAL_Celegans_3HCD_merged.mgf
	High	tVDGPSGk	K10B3.7;F33H1.2	4	2	CID	N-Term(TMT6plex), K8(TMT6plex)	36.9	0.00969826	0.675676	1	41		123553	Not Unique	Used	1.85791	1.02036	0.873946	1.13665	0.931279	69733	72506.5	131391	120239	91402.4	120347	2	609.858	1218.71	-0.0508078	20.3667	988	988	MS2	7/56	@AK_FINAL_Celegans_3HCD_merged.mgf
	High	tVDGPSGk	K10B3.7;F33H1.2	4	2	CID	N-Term(TMT6plex), K8(TMT6plex)	36.77	0.00999295	0.72973	1	41		119767	Not Unique	Used	2.11493	1.00936	0.939903	1.03182	0.992229	424352	410267	836986	843764	549731	679353	2	609.858	1218.71	-0.0508078	20.0167	1074	1074	MS2	7/56	@AK_FINAL_Celegans_3HCD_merged.mgf
	High	lVSWYDNEFGYSNR	K10B3.7	2	1	CID	N-Term(TMT6plex)	36.14	0.00447526	1	1	37		127246	Unique	Used	2.24939	0.965588	1.00682	0.95859	0.967304	164425	148402	321336	348684	194343	246356	2	989.979	1978.95	0.454827	32.9667	2310	2310	MS2	13/132	@AK_FINAL_Celegans_3HCD_merged.mgf
	High	tVDGPSGk	K10B3.7;F33H1.2	4	2	CID	N-Term(TMT6plex), K8(TMT6plex)	36.01	0.011904	0.666667	1	41		124826	Not Unique	Used	1.78831	0.935684	0.92921	0.995053	0.947261	63554.6	62152.2	104653	109399	74792	96815.1	2	609.858	1218.71	0.146122	20.5167	955	955	MS2	7/56	@AK_FINAL_Celegans_3HCD_merged.mgf
	High	vVDLISYIATk	K10B3.7	2	1	CID	N-Term(TMT6plex), K11(TMT6plex)	35.74	0.00494702	1	1	37		127560	Unique	Used	2.05674	0.876948	1.1113	0.850916	0.753427	18275.8	14944.1	29273.4	35784.2	16176.3	26326.7	3	560.683	1680.03	-0.153896	38.7	2732	2732	MS2	7/80	@AK_FINAL_Celegans_3HCD_merged.mgf
	High	tVDGPSGk	K10B3.7;F33H1.2	4	2	CID	N-Term(TMT6plex), K8(TMT6plex)	35.45	0.0139415	0.685714	1	41		138989	Not Unique	Used	1.95693	1.03979	0.943429	1.09971	1.03648	143442	138163	269663	255064	195691	231509	2	609.858	1218.71	-0.658008	20.3	998	998	MS2	7/56	@AK_FINAL_Celegans_3HCD_merged.mgf
	High	vPTPDVSVVDLTAR	K10B3.7	2	1	CID	N-Term(TMT6plex)	35.22	0.0113329	1	1	40			No Quan Values	Not Used												2	849.485	1697.96	-0.382765	31.0833	2243	2243	MS2	6/104	@AK_FINAL_Celegans_3HCD_3ITMS2_merged.mgf
	High	vPTPDVSVVDLTAR	K10B3.7	2	1	CID	N-Term(TMT6plex)	35.22	0.0113329	1	1	40			No Quan Values	Not Used												2	849.485	1697.96	-0.382765	31.0833	2243	2243	MS2	6/104	@AK_FINAL_Celegans_3HCD_3ITMS2_merged.mgf
	High	lEkPASLDDIk	K10B3.7	2	1	CID	N-Term(TMT6plex), K3(TMT6plex), K11(TMT6plex)	35.22	0.00649312	0.6	1	38			No Quan Values	Not Used												3	639.393	1916.17	-0.861382	27.2	2223	2223	MS2	6/112	@AK_FINAL_Celegans_3HCD_3ITMS2_merged.mgf
	High	tVDGPSGk	K10B3.7;F33H1.2	4	2	CID	N-Term(TMT6plex), K8(TMT6plex)	34.49	0.0168925	0.676471	1	41		121231	Not Unique	Used	1.79739	0.989733	0.972645	1.10661	1.06146	115648	108046	197343	185495	149877	173136	2	609.858	1218.71	-0.247738	20.45	1020	1020	MS2	7/56	@AK_FINAL_Celegans_3HCD_merged.mgf
	High	vPTPDVSVVDLTAR	K10B3.7	2	1	CID	N-Term(TMT6plex)	34.05	0.0148565	1	1	40			No Quan Values	Not Used												2	849.485	1697.96	-0.453437	29.0667	2444	2444	MS2	10/104	@AK_FINAL_Celegans_3HCD_3ITMS2_merged.mgf
	Medium	tVDGPSGk	K10B3.7;F33H1.2	4	2	CID	N-Term(TMT6plex), K8(TMT6plex)	33.39	0.0217617	0.666667	1	41		122363	Not Unique	Used	1.92229	1.03888	0.936211	1.08044	1.01933	128632	124853	236389	227580	174408	209800	2	609.858	1218.71	-0.362613	20.4667	988	988	MS2	7/56	@AK_FINAL_Celegans_3HCD_merged.mgf
	Medium	vVDLISYIATk	K10B3.7	2	1	CID	N-Term(TMT6plex), K11(TMT6plex)	32.47	0.0105037	1	1	37		138618	Unique	Used				0.555553	0.58675			3235.99	6058.79	2577.89	5387.28	3	560.683	1680.03	-0.261036	39.7167	2306	2306	MS2	8/80	@AK_FINAL_Celegans_3HCD_merged.mgf
	Medium	gAGQNIIPASTGAAk	K10B3.7;F33H1.2	4	2	CID	N-Term(TMT6plex), K15(TMT6plex)	32.23	0.0178327	1	1	39			No Quan Values	Not Used												3	605.356	1814.05	-0.517377	25.5667	1844	1844	MS2	10/156	@AK_FINAL_Celegans_3HCD_3ITMS2_merged.mgf
	Medium	gAGQNIIPASTGAAk	K10B3.7;F33H1.2	4	2	CID	N-Term(TMT6plex), K15(TMT6plex)	32.23	0.0178327	1	1	39			No Quan Values	Not Used												3	605.356	1814.05	-0.517377	25.5667	1844	1844	MS2	10/156	@AK_FINAL_Celegans_3HCD_3ITMS2_merged.mgf
	Medium	vPTPDVSVVDLTAR	K10B3.7	2	1	CID	N-Term(TMT6plex)	31.45	0.0265331	0.645161	1	40		121798	Unique	Used	1.2318	1.13189	0.931042	1.05712	0.943299	24142.4	23563.3	28203.1	27750.8	34254.1	44526.7	2	849.486	1697.96	0.477089	30.4333	1777	1777	MS2	5/104	@AK_FINAL_Celegans_3HCD_merged.mgf
	Medium	lVSWYDNEFGYSNR	K10B3.7	2	1	CID	N-Term(TMT6plex)	31.14	0.0138443	0.548387	1	37		127248	Unique	Used	1.51289	1.06712	0.87385	0.871218	1.27348	19700	20485.8	26386.2	31503.3	31874.4	30690.7	3	660.322	1978.95	1.18419	33.0167	2313	2313	MS2	8/132	@AK_FINAL_Celegans_3HCD_merged.mgf
	Medium	tVDGPSGk	K10B3.7;F33H1.2	4	2	CID	N-Term(TMT6plex), K8(TMT6plex)	30.9	0.0386094	1	1	41		127948	Not Unique	Used	1.62698	1.03506	0.940122	1.10568	0.921813	160853	155478	252507	237546	205004	272695	2	609.858	1218.71	-0.559543	20.4167	1006	1006	MS2	6/56	@AK_FINAL_Celegans_3HCD_merged.mgf
	Medium	gAGQNIIPASTGAAk	K10B3.7;F33H1.2	4	2	CID	N-Term(TMT6plex), K15(TMT6plex)	29.88	0.0306349	1	1	39			No Quan Values	Not Used												3	605.356	1814.05	-0.517377	25.6667	1851	1851	MS2	17/156	@AK_FINAL_Celegans_3HCD_3ITMS2_merged.mgf
	Medium	gAGQNIIPASTGAAk	K10B3.7;F33H1.2	4	2	CID	N-Term(TMT6plex), K15(TMT6plex)	29.88	0.0306349	1	1	39			No Quan Values	Not Used												3	605.356	1814.05	-0.517377	25.6667	1851	1851	MS2	17/156	@AK_FINAL_Celegans_3HCD_3ITMS2_merged.mgf
	Medium	tVDGPSGk	K10B3.7;F33H1.2	4	2	CID	N-Term(TMT6plex), K8(TMT6plex)	27.22	0.0900935	0.592593	1	41			No Quan Values	Not Used												2	609.858	1218.71	-0.149273	20.2	1569	1569	MS2	7/56	@AK_FINAL_Celegans_3HCD_3ITMS2_merged.mgf
R107.7	CE00302 WBGene00001749 locus:gst-1 glutathione S-transferase status:Confirmed UniProt:P10299 protein_id:CAA78471.1	6.73	1	1	208	23.8863	6.34131	43.02	1.90176	1		1.22638	1		0.82978	1		0.882489	1		1.13019	1
	Confidence Icon	Sequence	Protein Accessions	# Proteins	# Protein Groups	Activation Type	Modifications	IonScore	Exp Value	Δ Score	Rank	Identity High	Homology Threshold	QuanResultID	Quan Info	Quan Usage	(128+129)/(126+127)	(130+131)/(126+127)	126/127	128/129	130/131	126	127	128	129	130	131	Charge	m/z [Da]	MH+ [Da]	ΔM [ppm]	RT [min]	First Scan	Last Scan	MS Order	Ions Matched	Spectrum File	Annotation
	High	lTYFDIHGLAEPIR	R107.7	1	1	CID	N-Term(TMT6plex)	43.02	0.00231233	1	1	41	25	130229	Unique	Used	1.90176	1.22638	0.82978	0.882489	1.13019	58116.5	63644.4	101202	119285	104493	113368	3	625.351	1874.04	0.663514	31.5167	2052	2052	MS2	12/104	@AK_FINAL_Celegans_3HCD_merged.mgf
W10C8.5	CE18353 WBGene00021128 ATP transferase status:Confirmed UniProt:O45011 protein_id:AAK21503.1	6.52	6	2	399	44.7142	9.01221	47.7122	1.86052	3	28.4566	1.08504	3	7.26262	1.12916	3	4.35585	1.20726	3	12.9235	1.02103	3	2.62865
	Confidence Icon	Sequence	Protein Accessions	# Proteins	# Protein Groups	Activation Type	Modifications	IonScore	Exp Value	Δ Score	Rank	Identity High	Homology Threshold	QuanResultID	Quan Info	Quan Usage	(128+129)/(126+127)	(130+131)/(126+127)	126/127	128/129	130/131	126	127	128	129	130	131	Charge	m/z [Da]	MH+ [Da]	ΔM [ppm]	RT [min]	First Scan	Last Scan	MS Order	Ions Matched	Spectrum File	Annotation
	High	lGWLTFcPTNLGSTVR	W10C8.5	3	1	CID	N-Term(TMT6plex), C7(Carbamidomethyl)	35.33	0.0127494		2	41		127401	Redundant	Not Used	2.23257	1.13303	1.1258	0.95535	0.97239	40784.2	32919.7	75010.3	81670.2	53886	67950.5	2	1026.05	2051.1	0.427128	35.5333	2517	2517	MS2	7/144	@AK_FINAL_Celegans_3HCD_merged.mgf
	Medium	qLIADHFLFk	W10C8.5	2	1	CID	N-Term(TMT6plex), K10(TMT6plex)	32.8	0.0164265	1	1	40		139711	Unique	Used	1.43978	0.94061	1.12916	1.10688	1.03929	10463.7	8420.79	13346.8	12542.4	11888.8	14026.8	3	564.008	1690.01	-0.454761	33.5833	1962	1962	MS2	10/108	@AK_FINAL_Celegans_3HCD_merged.mgf
	Medium	lGWLTFcPTNLGSTVR	W10C8.5	3	1	CID	N-Term(TMT6plex), C7(Carbamidomethyl)	32.59	0.0239601		2	41		120744	Redundant	Not Used	2.32697	1.19962	1.02865	1.10029	1.11615	54465.4	48114.4	116834	110451	85551.3	93985.8	2	1026.05	2051.1	0.544138	34.45	2379	2379	MS2	6/144	@AK_FINAL_Celegans_3HCD_merged.mgf
	Medium	lGWLTFcPTNLGSTVR	W10C8.5	3	1	CID	N-Term(TMT6plex), C7(Carbamidomethyl)	31.69	0.0291386		2	41		128977	Redundant	Not Used	2.20668	1.11991	0.989932	1.09629	0.893186	14672.3	13468.4	30340.6	28787.6	19377.5	26602	2	1026.05	2051.1	0.904921	36.6833	2383	2383	MS2	6/144	@AK_FINAL_Celegans_3HCD_merged.mgf
	Medium	qLIADHFLFk	W10C8.5	2	1	CID	N-Term(TMT6plex), K10(TMT6plex)	30.17	0.0295215	1	1	39		137043	Unique	Used	2.24582	1.13944	1.16281	1.20726	1.02103	7895.5	6170.14	16157.2	13921	10624.1	12758.8	3	564.008	1690.01	-0.0287277	32.25	1738	1738	MS2	10/108	@AK_FINAL_Celegans_3HCD_merged.mgf
	Medium	qLIADHFLFk	W10C8.5	2	1	CID	N-Term(TMT6plex), K10(TMT6plex)	28.44	0.0450423	1	1	40		138307	Unique	Used	1.86052	1.08504	0.900635	1.41978	0.948331	6716.9	6777.09	13797.1	10108.1	9315.97	12045.5	3	564.008	1690.01	-0.561269	32.7667	1871	1871	MS2	6/108	@AK_FINAL_Celegans_3HCD_merged.mgf
F33H1.2	CE01568 WBGene00001686 locus:gpd-4 glyceraldehyde 3-phosphate dehydrogenase 4 status:Confirmed UniProt:P17331 protein_id:CAA88697.1	9.97	17	3	341	36.4037	7.88428	183.825	1.85809	10	6.68706	1.03697	10	5.46076	0.938055	10	3.38755	1.05585	10	6.90826	0.939236	10	12.4882
	Confidence Icon	Sequence	Protein Accessions	# Proteins	# Protein Groups	Activation Type	Modifications	IonScore	Exp Value	Δ Score	Rank	Identity High	Homology Threshold	QuanResultID	Quan Info	Quan Usage	(128+129)/(126+127)	(130+131)/(126+127)	126/127	128/129	130/131	126	127	128	129	130	131	Charge	m/z [Da]	MH+ [Da]	ΔM [ppm]	RT [min]	First Scan	Last Scan	MS Order	Ions Matched	Spectrum File	Annotation
	High	gAGQNIIPASTGAAk	K10B3.7;F33H1.2	4	2	CID	N-Term(TMT6plex), K15(TMT6plex)	66.38	6.84679e-06	1	1	39		137897	Not Unique	Used	1.95702	1.25948	0.803685	1.00611	0.848564	41328	46728.5	80678	83409.4	66178.8	95629.5	2	907.53	1814.05	-0.028621	24.7167	1324	1324	MS2	16/156	@AK_FINAL_Celegans_3HCD_merged.mgf
	High	gAGQNIIPASTGAAk	K10B3.7;F33H1.2	4	2	CID	N-Term(TMT6plex), K15(TMT6plex)	62.76	1.56251e-05	1	1	39		120027	Not Unique	Used	1.85828	1.27195	0.903755	0.966926	0.861859	303844	305508	519424	558771	466748	664054	2	907.531	1814.05	0.36828	23.75	1420	1420	MS2	16/156	@AK_FINAL_Celegans_3HCD_merged.mgf
	High	vVDLIGYIATR	F33H1.2	2	1	CID	N-Term(TMT6plex)	42.46	0.0020687	1	1	40		127467	Unique	Used	1.09013	1.12548	1.16336	1.02591	0.834136	40082.1	31308.2	36795.6	37307.3	47459.5	69765.9	2	724.938	1448.87	0.593622	36.7833	2607	2607	MS2	6/80	@AK_FINAL_Celegans_3HCD_merged.mgf
	High	gAGQNIIPASTGAAk	K10B3.7;F33H1.2	4	2	CID	N-Term(TMT6plex), K15(TMT6plex)	37.28	0.00557463	1	1	39			No Quan Values	Not Used												3	605.356	1814.05	-0.517377	25.5333	1842	1842	MS2	11/156	@AK_FINAL_Celegans_3HCD_3ITMS2_merged.mgf
	High	gAGQNIIPASTGAAk	K10B3.7;F33H1.2	4	2	CID	N-Term(TMT6plex), K15(TMT6plex)	37.28	0.00557463	1	1	39			No Quan Values	Not Used												3	605.356	1814.05	-0.517377	25.5333	1842	1842	MS2	11/156	@AK_FINAL_Celegans_3HCD_3ITMS2_merged.mgf
	High	tVDGPSGk	K10B3.7;F33H1.2	4	2	CID	N-Term(TMT6plex), K8(TMT6plex)	36.9	0.00969826	0.675676	1	41		123553	Not Unique	Used	1.85791	1.02036	0.873946	1.13665	0.931279	69733	72506.5	131391	120239	91402.4	120347	2	609.858	1218.71	-0.0508078	20.3667	988	988	MS2	7/56	@AK_FINAL_Celegans_3HCD_merged.mgf
	High	tVDGPSGk	K10B3.7;F33H1.2	4	2	CID	N-Term(TMT6plex), K8(TMT6plex)	36.77	0.00999295	0.72973	1	41		119767	Not Unique	Used	2.11493	1.00936	0.939903	1.03182	0.992229	424352	410267	836986	843764	549731	679353	2	609.858	1218.71	-0.0508078	20.0167	1074	1074	MS2	7/56	@AK_FINAL_Celegans_3HCD_merged.mgf
	High	tVDGPSGk	K10B3.7;F33H1.2	4	2	CID	N-Term(TMT6plex), K8(TMT6plex)	36.01	0.011904	0.666667	1	41		124826	Not Unique	Used	1.78831	0.935684	0.92921	0.995053	0.947261	63554.6	62152.2	104653	109399	74792	96815.1	2	609.858	1218.71	0.146122	20.5167	955	955	MS2	7/56	@AK_FINAL_Celegans_3HCD_merged.mgf
	High	tVDGPSGk	K10B3.7;F33H1.2	4	2	CID	N-Term(TMT6plex), K8(TMT6plex)	35.45	0.0139415	0.685714	1	41		138989	Not Unique	Used	1.95693	1.03979	0.943429	1.09971	1.03648	143442	138163	269663	255064	195691	231509	2	609.858	1218.71	-0.658008	20.3	998	998	MS2	7/56	@AK_FINAL_Celegans_3HCD_merged.mgf
	High	tVDGPSGk	K10B3.7;F33H1.2	4	2	CID	N-Term(TMT6plex), K8(TMT6plex)	34.49	0.0168925	0.676471	1	41		121231	Not Unique	Used	1.79739	0.989733	0.972645	1.10661	1.06146	115648	108046	197343	185495	149877	173136	2	609.858	1218.71	-0.247738	20.45	1020	1020	MS2	7/56	@AK_FINAL_Celegans_3HCD_merged.mgf
	Medium	tVDGPSGk	K10B3.7;F33H1.2	4	2	CID	N-Term(TMT6plex), K8(TMT6plex)	33.39	0.0217617	0.666667	1	41		122363	Not Unique	Used	1.92229	1.03888	0.936211	1.08044	1.01933	128632	124853	236389	227580	174408	209800	2	609.858	1218.71	-0.362613	20.4667	988	988	MS2	7/56	@AK_FINAL_Celegans_3HCD_merged.mgf
	Medium	gAGQNIIPASTGAAk	K10B3.7;F33H1.2	4	2	CID	N-Term(TMT6plex), K15(TMT6plex)	32.23	0.0178327	1	1	39			No Quan Values	Not Used												3	605.356	1814.05	-0.517377	25.5667	1844	1844	MS2	10/156	@AK_FINAL_Celegans_3HCD_3ITMS2_merged.mgf
	Medium	gAGQNIIPASTGAAk	K10B3.7;F33H1.2	4	2	CID	N-Term(TMT6plex), K15(TMT6plex)	32.23	0.0178327	1	1	39			No Quan Values	Not Used												3	605.356	1814.05	-0.517377	25.5667	1844	1844	MS2	10/156	@AK_FINAL_Celegans_3HCD_3ITMS2_merged.mgf
	Medium	tVDGPSGk	K10B3.7;F33H1.2	4	2	CID	N-Term(TMT6plex), K8(TMT6plex)	30.9	0.0386094	1	1	41		127948	Not Unique	Used	1.62698	1.03506	0.940122	1.10568	0.921813	160853	155478	252507	237546	205004	272695	2	609.858	1218.71	-0.559543	20.4167	1006	1006	MS2	6/56	@AK_FINAL_Celegans_3HCD_merged.mgf
	Medium	gAGQNIIPASTGAAk	K10B3.7;F33H1.2	4	2	CID	N-Term(TMT6plex), K15(TMT6plex)	29.88	0.0306349	1	1	39			No Quan Values	Not Used												3	605.356	1814.05	-0.517377	25.6667	1851	1851	MS2	17/156	@AK_FINAL_Celegans_3HCD_3ITMS2_merged.mgf
	Medium	gAGQNIIPASTGAAk	K10B3.7;F33H1.2	4	2	CID	N-Term(TMT6plex), K15(TMT6plex)	29.88	0.0306349	1	1	39			No Quan Values	Not Used												3	605.356	1814.05	-0.517377	25.6667	1851	1851	MS2	17/156	@AK_FINAL_Celegans_3HCD_3ITMS2_merged.mgf
	Medium	tVDGPSGk	K10B3.7;F33H1.2	4	2	CID	N-Term(TMT6plex), K8(TMT6plex)	27.22	0.0900935	0.592593	1	41			No Quan Values	Not Used												2	609.858	1218.71	-0.149273	20.2	1569	1569	MS2	7/56	@AK_FINAL_Celegans_3HCD_3ITMS2_merged.mgf
C56G2.6a	CE30639 WBGene00002891 locus:let-767 status:Confirmed UniProt:Q09517 protein_id:AAA64333.2	8.86	4	3	316	34.2872	9.51025	83.8403	1.85217	4	1.99032	1.04718	4	5.82935	1.05016	4	14.677	0.96347	4	18.3475	0.966061	4	3.12684
	Confidence Icon	Sequence	Protein Accessions	# Proteins	# Protein Groups	Activation Type	Modifications	IonScore	Exp Value	Δ Score	Rank	Identity High	Homology Threshold	QuanResultID	Quan Info	Quan Usage	(128+129)/(126+127)	(130+131)/(126+127)	126/127	128/129	130/131	126	127	128	129	130	131	Charge	m/z [Da]	MH+ [Da]	ΔM [ppm]	RT [min]	First Scan	Last Scan	MS Order	Ions Matched	Spectrum File	Annotation
	High	rGFNVLLVSR	C56G2.6a	2	1	CID	N-Term(TMT6plex)	64.4	1.29619e-05	0.703125	1	40		148172	Unique	Used	1.80419	0.954277	0.8476	0.891899	0.890685	6523.69	6994	10720	12502.1	7918.69	10901.5	3	463.955	1389.85	-0.709824	27.8	1566	1566	MS2	9/108	@AK_FINAL_Celegans_3HCD_merged.mgf
	High	yVSWLTAILR	C56G2.6a	2	1	CID	N-Term(TMT6plex)	39.83	0.00319255	1	1	39		130689	Unique	Used	1.85107	1.13112	1.04233	1.14561	0.996696	22725.6	19812.3	39296	35679.3	31475.9	38723.3	2	725.935	1450.86	0.420495	40.9333	2712	2712	MS2	7/72	@AK_FINAL_Celegans_3HCD_merged.mgf
	High	rGFNVLLVSR	C56G2.6a	2	1	CID	N-Term(TMT6plex)	35.37	0.0103674	0.342857	1	40		149152	Unique	Used	1.85328	1.04565	1.26921	0.814254	0.976698	4476.28	3204.85	5951.61	7602.91	5195.49	6522.64	3	463.955	1389.85	-0.904089	27.9833	1513	1513	MS2	6/108	@AK_FINAL_Celegans_3HCD_merged.mgf
	Medium	aYAFELAR	C56G2.6a	2	1	CID	N-Term(TMT6plex)	28.45	0.0385801	1	1	39		128522	Unique	Used	2.03913	1.04872	1.05806	1.04078	0.955539	159843	137280	288534	288364	199109	255505	2	585.329	1169.65	-0.324815	28.6667	1773	1773	MS2	7/56	@AK_FINAL_Celegans_3HCD_merged.mgf
T22F3.3b	CE20769 WBGene00020696 status:Confirmed UniProt:Q86NC1 protein_id:AAO25987.1	5.79	4	4	846	97.6194	5.77002	73.7928	1.81493	3	10.4643	1.26602	3	1.05985	1.03236	3	8.47529	1.00486	3	13.8846	0.738012	3	25.6707
	Confidence Icon	Sequence	Protein Accessions	# Proteins	# Protein Groups	Activation Type	Modifications	IonScore	Exp Value	Δ Score	Rank	Identity High	Homology Threshold	QuanResultID	Quan Info	Quan Usage	(128+129)/(126+127)	(130+131)/(126+127)	126/127	128/129	130/131	126	127	128	129	130	131	Charge	m/z [Da]	MH+ [Da]	ΔM [ppm]	RT [min]	First Scan	Last Scan	MS Order	Ions Matched	Spectrum File	Annotation
	High	nVATDRDYYFALANTVR	T22F3.3b	2	1	CID	N-Term(TMT6plex)	66.5	7.61165e-06	0.848485	1	40		130112	Unique	Used	1.81493	0.927878	1.03236	1.14857	0.622391	50038.8	44045.2	85321	77268.9	42882.4	84483.7	3	740.054	2218.15	0.840093	29.75	1894	1894	MS2	15/192	@AK_FINAL_Celegans_3HCD_merged.mgf
	Medium	vIFLENYR	T22F3.3b	2	1	CID	N-Term(TMT6plex)	30.62	0.0271359	1	1	40		128744	Unique	Used	1.94728	1.26602	1.09298	0.915435	1.01986	61317.1	50979	97467	110748	94183.6	113238	2	641.871	1282.74	-0.155854	32.1333	2069	2069	MS2	7/64	@AK_FINAL_Celegans_3HCD_merged.mgf
	Medium	tYAYTNHTLLPEALER	T22F3.3b	2	1	CID	N-Term(TMT6plex)	28.2	0.0645534	1	1	41	21		No Quan Values	Not Used												3	707.71	2121.12	-0.828125	28.7	1515	1515	MS2	8/160	@AK_FINAL_Celegans_3HCD_merged.mgf
	Medium	aENHFHLk	T22F3.3b	2	1	CID	N-Term(TMT6plex), K8(TMT6plex)	26.99	0.0674953	1	1	40		152437	Unique	Used	1.58734	1.27511	0.921681	1.00486	0.738012	15270.8	15055.8	22522.5	23313.9	21198	35219.9	3	485.282	1453.83	-0.913827	22.7	1248	1248	MS2	8/76	@AK_FINAL_Celegans_3HCD_merged.mgf
C05E4.9b	CE32565 WBGene00001564 locus:gei-7 status:Confirmed UniProt:Q8IA71 protein_id:AAN84883.1	4.29	7	4	863	96.6817	7.31299	84.3922	1.80816	7	8.17589	0.934698	7	12.1977	1.05858	7	3.58688	1.04207	7	7.75329	0.97138	7	21.5872
	Confidence Icon	Sequence	Protein Accessions	# Proteins	# Protein Groups	Activation Type	Modifications	IonScore	Exp Value	Δ Score	Rank	Identity High	Homology Threshold	QuanResultID	Quan Info	Quan Usage	(128+129)/(126+127)	(130+131)/(126+127)	126/127	128/129	130/131	126	127	128	129	130	131	Charge	m/z [Da]	MH+ [Da]	ΔM [ppm]	RT [min]	First Scan	Last Scan	MS Order	Ions Matched	Spectrum File	Annotation
	High	fLHDLNTEFNPR	C05E4.9b	2	1	CID	N-Term(TMT6plex)	42.73	0.00202667	1	1	40		131610	Unique	Used	1.7113	1.13297	1.0845	1.05723	0.97138	6622.55	5549.07	9997.28	9835.95	8893.28	11226.1	3	577.972	1731.9	-0.667792	31.3333	1878	1878	MS2	12/112	@AK_FINAL_Celegans_3HCD_merged.mgf
	High	fLHDLNTEFNPR	C05E4.9b	2	1	CID	N-Term(TMT6plex)	41.43	0.00261879	1	1	40		134054	Unique	Used	1.80816	0.825699	1.06344	0.7649	1.2395	2846.3	2432.15	3850.98	5236.87	3196.56	3162.24	3	577.971	1731.9	-1.6205	30.7833	1771	1771	MS2	9/112	@AK_FINAL_Celegans_3HCD_merged.mgf
	High	rVEITGPTDR	C05E4.9b	2	1	CID	N-Term(TMT6plex)	36.3	0.00782972	0.611111	1	40		139031	Unique	Used	3.10967	0.890586	1.05858	1.04207	0.841149	33279.3	28567.5	91646.4	91479.4	32696.5	47663.5	3	458.263	1372.77	-1.22129	21.0667	1054	1054	MS2	13/108	@AK_FINAL_Celegans_3HCD_merged.mgf
	High	eFAEGVHk	C05E4.9b	2	1	CID	N-Term(TMT6plex), K8(TMT6plex)	35.61	0.0122556	1	1	41		134650	Unique	Used	1.79536	0.861138	1.07824	1.12524	1.13462	5934.55	5001.43	9714.75	8980.32	6603.4	7136.32	3	458.931	1374.78	-0.835445	23.3333	1207	1207	MS2	6/56	@AK_FINAL_Celegans_3HCD_merged.mgf
	High	fLHDLNTEFNPR	C05E4.9b	2	1	CID	N-Term(TMT6plex)	35.61	0.0103596	1	1	40		132834	Unique	Used	1.66467	0.937933	0.904265	0.879108	0.72595	4036.73	4056.55	5875.92	6952.46	4118.51	6956.49	3	577.972	1731.9	-0.875657	31.6333	1835	1835	MS2	10/112	@AK_FINAL_Celegans_3HCD_merged.mgf
	Medium	tIEGFYR	C05E4.9b	2	1	CID	N-Term(TMT6plex)	31.46	0.0116463	1	1	37		128393	Unique	Used	2.88304	0.934698	0.904965	1.09793	0.860472	313883	315181	886769	840119	353752	504103	2	557.808	1114.61	-0.242166	26.7833	1601	1601	MS2	6/48	@AK_FINAL_Celegans_3HCD_merged.mgf
	Medium	eFAEGVHk	C05E4.9b	2	1	CID	N-Term(TMT6plex), K8(TMT6plex)	31.46	0.0317594	1	1	41		131120	Unique	Used	1.8513	1.3004	0.993311	1.01134	0.996768	157232	143840	261630	269090	256128	315079	3	458.931	1374.78	-0.639049	23.1167	1225	1225	MS2	6/56	@AK_FINAL_Celegans_3HCD_merged.mgf
B0286.3	CE03863 WBGene00015116 saicar synthetase\/air carboxlyase status:Confirmed UniProt:Q10457 protein_id:AAA80690.1	4.73	1	1	423	46.9485	6.66846	63.57	1.79685	1		0.950332	1		0.92453	1		1.07294	1		0.643299	1
	Confidence Icon	Sequence	Protein Accessions	# Proteins	# Protein Groups	Activation Type	Modifications	IonScore	Exp Value	Δ Score	Rank	Identity High	Homology Threshold	QuanResultID	Quan Info	Quan Usage	(128+129)/(126+127)	(130+131)/(126+127)	126/127	128/129	130/131	126	127	128	129	130	131	Charge	m/z [Da]	MH+ [Da]	ΔM [ppm]	RT [min]	First Scan	Last Scan	MS Order	Ions Matched	Spectrum File	Annotation
	High	tTSNVFEYLQLLGLPTHFEk	B0286.3	1	1	CID	N-Term(TMT6plex), K20(TMT6plex)	63.57	1.65048e-05	0.828125	1	40	27	130663	Unique	Used	1.79685	0.950332	0.92453	1.07294	0.643299	3660.2	3597.55	6305.01	6112.43	3462.7	6600.24	3	932.518	2795.54	-0.0352526	40.3	2673	2673	MS2	13/216	@AK_FINAL_Celegans_3HCD_merged.mgf
R06C7.5a	CE06248 WBGene00011064 adenylosuccinate lyase status:Confirmed UniProt:Q21774 protein_id:CAA95843.1	3.35	2	2	478	53.5348	7.12256	39.5295	1.79001	2	33.7332	1.15635	2	2.757	0.917164	2	5.89887	0.872628	2	43.8784	1.01476	2	2.0555
	Confidence Icon	Sequence	Protein Accessions	# Proteins	# Protein Groups	Activation Type	Modifications	IonScore	Exp Value	Δ Score	Rank	Identity High	Homology Threshold	QuanResultID	Quan Info	Quan Usage	(128+129)/(126+127)	(130+131)/(126+127)	126/127	128/129	130/131	126	127	128	129	130	131	Charge	m/z [Da]	MH+ [Da]	ΔM [ppm]	RT [min]	First Scan	Last Scan	MS Order	Ions Matched	Spectrum File	Annotation
	High	KTALEAk	R06C7.5a	1	1	CID	K7(TMT6plex)	39.24	0.00590856	0.410256	1	42		120813	Unique	Used	2.23367	1.13505	0.881419	0.657525	1.02892	5899.97	6082.62	9870.52	15614.7	9053.71	10789.5	2	495.315	989.622	2.66777	35.7	2474	2474	MS2	6/72	@AK_FINAL_Celegans_3HCD_merged.mgf
	Medium	dVFDWPFIR	R06C7.5a	2	1	CID	N-Term(TMT6plex)	29.34	0.0378923	1	1	40		127496	Unique	Used	1.43447	1.17805	0.954358	1.1581	1.00079	14064	13391.3	19756.1	17744.3	21206.2	25982.2	2	712.383	1423.76	1.31348	37.4	2646	2646	MS2	5/64	@AK_FINAL_Celegans_3HCD_merged.mgf
F52E4.1b	CE30139 WBGene00018701 locus:pccb-1 status:Confirmed UniProt:Q8WQF1 protein_id:AAL65786.1	2.68	2	2	522	56.911	6.49365	27.57	1.78514	2	6.81139	0.957325	2	10.859	1.01177	2	26.5235	0.979217	2	0.448971	0.9993	2	12.4016
	Confidence Icon	Sequence	Protein Accessions	# Proteins	# Protein Groups	Activation Type	Modifications	IonScore	Exp Value	Δ Score	Rank	Identity High	Homology Threshold	QuanResultID	Quan Info	Quan Usage	(128+129)/(126+127)	(130+131)/(126+127)	126/127	128/129	130/131	126	127	128	129	130	131	Charge	m/z [Da]	MH+ [Da]	ΔM [ppm]	RT [min]	First Scan	Last Scan	MS Order	Ions Matched	Spectrum File	Annotation
	Medium	hGNIPL	F52E4.1b	2	1	CID	N-Term(TMT6plex)	28.25	0.057231	0.642857	1	40		136651	Unique	Used	1.70507	1.02985	0.8486	0.982186	1.08614	13038.4	13961.8	21289.5	22546.3	19055.7	21512.8	2	440.266	879.525	-0.534289	23.9833	1212	1212	MS2	4/46	@AK_FINAL_Celegans_3HCD_merged.mgf
	Medium	nLVIGFAR	F52E4.1b	2	1	CID	N-Term(TMT6plex)	27.57	0.0923044	1	1	42	18	130083	Unique	Used	1.86897	0.889905	1.20631	0.976256	0.919405	169580	127744	256172	272943	165417	220613	2	559.848	1118.69	0.330816	29.35	1856	1856	MS2	5/84	@AK_FINAL_Celegans_3HCD_merged.mgf
Y55B1AR.1	CE22493 WBGene00002269 locus:lec-6 status:Confirmed UniProt:Q9N384 protein_id:AAF60785.1	15.75	3	2	146	15.973	6.68311	58.2292	1.71558	2	1.14563	1.17186	2	0.22119	1.01353	2	14.2079	0.98338	2	6.13511	1.12825	2	10.1438
	Confidence Icon	Sequence	Protein Accessions	# Proteins	# Protein Groups	Activation Type	Modifications	IonScore	Exp Value	Δ Score	Rank	Identity High	Homology Threshold	QuanResultID	Quan Info	Quan Usage	(128+129)/(126+127)	(130+131)/(126+127)	126/127	128/129	130/131	126	127	128	129	130	131	Charge	m/z [Da]	MH+ [Da]	ΔM [ppm]	RT [min]	First Scan	Last Scan	MS Order	Ions Matched	Spectrum File	Annotation
	High	lVLLPTSADSR	Y55B1AR.1	1	1	CID	N-Term(TMT6plex)	40.45	0.00308788	1	1	40			No Quan Values	Not Used												2	700.921	1400.83	2.44146	28.7167	2411	2411	MS2	10/80	@AK_FINAL_Celegans_3HCD_3ITMS2_merged.mgf
	High	tPDDIVLHFNAR	Y55B1AR.1	1	1	CID	N-Term(TMT6plex)	37.56	0.0072786	1	1	41		129980	Unique	Used	1.70237	1.17011	0.921348	1.02489	1.20794	192517	189876	307628	312216	323956	328850	3	542.965	1626.88	-0.465031	27.85	1718	1718	MS2	10/96	@AK_FINAL_Celegans_3HCD_merged.mgf
	High	lVLLPTSADSR	Y55B1AR.1	1	1	CID	N-Term(TMT6plex)	37.51	0.00612095	1	1	40		138186	Unique	Used	1.72888	1.17361	1.11493	0.943554	1.05382	30803.7	25106.1	43778.1	48260.9	44247.6	51484.7	2	700.919	1400.83	0.0857205	30.25	1709	1709	MS2	5/80	@AK_FINAL_Celegans_3HCD_merged.mgf
F46E10.10a	CE20820 WBGene00018491 locus:mdh-1 lactate dehydrogenase status:Confirmed UniProt:Q9UAV5 protein_id:AAD14720.1	27.08	18	8	336	35.7835	7.09326	290.031	1.71066	11	11.7947	1.14138	11	5.56315	1.07435	11	10.3338	1.05904	11	6.9647	0.955352	12	6.40631
	Confidence Icon	Sequence	Protein Accessions	# Proteins	# Protein Groups	Activation Type	Modifications	IonScore	Exp Value	Δ Score	Rank	Identity High	Homology Threshold	QuanResultID	Quan Info	Quan Usage	(128+129)/(126+127)	(130+131)/(126+127)	126/127	128/129	130/131	126	127	128	129	130	131	Charge	m/z [Da]	MH+ [Da]	ΔM [ppm]	RT [min]	First Scan	Last Scan	MS Order	Ions Matched	Spectrum File	Annotation
	High	iVQGLSFDDFAk	F46E10.10a	2	1	CID	N-Term(TMT6plex), K12(TMT6plex)	55.13	0.000102045	0.763636	1	40			No Quan Values	Not Used												2	899.512	1798.02	0.683019	32.7167	2775	2775	MS2	9/124	@AK_FINAL_Celegans_3HCD_3ITMS2_merged.mgf
	High	tGTTIGNVk	F46E10.10a	3	1	CID	N-Term(TMT6plex), K9(TMT6plex)	52.18	0.000234267	0.596154	1	40		129589	Unique	Used	1.71066	1.05446	1.19228	1.02831	0.987136	1.4725e+06	1.12228e+06	2.10114e+06	2.12538e+06	1.78036e+06	2.21151e+06	2	674.913	1348.82	-0.512982	22.3333	1195	1195	MS2	8/72	@AK_FINAL_Celegans_3HCD_merged.mgf
	High	aLAQLALk	F46E10.10a	3	1	CID	N-Term(TMT6plex), K8(TMT6plex)	50.41	8.18922e-05	1	1	34		130118	Unique	Used	1.77646	1.15311	1.18865	1.09819	0.969289	452788	346151	694036	657371	593410	750688	2	643.434	1285.86	0.620658	29.8333	1902	1902	MS2	7/72	@AK_FINAL_Celegans_3HCD_merged.mgf
	High	tGTTIGNVk	F46E10.10a	3	1	CID	N-Term(TMT6plex), K9(TMT6plex)	50.28	0.000362836	0.54	1	40		119924	Unique	Used	1.41069	1.04794	1.06628	1.06273	0.962951	1.28293e+06	1.09334e+06	1.61306e+06	1.57882e+06	1.59813e+06	2.035e+06	2	674.913	1348.82	-1.06161	22.3	1283	1283	MS2	7/72	@AK_FINAL_Celegans_3HCD_merged.mgf
	High	aLAQLALk	F46E10.10a	3	1	CID	N-Term(TMT6plex), K8(TMT6plex)	49.91	9.18846e-05	0.74	1	34		138201	Unique	Used	1.8518	1.3816	1.07435	1.09853	0.947812	42563.3	36001	71154.2	67374.1	69042.7	89320.9	2	643.434	1285.86	0.231814	30.55	1729	1729	MS2	7/72	@AK_FINAL_Celegans_3HCD_merged.mgf
	High	vIVVGNPANTNAFIAAk	F46E10.10a	2	1	CID	N-Term(TMT6plex), K17(TMT6plex)	47.78	0.000311775	1	1	37		137004	Unique	Used	100	100			0.859243	2.02609			3336.47	3064.94	4373.85	3	719.765	2157.28	0.464219	31.3833	1684	1684	MS2	11/172	@AK_FINAL_Celegans_3HCD_merged.mgf
	High	iVQGLSFDDFAk	F46E10.10a	2	1	CID	N-Term(TMT6plex), K12(TMT6plex)	45.64	0.000911479	1	1	40		120620	Unique	Used	1.73717	1.10928	1.0809	0.967191	0.882887	359203	301980	526949	566711	447943	622121	2	899.512	1798.02	0.549539	32.45	2212	2212	MS2	12/124	@AK_FINAL_Celegans_3HCD_merged.mgf
	High	tGTTIGNVk	F46E10.10a	3	1	CID	N-Term(TMT6plex), K9(TMT6plex)	43.8	0.00161745	0.386364	1	40		139162	Unique	Used	1.30844	1.03241	1.15169	1.00426	1.00796	164720	129967	180345	186795	200258	243616	2	674.913	1348.82	-1.23954	23.2833	1229	1229	MS2	8/72	@AK_FINAL_Celegans_3HCD_merged.mgf
	High	iVQGLSFDDFAk	F46E10.10a	2	1	CID	N-Term(TMT6plex), K12(TMT6plex)	42.03	0.00208662	0.738095	1	40		127265	Unique	Used	1.69434	1.18499	1.15346	1.11218	0.897088	164409	129523	245035	229171	214702	293467	2	899.512	1798.02	0.74976	33.2833	2336	2336	MS2	12/124	@AK_FINAL_Celegans_3HCD_merged.mgf
	High	aLAQLALk	F46E10.10a	3	1	CID	N-Term(TMT6plex), K8(TMT6plex)	40.97	0.000719851	1	1	34			No Quan Values	Not Used												2	643.434	1285.86	0.138491	29.85	2480	2480	MS2	7/72	@AK_FINAL_Celegans_3HCD_3ITMS2_merged.mgf
	High	dLLAANVk	F46E10.10a	2	1	CID	N-Term(TMT6plex), K8(TMT6plex)	40.51	0.00237417	0.731707	1	39		120204	Unique	Used	1.78269	1.18086	0.975898	0.971995	1.04187	307051	285910	486206	520309	469279	552300	2	651.413	1301.82	0.113748	26.2833	1657	1657	MS2	6/64	@AK_FINAL_Celegans_3HCD_merged.mgf
	High	tGTTIGNVk	F46E10.10a	3	1	CID	N-Term(TMT6plex), K9(TMT6plex)	37.83	0.00615589	0.473684	1	40			No Quan Values	Not Used												2	674.914	1348.82	-0.0533207	22.1333	1702	1702	MS2	14/72	@AK_FINAL_Celegans_3HCD_3ITMS2_merged.mgf
	High	aLAQLALk	F46E10.10a	3	1	CID	N-Term(TMT6plex), K8(TMT6plex)	37.51	0.00159677	0.631579	1	34			No Quan Values	Not Used												2	643.434	1285.86	0.527335	28.8667	2425	2425	MS2	6/72	@AK_FINAL_Celegans_3HCD_3ITMS2_merged.mgf
	High	iVQGLSFDDFAk	F46E10.10a	2	1	CID	N-Term(TMT6plex), K12(TMT6plex)	37.44	0.00600405	1	1	40		138368	Unique	Used	1.50723	1.14138	0.997709	1.05904	0.936979	29600.3	26959.8	40950.9	40221.4	40796.9	53389.4	2	899.511	1798.02	0.00449384	34.0833	1952	1952	MS2	9/124	@AK_FINAL_Celegans_3HCD_merged.mgf
	Medium	iADGTVFGk	F46E10.10a	2	1	CID	N-Term(TMT6plex), K9(TMT6plex)	31.71	0.022192	1	1	40		138122	Unique	Used	1.42797	1.10165	1.04864	0.960983	0.979451	75032.8	65019.9	91446.1	98981.6	99960.9	125142	2	683.411	1365.81	0.254852	29.0167	1624	1624	MS2	13/64	@AK_FINAL_Celegans_3HCD_merged.mgf
	Medium	sAFTGIDYAFLVGAMPR	F46E10.10a	2	1	CID	N-Term(TMT6plex)	28.32	0.0558743		2	40		133106	Excluded by Method	Not Used	100					2.02609			2895.11			3	682.363	2045.07	0.211948	38.05	2233	2233	MS2	6/128	@AK_FINAL_Celegans_3HCD_merged.mgf
	Medium	sAFTGIDYAFLVGAMPR	F46E10.10a	2	1	CID	N-Term(TMT6plex)	27.33	0.0689777	0.037037	1	40			No Quan Values	Not Used												3	682.363	2045.08	1.37083	37.6667	2187	2187	MS2	4/128	@AK_FINAL_Celegans_3HCD_merged.mgf
	Medium	eLEEERDDALk	F46E10.10a	2	1	CID	N-Term(TMT6plex), K11(TMT6plex)	27.32	0.0861892	0.518519	1	41		128162	Unique	Used	2.24292	1.20645	1.01864	1.10991	0.867742	460862	411123	961332	900929	636055	898797	3	602.328	1804.97	-0.248508	23.45	1291	1291	MS2	10/100	@AK_FINAL_Celegans_3HCD_merged.mgf
K11H3.1c	CE41431 WBGene00010778 locus:gpdh-2 status:Confirmed UniProt:A7LPE5 protein_id:CAO82051.1	2.96	1	1	304	33.2909	6.53662	33.62	1.70754	1		1.23372	1		0.793165	1		1.2094	1		0.974446	1
	Confidence Icon	Sequence	Protein Accessions	# Proteins	# Protein Groups	Activation Type	Modifications	IonScore	Exp Value	Δ Score	Rank	Identity High	Homology Threshold	QuanResultID	Quan Info	Quan Usage	(128+129)/(126+127)	(130+131)/(126+127)	126/127	128/129	130/131	126	127	128	129	130	131	Charge	m/z [Da]	MH+ [Da]	ΔM [ppm]	RT [min]	First Scan	Last Scan	MS Order	Ions Matched	Spectrum File	Annotation
	High	fPLFTAVHk	K11H3.1c	4	1	CID	N-Term(TMT6plex), K9(TMT6plex)	33.62	0.0140999	1	1	40		143518	Unique	Used	1.70754	1.23372	0.793165	1.2094	0.974446	4127.46	4728.71	7741.15	6657.94	7058.62	8882.17	3	506.646	1517.92	-1.53404	34.7333	2036	2036	MS2	9/64	@AK_FINAL_Celegans_3HCD_merged.mgf
T22C8.1	CE35023 WBGene00011922 status:Partially_confirmed UniProt:Q22674 protein_id:CAA88873.2	2.23	1	1	269	31.0582	9.17334	27.09	1.67944	1		1.1063	1		1.0627	1		0.901708	1		1.08319	1
	Confidence Icon	Sequence	Protein Accessions	# Proteins	# Protein Groups	Activation Type	Modifications	IonScore	Exp Value	Δ Score	Rank	Identity High	Homology Threshold	QuanResultID	Quan Info	Quan Usage	(128+129)/(126+127)	(130+131)/(126+127)	126/127	128/129	130/131	126	127	128	129	130	131	Charge	m/z [Da]	MH+ [Da]	ΔM [ppm]	RT [min]	First Scan	Last Scan	MS Order	Ions Matched	Spectrum File	Annotation
	Medium	KTISmk	T22C8.1	1	1	CID	M5(Oxidation), K6(TMT6plex)	27.09	0.0338101	1	1	37		122847	Unique	Used	1.67944	1.1063	1.0627	0.901708	1.08319	16661.2	14246.8	22950.8	26475	23399.3	26488.3	2	476.786	952.565	-4.77124	29.8	1637	1637	MS2	4/60	@AK_FINAL_Celegans_3HCD_merged.mgf
F55H12.4	CE11212 WBGene00010135 status:Confirmed UniProt:P90889 protein_id:CAB03140.1	3.85	1	1	208	22.0279	8.76318	45.02	1.67241	1		0.928713	1		0.985641	1		1.13539	1		1.01484	1
	Confidence Icon	Sequence	Protein Accessions	# Proteins	# Protein Groups	Activation Type	Modifications	IonScore	Exp Value	Δ Score	Rank	Identity High	Homology Threshold	QuanResultID	Quan Info	Quan Usage	(128+129)/(126+127)	(130+131)/(126+127)	126/127	128/129	130/131	126	127	128	129	130	131	Charge	m/z [Da]	MH+ [Da]	ΔM [ppm]	RT [min]	First Scan	Last Scan	MS Order	Ions Matched	Spectrum File	Annotation
	High	sGIQAEAk	F55H12.4	1	1	CID	N-Term(TMT6plex), K8(TMT6plex)	45.02	0.00152981	0.533333	1	41		119814	Unique	Used	1.67241	0.928713	0.985641	1.13539	1.01484	386683	356500	617632	565834	456011	550978	2	631.379	1261.75	-0.223435	20.75	1136	1136	MS2	7/72	@AK_FINAL_Celegans_3HCD_merged.mgf
F46H5.3b	CE33098 WBGene00018519 status:Confirmed UniProt:Q10454 protein_id:AAO21426.1	37.05	97	13	359	39.9655	6.62451	1778.09	1.67121	44	13.8783	1.1239	44	11.0371	1.01743	44	6.80702	1.06793	46	6.81173	0.97158	46	6.89172
	Confidence Icon	Sequence	Protein Accessions	# Proteins	# Protein Groups	Activation Type	Modifications	IonScore	Exp Value	Δ Score	Rank	Identity High	Homology Threshold	QuanResultID	Quan Info	Quan Usage	(128+129)/(126+127)	(130+131)/(126+127)	126/127	128/129	130/131	126	127	128	129	130	131	Charge	m/z [Da]	MH+ [Da]	ΔM [ppm]	RT [min]	First Scan	Last Scan	MS Order	Ions Matched	Spectrum File	Annotation
	High	aIFDNITDPELAGk	F46H5.3b	2	1	CID	N-Term(TMT6plex), K14(TMT6plex)	83.58	1.98654e-07	0.857143	1	41			No Quan Values	Not Used												2	981.552	1962.1	0.687061	31.3167	2647	2647	MS2	11/140	@AK_FINAL_Celegans_3HCD_3ITMS2_merged.mgf
	High	aIFDNITDPELAGk	F46H5.3b	2	1	CID	N-Term(TMT6plex), K14(TMT6plex)	79.88	4.65691e-07	0.8625	1	41			No Quan Values	Not Used												2	981.552	1962.1	0.687061	31.3333	2649	2649	MS2	9/140	@AK_FINAL_Celegans_3HCD_3ITMS2_merged.mgf
	High	aIFDNITDPELAGk	F46H5.3b	2	1	CID	N-Term(TMT6plex), K14(TMT6plex)	66.08	1.11588e-05	0.833333	1	41			No Quan Values	Not Used												2	981.552	1962.1	1.18653	33.85	2455	2455	MS2	11/140	@AK_FINAL_Celegans_3HCD_3ITMS2_merged.mgf
	High	tSALVDLDPEGk	F46H5.3b	2	1	CID	N-Term(TMT6plex), K12(TMT6plex)	64.46	1.32317e-05	0.8125	1	40		120328	Unique	Used	1.5467	1.04103	0.968024	1.12575	1.08203	403724	378985	599134	553589	557278	631524	2	851.986	1702.96	1.07934	28.1	1823	1823	MS2	15/88	@AK_FINAL_Celegans_3HCD_merged.mgf
	High	aIFDNITDPELAGk	F46H5.3b	2	1	CID	N-Term(TMT6plex), K14(TMT6plex)	64.25	1.70066e-05	0.828125	1	41			No Quan Values	Not Used												2	981.552	1962.1	1.18653	33.7833	2451	2451	MS2	11/140	@AK_FINAL_Celegans_3HCD_3ITMS2_merged.mgf
	High	tFLIWcNEEDHLR	F46H5.3b	2	1	CID	N-Term(TMT6plex), C6(Carbamidomethyl)	62.99	1.00469e-05	1	1	38			No Quan Values	Not Used												3	654.663	1961.98	0.463538	31.4333	2629	2629	MS2	18/120	@AK_FINAL_Celegans_3HCD_3ITMS2_merged.mgf
	High	aIFDNITDPELAGk	F46H5.3b	2	1	CID	N-Term(TMT6plex), K14(TMT6plex)	62.36	2.64248e-05	0.822581	1	41		120533	Unique	Used	1.69613	1.14828	0.999146	1.11622	0.911329	401865	365489	641499	597791	548097	737462	2	981.552	1962.1	0.992856	31.1333	2096	2096	MS2	15/140	@AK_FINAL_Celegans_3HCD_merged.mgf
	High	lGLTEFEAVk	F46H5.3b	2	1	CID	N-Term(TMT6plex), K10(TMT6plex)	59.65	3.6149e-05	1	1	40		128748	Unique	Used	1.56863	1.02222	0.98836	0.980257	0.956192	90799.5	83481.7	126295	134014	113882	146039	2	782.971	1564.94	0.216034	32.2167	2075	2075	MS2	8/72	@AK_FINAL_Celegans_3HCD_merged.mgf
	High	tSALVDLDPEGk	F46H5.3b	2	1	CID	N-Term(TMT6plex), K12(TMT6plex)	59.5	4.26367e-05	1	1	40			No Quan Values	Not Used												2	851.986	1702.96	0.656549	28.7333	2297	2297	MS2	9/88	@AK_FINAL_Celegans_3HCD_3ITMS2_merged.mgf
	High	tSALVDLDPEGk	F46H5.3b	2	1	CID	N-Term(TMT6plex), K12(TMT6plex)	58.29	5.63357e-05	0.810345	1	40		124090	Unique	Used	1.56498	0.943619	0.967405	0.956427	0.984947	84243	79131.4	116620	126831	100190	124730	2	851.986	1702.96	0.57434	29.2667	1704	1704	MS2	8/88	@AK_FINAL_Celegans_3HCD_merged.mgf
	High	tSALVDLDPEGk	F46H5.3b	2	1	CID	N-Term(TMT6plex), K12(TMT6plex)	57.71	6.43848e-05	0.741379	1	40		125306	Unique	Used	1.56128	0.973651	1.05018	1.05971	1.05383	61730.4	53414.6	86384.8	84791.9	75601	87966	2	851.986	1702.96	0.656549	29.4667	1595	1595	MS2	15/88	@AK_FINAL_Celegans_3HCD_merged.mgf
	High	aIFDNITDPELAGk	F46H5.3b	2	1	CID	N-Term(TMT6plex), K14(TMT6plex)	57.22	8.71536e-05	0.824561	1	41	29	127177	Unique	Used	1.72185	1.22418	1.15336	1.08794	0.94243	137776	108551	206460	197395	191192	248758	2	981.552	1962.1	0.870538	31.8833	2217	2217	MS2	14/140	@AK_FINAL_Celegans_3HCD_merged.mgf
	High	aIFDNITDPELAGk	F46H5.3b	2	1	CID	N-Term(TMT6plex), K14(TMT6plex)	56.28	0.000105624	0.785714	1	41	29	137055	Unique	Used	1.70462	1.20049	1.04298	1.07622	0.894932	46921.7	40881	72470.2	70042.8	64884.2	88900.9	2	981.551	1962.09	0.00411805	32.5	1754	1754	MS2	14/140	@AK_FINAL_Celegans_3HCD_merged.mgf
	High	qPNTDLGEGk	F46H5.3b	2	1	CID	N-Term(TMT6plex), K10(TMT6plex)	55.89	0.000103439	0.75	1	41			No Quan Values	Not Used												2	758.922	1516.84	0.163551	21.5667	1704	1704	MS2	7/108	@AK_FINAL_Celegans_3HCD_3ITMS2_merged.mgf
	High	qPNTDLGEGk	F46H5.3b	2	1	CID	N-Term(TMT6plex), K10(TMT6plex)	55.74	0.000106008	1	1	41		119873	Unique	Used	1.71242	1.12554	1.00944	1.06473	0.917862	582038	523955	912196	891160	777504	1.03868e+06	2	758.922	1516.84	-0.0737851	21.5833	1215	1215	MS2	7/108	@AK_FINAL_Celegans_3HCD_merged.mgf
	High	lGLTEFEAVk	F46H5.3b	2	1	CID	N-Term(TMT6plex), K10(TMT6plex)	55.01	0.000105062	1	1	40			No Quan Values	Not Used												2	782.971	1564.94	0.139354	33.6	2418	2418	MS2	9/72	@AK_FINAL_Celegans_3HCD_3ITMS2_merged.mgf
	High	lGLTEFEAVk	F46H5.3b	2	1	CID	N-Term(TMT6plex), K10(TMT6plex)	55.01	0.000105062	1	1	40			No Quan Values	Not Used												2	782.971	1564.94	0.139354	33.6	2418	2418	MS2	9/72	@AK_FINAL_Celegans_3HCD_3ITMS2_merged.mgf
	High	tSALVDLDPEGk	F46H5.3b	2	1	CID	N-Term(TMT6plex), K12(TMT6plex)	54.87	0.000123818	0.781818	1	40		126958	Unique	Used	1.5958	1.00736	1.01722	1.07149	1.00579	411700	367782	600990	583423	516244	629368	2	851.985	1702.96	0.362944	28.6333	1924	1924	MS2	14/88	@AK_FINAL_Celegans_3HCD_merged.mgf
	High	lGLTEFEAVk	F46H5.3b	2	1	CID	N-Term(TMT6plex), K10(TMT6plex)	54.74	0.000113983	1	1	40			No Quan Values	Not Used												2	782.971	1564.93	-0.0906875	31.8	2596	2596	MS2	16/72	@AK_FINAL_Celegans_3HCD_3ITMS2_merged.mgf
	High	tSALVDLDPEGk	F46H5.3b	2	1	CID	N-Term(TMT6plex), K12(TMT6plex)	54.57	0.000128658	0.781818	1	40		138144	Unique	Used	1.4773	0.995078	1.04713	1.03624	0.943904	60688.7	52666	79574.3	79876.4	71580.4	92987.3	2	851.985	1702.96	0.151548	29.4333	1653	1653	MS2	14/88	@AK_FINAL_Celegans_3HCD_merged.mgf
	High	lGLTEFEAVk	F46H5.3b	2	1	CID	N-Term(TMT6plex), K10(TMT6plex)	54.55	0.000118379	1	1	40			No Quan Values	Not Used												2	782.971	1564.94	-0.014007	32.4833	2688	2688	MS2	16/72	@AK_FINAL_Celegans_3HCD_3ITMS2_merged.mgf
	High	tFLIWcNEEDHLR	F46H5.3b	2	1	CID	N-Term(TMT6plex), C6(Carbamidomethyl)	54.12	7.74515e-05	1	1	38			No Quan Values	Not Used												3	654.663	1961.98	0.463538	31.3833	2625	2625	MS2	10/120	@AK_FINAL_Celegans_3HCD_3ITMS2_merged.mgf
	High	lGLTEFEAVk	F46H5.3b	2	1	CID	N-Term(TMT6plex), K10(TMT6plex)	53.77	0.000138311	1	1	40			No Quan Values	Not Used												2	782.971	1564.94	0.0626735	30.75	2596	2596	MS2	9/72	@AK_FINAL_Celegans_3HCD_3ITMS2_merged.mgf
	High	qPNTDLGEGk	F46H5.3b	2	1	CID	N-Term(TMT6plex), K10(TMT6plex)	52.73	0.000219201	1	1	41		121342	Unique	Used	1.72634	1.09598	1.0476	1.16536	0.962653	86919	75394.8	140976	125832	114146	145395	2	758.922	1516.84	-0.390233	22.4833	1168	1168	MS2	9/108	@AK_FINAL_Celegans_3HCD_merged.mgf
	High	tFLIWcNEEDHLR	F46H5.3b	2	1	CID	N-Term(TMT6plex), C6(Carbamidomethyl)	52.59	0.000112089	1	1	38		130207	Unique	Used				1.81254	1.92135			110836	63605.8	82893.3	52901.7	3	654.663	1961.98	0.830515	31.1833	2023	2023	MS2	10/120	@AK_FINAL_Celegans_3HCD_merged.mgf
	High	lGLTEFEAVk	F46H5.3b	2	1	CID	N-Term(TMT6plex), K10(TMT6plex)	51.88	0.000218265	1	1	40			No Quan Values	Not Used												2	782.971	1564.93	-0.320729	33.7	2425	2425	MS2	9/72	@AK_FINAL_Celegans_3HCD_3ITMS2_merged.mgf
	High	lGLTEFEAVk	F46H5.3b	2	1	CID	N-Term(TMT6plex), K10(TMT6plex)	51.88	0.000218265	1	1	40			No Quan Values	Not Used												2	782.971	1564.93	-0.320729	33.7	2425	2425	MS2	9/72	@AK_FINAL_Celegans_3HCD_3ITMS2_merged.mgf
	High	lGLTEFEAVk	F46H5.3b	2	1	CID	N-Term(TMT6plex), K10(TMT6plex)	51.75	0.000224898	0.75	1	40			No Quan Values	Not Used												2	782.971	1564.93	-0.320729	34.2	2592	2592	MS2	15/72	@AK_FINAL_Celegans_3HCD_3ITMS2_merged.mgf
	High	tFLIWcNEEDHLR	F46H5.3b	2	1	CID	N-Term(TMT6plex), C6(Carbamidomethyl)	51.61	0.000138048	1	1	38			No Quan Values	Not Used												3	654.664	1961.98	0.922259	31.4667	2632	2632	MS2	11/120	@AK_FINAL_Celegans_3HCD_3ITMS2_merged.mgf
	High	tFLIWcNEEDHLR	F46H5.3b	2	1	CID	N-Term(TMT6plex), C6(Carbamidomethyl)	51.36	0.000146593	1	1	38			No Quan Values	Not Used												3	654.663	1961.97	0.173014	31.5667	2641	2641	MS2	10/120	@AK_FINAL_Celegans_3HCD_3ITMS2_merged.mgf
	High	aIFDNITDPELAGk	F46H5.3b	2	1	CID	N-Term(TMT6plex), K14(TMT6plex)	51.17	0.000346781	1	1	41	28	124262	Unique	Used	1.79222	1.20835	1.11213	0.986722	0.93786	57935.3	47338.1	87456.6	92194.1	80432.3	105160	2	981.552	1962.1	0.931697	32.5167	1934	1934	MS2	14/140	@AK_FINAL_Celegans_3HCD_merged.mgf
	High	tSALVDLDPEGk	F46H5.3b	2	1	CID	N-Term(TMT6plex), K12(TMT6plex)	50.97	0.00029114	0.72549	1	40			No Quan Values	Not Used												2	851.984	1702.96	-0.858458	28.1333	2355	2355	MS2	15/88	@AK_FINAL_Celegans_3HCD_3ITMS2_merged.mgf
	High	qPNTDLGEGk	F46H5.3b	2	1	CID	N-Term(TMT6plex), K10(TMT6plex)	50.95	0.00032141	1	1	41		139103	Unique	Used	1.69082	1.09008	0.992042	1.01533	0.953122	62293.4	57060.5	94916.6	97238.9	83017.6	106802	2	758.922	1516.84	-0.640755	22.3	1150	1150	MS2	7/108	@AK_FINAL_Celegans_3HCD_merged.mgf
	High	lGLTEFEAVk	F46H5.3b	2	1	CID	N-Term(TMT6plex), K10(TMT6plex)	49.88	0.000338731	1	1	40			No Quan Values	Not Used												2	782.971	1564.94	0.0626735	30.7667	2598	2598	MS2	15/72	@AK_FINAL_Celegans_3HCD_3ITMS2_merged.mgf
	High	tFLIWcNEEDHLR	F46H5.3b	2	1	CID	N-Term(TMT6plex), C6(Carbamidomethyl)	49.07	0.000248379	1	1	38			No Quan Values	Not Used												3	654.663	1961.97	-0.56094	46.3833	3768	3768	MS2	15/120	@AK_FINAL_Celegans_3HCD_3ITMS2_merged.mgf
	High	lGLTEFEAVk	F46H5.3b	2	1	CID	N-Term(TMT6plex), K10(TMT6plex)	48.72	0.000496152	1	1	40		120499	Unique	Used	1.24815	0.980672	0.907782	1.01951	1.00657	1.72145e+06	1.72321e+06	2.0264e+06	2.06746e+06	2.22187e+06	2.70666e+06	2	782.972	1564.94	0.765577	30.6333	2051	2051	MS2	8/72	@AK_FINAL_Celegans_3HCD_merged.mgf
	High	lGLTEFEAVk	F46H5.3b	2	1	CID	N-Term(TMT6plex), K10(TMT6plex)	48.64	0.000513582	1	1	40			No Quan Values	Not Used												2	782.972	1564.94	0.612217	34.15	2587	2587	MS2	8/72	@AK_FINAL_Celegans_3HCD_3ITMS2_merged.mgf
	High	lQAAPEcHSLLk	F46H5.3b	2	1	CID	N-Term(TMT6plex), C7(Carbamidomethyl), K12(TMT6plex)	48.46	0.000567392	0.708333	1	41		133817	Unique	Used	1.89349	1.14918	1.14003	1.10691	0.804004	11327.2	9028.77	18920.7	17779.9	13516.1	20613.4	3	609.018	1825.04	-0.768504	25.9167	1454	1454	MS2	11/128	@AK_FINAL_Celegans_3HCD_merged.mgf
	High	eIQDQLIk	F46H5.3b	2	1	CID	N-Term(TMT6plex), K8(TMT6plex)	48.14	0.000480335	0.541667	1	40			No Quan Values	Not Used												2	722.942	1444.88	-0.160512	28.4167	2046	2046	MS2	14/76	@AK_FINAL_Celegans_3HCD_3ITMS2_merged.mgf
	High	eIQDQLIk	F46H5.3b	2	1	CID	N-Term(TMT6plex), K8(TMT6plex)	48.14	0.000480335	0.541667	1	40			No Quan Values	Not Used												2	722.942	1444.88	-0.160512	28.4167	2046	2046	MS2	14/76	@AK_FINAL_Celegans_3HCD_3ITMS2_merged.mgf
	High	lGLTEFEAVk	F46H5.3b	2	1	CID	N-Term(TMT6plex), K10(TMT6plex)	47.9	0.000544117	1	1	40		127145	Unique	Used	1.17709	0.972952	1.00073	1.06504	1.01913	2.34952e+06	2.13346e+06	2.54194e+06	2.48257e+06	2.88839e+06	3.47524e+06	2	782.971	1564.94	0.305495	31.4167	2175	2175	MS2	7/72	@AK_FINAL_Celegans_3HCD_merged.mgf
	High	tFLIWcNEEDHLR	F46H5.3b	2	1	CID	N-Term(TMT6plex), C6(Carbamidomethyl)	47.86	0.000328182	1	1	38	26		No Quan Values	Not Used												3	654.663	1961.97	-0.56094	46.35	3766	3766	MS2	15/120	@AK_FINAL_Celegans_3HCD_3ITMS2_merged.mgf
	High	eIQDQLIk	F46H5.3b	2	1	CID	N-Term(TMT6plex), K8(TMT6plex)	47.49	0.000563232	0.404255	1	40		138043	Unique	Used	1.72021	1.15338	0.954073	1.0856	0.936835	159714	152120	260842	249926	227272	297467	2	722.942	1444.88	0.0886442	27.4833	1519	1519	MS2	7/76	@AK_FINAL_Celegans_3HCD_merged.mgf
	High	eIQDQLIk	F46H5.3b	2	1	CID	N-Term(TMT6plex), K8(TMT6plex)	47.46	0.000567136	0.297872	1	40		120190	Unique	Used	1.66764	1.12421	1.10477	1.02609	0.983117	1.83756e+06	1.51144e+06	2.64081e+06	2.67705e+06	2.44432e+06	3.04867e+06	2	722.942	1444.88	0.0886442	26.1	1639	1639	MS2	7/76	@AK_FINAL_Celegans_3HCD_merged.mgf
	High	fLQAANAcR	F46H5.3b	2	1	CID	N-Term(TMT6plex), C8(Carbamidomethyl)	47.35	0.000650713	0.574468	1	40			No Quan Values	Not Used												2	640.343	1279.68	-0.0968369	25.6667	2046	2046	MS2	7/88	@AK_FINAL_Celegans_3HCD_3ITMS2_merged.mgf
	High	fLQAANAcR	F46H5.3b	2	1	CID	N-Term(TMT6plex), C8(Carbamidomethyl)	47.22	0.000658157	1	1	40		129768	Unique	Used	2.18405	1.12359	1.0772	1.15145	0.913744	711634	600324	1.43344e+06	1.29491e+06	918332	1.23235e+06	2	640.342	1279.68	-0.768882	24.8167	1434	1434	MS2	7/88	@AK_FINAL_Celegans_3HCD_merged.mgf
	High	lGLTEFEAVk	F46H5.3b	2	1	CID	N-Term(TMT6plex), K10(TMT6plex)	46.9	0.000687045	1	1	40			No Quan Values	Not Used												2	782.971	1564.93	-0.320729	33.7333	2427	2427	MS2	8/72	@AK_FINAL_Celegans_3HCD_3ITMS2_merged.mgf
	High	lGLTEFEAVk	F46H5.3b	2	1	CID	N-Term(TMT6plex), K10(TMT6plex)	46.9	0.000687045	1	1	40			No Quan Values	Not Used												2	782.971	1564.93	-0.320729	33.7333	2427	2427	MS2	8/72	@AK_FINAL_Celegans_3HCD_3ITMS2_merged.mgf
	High	eIQDQLIk	F46H5.3b	2	1	CID	N-Term(TMT6plex), K8(TMT6plex)	46.64	0.000681743	0.425532	1	40		121652	Unique	Used	1.4495	1.02351	0.997421	1.09588	0.910627	139958	127509	189390	179763	170209	229192	2	722.943	1444.88	0.185538	27.6833	1581	1581	MS2	11/76	@AK_FINAL_Celegans_3HCD_merged.mgf
	High	tSALVDLDPEGk	F46H5.3b	2	1	CID	N-Term(TMT6plex), K12(TMT6plex)	46.02	0.000921377	0.630435	1	40		121755	Unique	Used	1.40271	0.939605	0.913652	1.13389	1.07277	41080.4	40858	57078.5	52360.9	52415	59910.9	2	851.985	1702.96	0.151548	29.5833	1719	1719	MS2	7/88	@AK_FINAL_Celegans_3HCD_merged.mgf
	High	eIQDQLIk	F46H5.3b	2	1	CID	N-Term(TMT6plex), K8(TMT6plex)	45.93	0.000798996	0.586957	1	40			No Quan Values	Not Used												2	722.942	1444.88	-0.0774599	26.5	2071	2071	MS2	14/76	@AK_FINAL_Celegans_3HCD_3ITMS2_merged.mgf
	High	tFLIWcNEEDHLR	F46H5.3b	2	1	CID	N-Term(TMT6plex), C6(Carbamidomethyl)	45.34	0.000586293	1	1	38	24		No Quan Values	Not Used												3	654.663	1961.97	-0.56094	47.4167	3839	3839	MS2	10/120	@AK_FINAL_Celegans_3HCD_3ITMS2_merged.mgf
	High	aIFDNITDPELAGk	F46H5.3b	2	1	CID	N-Term(TMT6plex), K14(TMT6plex)	45.21	0.00136489	0.622222	1	41		137056	Unique	Used				0.950562	1.19808			3229.63	3534.09	2996.26	3066.56	3	654.704	1962.1	0.61233	32.5167	1755	1755	MS2	11/140	@AK_FINAL_Celegans_3HCD_merged.mgf
	High	tSALVDLDPEGk	F46H5.3b	2	1	CID	N-Term(TMT6plex), K12(TMT6plex)	45.13	0.0011294	0.755556	1	40			No Quan Values	Not Used												2	851.985	1702.96	-0.42392	28.1667	2358	2358	MS2	18/88	@AK_FINAL_Celegans_3HCD_3ITMS2_merged.mgf
	High	fLQAANAcR	F46H5.3b	2	1	CID	N-Term(TMT6plex), C8(Carbamidomethyl)	44.64	0.00119902	0.555556	1	40			No Quan Values	Not Used												2	640.342	1279.68	-0.190611	24.6167	1960	1960	MS2	7/88	@AK_FINAL_Celegans_3HCD_3ITMS2_merged.mgf
	High	lQAAPEcHSLLk	F46H5.3b	2	1	CID	N-Term(TMT6plex), C7(Carbamidomethyl), K12(TMT6plex)	44.35	0.00146178	0.659091	1	41		134774	Unique	Used	1.75736	1.44426	1.0754	0.727529	0.928754	3222.28	2722.81	4094.3	5853.76	5399.03	7128.08	3	609.018	1825.04	-0.768504	25.9333	1373	1373	MS2	10/128	@AK_FINAL_Celegans_3HCD_merged.mgf
	High	lGWLTFcPSNLGTTVR	F46H5.3b	2	1	CID	N-Term(TMT6plex), C7(Carbamidomethyl)	44.1	0.00169235	0.204545	1	41		127401	Unique	Used	2.23257	1.13303	1.1258	0.95535	0.97239	40784.2	32919.7	75010.3	81670.2	53886	67950.5	2	1026.05	2051.1	0.427128	35.5333	2517	2517	MS2	15/144	@AK_FINAL_Celegans_3HCD_merged.mgf
	High	fLQAANAcR	F46H5.3b	2	1	CID	N-Term(TMT6plex), C8(Carbamidomethyl)	41.96	0.00222242	1	1	40		128309	Unique	Used	1.88888	1.0285	1.04792	1.04964	0.839666	349092	302715	588806	583497	397537	580536	2	640.342	1279.68	-0.284384	25.5667	1488	1488	MS2	8/88	@AK_FINAL_Celegans_3HCD_merged.mgf
	High	qPNTDLGEGk	F46H5.3b	2	1	CID	N-Term(TMT6plex), K10(TMT6plex)	41.62	0.00275461	1	1	41			No Quan Values	Not Used												2	758.922	1516.84	-0.640755	22.9833	1678	1678	MS2	6/108	@AK_FINAL_Celegans_3HCD_3ITMS2_merged.mgf
	High	eIQDQLIk	F46H5.3b	2	1	CID	N-Term(TMT6plex), K8(TMT6plex)	41.14	0.00240738	0.487805	1	40			No Quan Values	Not Used												2	722.942	1444.88	-0.160512	26.1	2166	2166	MS2	7/76	@AK_FINAL_Celegans_3HCD_3ITMS2_merged.mgf
	High	eIQDQLIk	F46H5.3b	2	1	CID	N-Term(TMT6plex), K8(TMT6plex)	40.93	0.00253068	0.536585	1	40			No Quan Values	Not Used												2	722.942	1444.88	-0.755719	28.4333	2167	2167	MS2	7/76	@AK_FINAL_Celegans_3HCD_3ITMS2_merged.mgf
	High	eIQDQLIk	F46H5.3b	2	1	CID	N-Term(TMT6plex), K8(TMT6plex)	40.8	0.00260342	0.414634	1	40			No Quan Values	Not Used												2	722.942	1444.88	-0.0774599	26.4833	2069	2069	MS2	7/76	@AK_FINAL_Celegans_3HCD_3ITMS2_merged.mgf
	High	tFLIWcNEEDHLR	F46H5.3b	2	1	CID	N-Term(TMT6plex), C6(Carbamidomethyl)	40.66	0.00171373	1	1	38			No Quan Values	Not Used												3	654.662	1961.97	-0.652685	34.2	2872	2872	MS2	10/120	@AK_FINAL_Celegans_3HCD_3ITMS2_merged.mgf
	High	eIQDQLIk	F46H5.3b	2	1	CID	N-Term(TMT6plex), K8(TMT6plex)	40.57	0.00274501	0.560976	1	40			No Quan Values	Not Used												2	722.942	1444.88	-0.160512	28.4667	2050	2050	MS2	7/76	@AK_FINAL_Celegans_3HCD_3ITMS2_merged.mgf
	High	eIQDQLIk	F46H5.3b	2	1	CID	N-Term(TMT6plex), K8(TMT6plex)	40.57	0.00274501	0.560976	1	40			No Quan Values	Not Used												2	722.942	1444.88	-0.160512	28.4667	2050	2050	MS2	7/76	@AK_FINAL_Celegans_3HCD_3ITMS2_merged.mgf
	High	aIFDNITDPELAGk	F46H5.3b	2	1	CID	N-Term(TMT6plex), K14(TMT6plex)	40.41	0.00410826	0.625	1	41		125457	Unique	Used	1.67479	1.19925	0.96031	1.0424	0.97077	21250.3	20108.4	33012.8	32942.2	31975.5	40388.6	2	981.551	1962.1	0.187595	32.6167	1797	1797	MS2	10/140	@AK_FINAL_Celegans_3HCD_merged.mgf
	High	gIFHNNQk	F46H5.3b	2	1	CID	N-Term(TMT6plex), K8(TMT6plex)	40.27	0.0040596	0.75	1	41		146847	Unique	Used	1.8705	1.47481	1.06378	0.979988	0.811718	36468.4	31152.2	58423.8	62011.8	57953.9	87545.8	2	708.412	1415.82	0.591941	22.1167	1197	1197	MS2	6/68	@AK_FINAL_Celegans_3HCD_merged.mgf
	High	eIQDQLIk	F46H5.3b	2	1	CID	N-Term(TMT6plex), K8(TMT6plex)	40.19	0.00302473	0.5	1	40			No Quan Values	Not Used												2	722.942	1444.88	0.0886442	28.2167	2149	2149	MS2	7/76	@AK_FINAL_Celegans_3HCD_3ITMS2_merged.mgf
	High	eIQDQLIk	F46H5.3b	2	1	CID	N-Term(TMT6plex), K8(TMT6plex)	39.47	0.00333855	0.102564	1	39		126807	Unique	Used	1.5247	1.00998	0.950644	1.02053	1.03083	1.73714e+06	1.66051e+06	2.44284e+06	2.48984e+06	2.28661e+06	2.71995e+06	2	722.943	1444.88	0.517746	26.4333	1721	1721	MS2	6/76	@AK_FINAL_Celegans_3HCD_merged.mgf
	High	eVVDQLk	F46H5.3b	2	1	CID	N-Term(TMT6plex), K7(TMT6plex)	38.77	0.00521666	0.641026	1	41		139313	Unique	Used	1.55217	1.14464	0.971197	1.07081	0.993851	163110	152615	236699	229926	236039	291220	2	644.897	1288.79	-0.90932	25.7333	1431	1431	MS2	12/56	@AK_FINAL_Celegans_3HCD_merged.mgf
	High	eIQDQLIk	F46H5.3b	2	1	CID	N-Term(TMT6plex), K8(TMT6plex)	38.51	0.00443221	0.461538	1	40		123975	Unique	Used	1.6547	1.1154	0.972448	0.994831	0.958713	103608	96816.7	154374	161410	143115	183044	2	722.943	1444.88	0.185538	27.2833	1551	1551	MS2	11/76	@AK_FINAL_Celegans_3HCD_merged.mgf
	High	sIcDGLk	F46H5.3b	2	1	CID	N-Term(TMT6plex), C3(Carbamidomethyl), K7(TMT6plex)	37.91	0.00715191	0.473684	1	41		120044	Unique	Used	1.8753	1.23071	1.02319	1.11262	0.975667	1.64128e+06	1.45763e+06	2.85985e+06	2.67363e+06	2.46562e+06	3.09872e+06	2	625.862	1250.72	-0.172637	24	1443	1443	MS2	6/48	@AK_FINAL_Celegans_3HCD_merged.mgf
	High	sIcDGLk	F46H5.3b	2	1	CID	N-Term(TMT6plex), C3(Carbamidomethyl), K7(TMT6plex)	37.69	0.00752354	0.473684	1	41		121523	Unique	Used	1.74933	1.14542	1.09989	1.15114	0.937435	172212	142277	275180	248654	227706	297846	2	625.862	1250.72	-0.668353	25.4833	1409	1409	MS2	6/48	@AK_FINAL_Celegans_3HCD_merged.mgf
	High	tFLIWcNEEDHLR	F46H5.3b	2	1	CID	N-Term(TMT6plex), C6(Carbamidomethyl)	37.66	0.00378785	1	1	38	23		No Quan Values	Not Used												3	654.666	1961.98	5.03544	36.8333	3075	3075	MS2	15/120	@AK_FINAL_Celegans_3HCD_3ITMS2_merged.mgf
	High	fLQAANAcR	F46H5.3b	2	1	CID	N-Term(TMT6plex), C8(Carbamidomethyl)	37.51	0.00615644	1	1	40		125129	Unique	Used	1.85257	1.02756	1.02798	1.12153	1.05143	41365.2	36565.7	71320.9	66147.2	53934.2	62898.7	2	640.342	1279.68	-0.768882	26.0333	1359	1359	MS2	6/88	@AK_FINAL_Celegans_3HCD_merged.mgf
	High	eVVDQLk	F46H5.3b	2	1	CID	N-Term(TMT6plex), K7(TMT6plex)	37.46	0.00680204	0.594595	1	40			No Quan Values	Not Used												2	644.897	1288.79	-0.242026	26.95	1942	1942	MS2	12/56	@AK_FINAL_Celegans_3HCD_3ITMS2_merged.mgf
	High	eVVDQLk	F46H5.3b	2	1	CID	N-Term(TMT6plex), K7(TMT6plex)	37.46	0.00680204	0.594595	1	40			No Quan Values	Not Used												2	644.897	1288.79	-0.242026	26.95	1942	1942	MS2	12/56	@AK_FINAL_Celegans_3HCD_3ITMS2_merged.mgf
	High	eIQDQLIk	F46H5.3b	2	1	CID	N-Term(TMT6plex), K8(TMT6plex)	37.25	0.00564153	0.405405	1	39			No Quan Values	Not Used												2	722.943	1444.88	0.946847	26.1667	2171	2171	MS2	7/76	@AK_FINAL_Celegans_3HCD_3ITMS2_merged.mgf
	High	iEEGYAk	F46H5.3b	2	1	CID	N-Term(TMT6plex), K7(TMT6plex)	36.83	0.006038	0.675676	1	39		119972	Unique	Used	1.45496	1.11462	1.00706	0.977781	0.977769	2.50843e+06	2.26345e+06	3.20323e+06	3.40762e+06	3.44269e+06	4.31737e+06	2	634.369	1267.73	-0.0567313	22.9833	1347	1347	MS2	6/48	@AK_FINAL_Celegans_3HCD_merged.mgf
	High	eVVDQLk	F46H5.3b	2	1	CID	N-Term(TMT6plex), K7(TMT6plex)	36.63	0.0081259	0.621622	1	40			No Quan Values	Not Used												2	644.897	1288.79	-0.428248	27.0667	1870	1870	MS2	12/56	@AK_FINAL_Celegans_3HCD_3ITMS2_merged.mgf
	High	eVVDQLk	F46H5.3b	2	1	CID	N-Term(TMT6plex), K7(TMT6plex)	35.95	0.00952865	0.611111	1	40			No Quan Values	Not Used												2	644.897	1288.79	-0.81621	24.7333	1887	1887	MS2	12/56	@AK_FINAL_Celegans_3HCD_3ITMS2_merged.mgf
	High	lGWLTFcPSNLGTTVR	F46H5.3b	2	1	CID	N-Term(TMT6plex), C7(Carbamidomethyl)	34.83	0.014305	0.0571429	1	41		120744	Unique	Used	2.32697	1.19962	1.02865	1.10029	1.11615	54465.4	48114.4	116834	110451	85551.3	93985.8	2	1026.05	2051.1	0.544138	34.45	2379	2379	MS2	11/144	@AK_FINAL_Celegans_3HCD_merged.mgf
	High	fLQAANAcR	F46H5.3b	2	1	CID	N-Term(TMT6plex), C8(Carbamidomethyl)	34.04	0.0136877	1	1	40		121567	Unique	Used	1.62128	0.989663	1.01764	1.10487	1.04749	71879.8	64185.6	108193	101858	90511.3	105953	2	640.342	1279.68	-0.378158	26.25	1468	1468	MS2	6/88	@AK_FINAL_Celegans_3HCD_merged.mgf
	High	eVVDQLk	F46H5.3b	2	1	CID	N-Term(TMT6plex), K7(TMT6plex)	33.95	0.0150616	0.529412	1	40			No Quan Values	Not Used												2	644.897	1288.79	-0.335137	24.6	2015	2015	MS2	6/56	@AK_FINAL_Celegans_3HCD_3ITMS2_merged.mgf
	High	lGWLTFcPSNLGTTVR	F46H5.3b	2	1	CID	N-Term(TMT6plex), C7(Carbamidomethyl)	33.66	0.0185126	0.0588235	1	41		128977	Unique	Used	2.20668	1.11991	0.989932	1.09629	0.893186	14672.3	13468.4	30340.6	28787.6	19377.5	26602	2	1026.05	2051.1	0.904921	36.6833	2383	2383	MS2	6/144	@AK_FINAL_Celegans_3HCD_merged.mgf
	Medium	eIQDQLIk	F46H5.3b	2	1	CID	N-Term(TMT6plex), K8(TMT6plex)	33.49	0.0140806	0.515152	1	40		125209	Unique	Used	1.51034	1.14772	0.894097	0.989856	0.989395	42460.7	43154.5	60036.2	63087.9	64020.2	79342.3	2	722.943	1444.88	0.185538	27.55	1466	1466	MS2	11/76	@AK_FINAL_Celegans_3HCD_merged.mgf
	Medium	lQAAPEcHSLLk	F46H5.3b	2	1	CID	N-Term(TMT6plex), C7(Carbamidomethyl), K12(TMT6plex)	33.16	0.0201677	0.545455	1	41		135694	Unique	Used	1.29328	1.33812	1.23724	0.831373	1.08871	5209.34	3826.05	4942.56	6183.88	8295.99	9343.59	3	609.018	1825.04	-0.258926	26.65	1397	1397	MS2	8/128	@AK_FINAL_Celegans_3HCD_merged.mgf
	Medium	lGLTEFEAVk	F46H5.3b	2	1	CID	N-Term(TMT6plex), K10(TMT6plex)	33.06	0.0167818	1	1	40			No Quan Values	Not Used												2	782.971	1564.93	-0.0906875	31.7833	2594	2594	MS2	9/72	@AK_FINAL_Celegans_3HCD_3ITMS2_merged.mgf
	Medium	iEEGYAk	F46H5.3b	2	1	CID	N-Term(TMT6plex), K7(TMT6plex)	32.17	0.0176864	0.5625	1	39		126566	Unique	Used	1.37855	1.21262	1.00885	0.983366	0.978735	2.54666e+06	2.29385e+06	3.0877e+06	3.26606e+06	3.80133e+06	4.76242e+06	2	634.368	1267.73	-0.530019	23.0333	1399	1399	MS2	12/48	@AK_FINAL_Celegans_3HCD_merged.mgf
	Medium	tSALVDLDPEGk	F46H5.3b	2	1	CID	N-Term(TMT6plex), K12(TMT6plex)	32.09	0.0227739	0.5	1	40		120333	Unique	Used	1.35992	1.08242	0.768881	1.58586	0.674932	22595.4	26704.5	38551.5	25286.1	27640.1	50215.3	3	568.326	1702.96	0.0419563	28.1667	1829	1829	MS2	9/88	@AK_FINAL_Celegans_3HCD_merged.mgf
	Medium	iEEGYAk	F46H5.3b	2	1	CID	N-Term(TMT6plex), K7(TMT6plex)	31.45	0.0209472	0.645161	1	39		121453	Unique	Used	1.54856	1.22313	1.04712	1.06069	0.988607	238786	207222	332034	325610	355264	440642	2	634.368	1267.73	-0.340704	24.3333	1316	1316	MS2	6/48	@AK_FINAL_Celegans_3HCD_merged.mgf
	Medium	tFLIWcNEEDHLR	F46H5.3b	2	1	CID	N-Term(TMT6plex), C6(Carbamidomethyl)	31.21	0.0150988	1	1	38	20		No Quan Values	Not Used												3	654.663	1961.97	-0.193963	40.4	3081	3081	MS2	13/120	@AK_FINAL_Celegans_3HCD_3ITMS2_merged.mgf
	Medium	eVVDQLk	F46H5.3b	2	1	CID	N-Term(TMT6plex), K7(TMT6plex)	30.56	0.0332271	0.516129	1	40			No Quan Values	Not Used												2	644.897	1288.79	-0.0558044	26.7167	2023	2023	MS2	6/56	@AK_FINAL_Celegans_3HCD_3ITMS2_merged.mgf
	Medium	tFLIWcNEEDHLR	F46H5.3b	2	1	CID	N-Term(TMT6plex), C6(Carbamidomethyl)	29.38	0.0238188	1	1	38		130215	Unique	Used	1.83698	1.08673	0.932967	1.1082	1.03882	89746.2	87412.4	159843	150031	128826	152061	2	981.492	1961.98	1.18048	31.3167	2034	2034	MS2	11/120	@AK_FINAL_Celegans_3HCD_merged.mgf
	Medium	sIcDGLk	F46H5.3b	2	1	CID	N-Term(TMT6plex), C3(Carbamidomethyl), K7(TMT6plex)	28.43	0.0643817	0.285714	1	41		126644	Unique	Used	2.02104	1.20339	1.09447	1.20729	0.911345	2.34131e+06	1.94391e+06	4.42981e+06	3.81663e+06	3.20771e+06	4.31588e+06	2	625.863	1250.72	0.994692	24.15	1504	1504	MS2	12/48	@AK_FINAL_Celegans_3HCD_merged.mgf
	Medium	tFLIWcNEEDHLR	F46H5.3b	2	1	CID	N-Term(TMT6plex), C6(Carbamidomethyl)	27.91	0.0326043	1	1	38	18		No Quan Values	Not Used												3	654.663	1961.97	-0.0104741	40.4833	3086	3086	MS2	12/120	@AK_FINAL_Celegans_3HCD_3ITMS2_merged.mgf
	Medium	iEEGYAk	F46H5.3b	2	1	CID	N-Term(TMT6plex), K7(TMT6plex)	27.62	0.0504241	0.464286	1	39		125024	Unique	Used	1.36489	1.49984	1.10345	1.07116	0.941164	59746.8	49202.5	71835.2	69757.3	103526	134879	2	634.368	1267.73	-0.530019	24.1333	1219	1219	MS2	6/48	@AK_FINAL_Celegans_3HCD_merged.mgf
VC5.3a	CE21224 WBGene00003786 locus:npa-1 status:Confirmed UniProt:Q9TYU6 protein_id:AAC78208.1	9.03	22	8	1440	164.578	7.09326	111.273	1.62309	19	17.6711	0.959884	19	6.172	0.946865	19	5.43802	1.03063	19	5.95083	1.01768	19	3.72972
	Confidence Icon	Sequence	Protein Accessions	# Proteins	# Protein Groups	Activation Type	Modifications	IonScore	Exp Value	Δ Score	Rank	Identity High	Homology Threshold	QuanResultID	Quan Info	Quan Usage	(128+129)/(126+127)	(130+131)/(126+127)	126/127	128/129	130/131	126	127	128	129	130	131	Charge	m/z [Da]	MH+ [Da]	ΔM [ppm]	RT [min]	First Scan	Last Scan	MS Order	Ions Matched	Spectrum File	Annotation
	High	eAAGALVk	VC5.3a	2	1	CID	N-Term(TMT6plex), K8(TMT6plex)	44.85	0.00129463	0.666667	1	41		128193	Unique	Used	1.81909	0.984773	0.942178	0.942786	1.08247	346098	333802	559909	617745	458020	518832	2	608.887	1216.77	-0.453596	23.9	1333	1333	MS2	7/56	@AK_FINAL_Celegans_3HCD_merged.mgf
	High	eAAGALVk	VC5.3a	2	1	CID	N-Term(TMT6plex), K8(TMT6plex)	42.81	0.00207084	0.627907	1	41		119981	Unique	Used	1.96478	1.09209	0.902003	0.945897	1.08415	767643	773348	1.37303e+06	1.50988e+06	1.15218e+06	1.30313e+06	2	608.887	1216.77	-0.354974	23.1167	1359	1359	MS2	7/56	@AK_FINAL_Celegans_3HCD_merged.mgf
	High	tLTEEFk	VC5.3a	2	1	CID	N-Term(TMT6plex), K7(TMT6plex)	37.88	0.00469237	0.631579	1	39		126812	Unique	Used	2.10033	1.00065	0.990382	1.04977	1.01175	1.13373e+06	1.04023e+06	2.18384e+06	2.16387e+06	1.43485e+06	1.73896e+06	2	663.389	1325.77	-0.152304	26.5	1728	1728	MS2	6/48	@AK_FINAL_Celegans_3HCD_merged.mgf
	High	eAAGALVk	VC5.3a	2	1	CID	N-Term(TMT6plex), K8(TMT6plex)	37.7	0.00472112	0.631579	1	39			No Quan Values	Not Used												2	608.886	1216.77	-0.963144	23.1	1863	1863	MS2	7/56	@AK_FINAL_Celegans_3HCD_3ITMS2_merged.mgf
	High	eAAGALVk	VC5.3a	2	1	CID	N-Term(TMT6plex), K8(TMT6plex)	36.91	0.00566298	0.486486	1	39		139224	Unique	Used	1.33377	1.13807	0.912789	1.08154	1.03998	68957.1	68648.7	89082.7	85675.2	104854	123628	2	608.886	1216.77	-0.864522	24.3	1312	1312	MS2	7/56	@AK_FINAL_Celegans_3HCD_merged.mgf
	High	dTEVQEk	VC5.3a	2	1	CID	N-Term(TMT6plex), K7(TMT6plex)	36.63	0.00882117	0.567568	1	41		121222	Unique	Used	1.73203	0.959884	0.953663	1.06922	1.03987	50674	48285.2	82725.3	80478	63596.1	74990.9	2	653.866	1306.72	-0.736131	20.2667	1008	1008	MS2	12/56	@AK_FINAL_Celegans_3HCD_merged.mgf
	High	dSEVQAk	VC5.3a	2	1	CID	N-Term(TMT6plex), K7(TMT6plex)	34.34	0.0184064	0.617647	1	42		121198	Unique	Used	1.56231	0.919321	1.09572	1.03063	1.01696	48492.7	40216.1	65677.3	66285.4	53942.1	65040	2	617.856	1234.7	-0.0906452	19.7667	976	976	MS2	6/56	@AK_FINAL_Celegans_3HCD_merged.mgf
	High	dSEVQAk	VC5.3a	2	1	CID	N-Term(TMT6plex), K7(TMT6plex)	34.09	0.0194971	0.676471	1	42		123529	Unique	Used	1.66824	0.951061	0.991356	1.08222	1.0171	50179.9	45996.4	77899.7	74872.7	60506.5	72945.1	2	617.856	1234.7	0.217121	19.8833	956	956	MS2	6/56	@AK_FINAL_Celegans_3HCD_merged.mgf
	Medium	eSEVQDk	VC5.3a	2	1	CID	N-Term(TMT6plex), K7(TMT6plex)	32.57	0.0247901	1	1	41		119754	Unique	Used	1.3068	0.93084	0.975808	1.05483	1.18361	44482.6	41423.7	53820.9	53072.8	57302.6	59364.2	2	646.858	1292.71	-0.256763	19.7833	1056	1056	MS2	6/56	@AK_FINAL_Celegans_3HCD_merged.mgf
	Medium	dSEIQDk	VC5.3a	2	1	CID	N-Term(TMT6plex), K7(TMT6plex)	30.61	0.0382777	0.580645	1	41		119818	Unique	Used	1.83625	0.990236	0.920749	1.06552	1.01768	482044	475739	847392	827229	627577	756159	2	646.859	1292.71	0.11455	20.8167	1142	1142	MS2	5/56	@AK_FINAL_Celegans_3HCD_merged.mgf
	Medium	dSEIQDk	VC5.3a	2	1	CID	N-Term(TMT6plex), K7(TMT6plex)	30.56	0.0402153	0.451613	1	41		121290	Unique	Used	1.76005	1.0129	0.973824	1.00895	0.992406	54729	51069.3	87302.2	90003.5	69936.4	86411.4	2	646.858	1292.71	-1.01486	21.55	1098	1098	MS2	6/56	@AK_FINAL_Celegans_3HCD_merged.mgf
	Medium	dSEVQAk	VC5.3a	2	1	CID	N-Term(TMT6plex), K7(TMT6plex)	30.45	0.0450786	1	1	42		124803	Unique	Used	1.62309	0.911948	0.910139	0.990116	1.00603	29890.3	29843.3	45020.2	47296.2	35818.7	43657.3	2	617.856	1234.7	-0.285024	20.0333	924	924	MS2	10/56	@AK_FINAL_Celegans_3HCD_merged.mgf
	Medium	eSEVQDk	VC5.3a	2	1	CID	N-Term(TMT6plex), K7(TMT6plex)	30.43	0.0400787	1	1	41		121221	Unique	Used	1.38693	0.910263	0.941512	1.01475	1.12075	39288	37919.1	50349.4	51610.6	48964.2	53570.5	2	646.858	1292.71	-0.736376	20.2333	1006	1006	MS2	6/56	@AK_FINAL_Celegans_3HCD_merged.mgf
	Medium	dSEIQDk	VC5.3a	2	1	CID	N-Term(TMT6plex), K7(TMT6plex)	29.56	0.0493554	1	1	41		126407	Unique	Used	1.83754	0.974363	0.920855	1.05956	0.973685	974348	961493	1.70918e+06	1.6779e+06	1.21803e+06	1.5339e+06	2	646.859	1292.71	-0.0711064	20.8333	1187	1187	MS2	6/56	@AK_FINAL_Celegans_3HCD_merged.mgf
	Medium	eFFHLLPEQk	VC5.3a	3	1	CID	N-Term(TMT6plex), K10(TMT6plex)	28.99	0.0567191	1	1	41		131686	Unique	Used	1.694	1.18914	0.889713	1.44878	0.878486	3445.25	3518.8	6538.51	4694.41	5043.01	7039.03	3	582.671	1746	-0.245447	32.8833	1981	1981	MS2	8/76	@AK_FINAL_Celegans_3HCD_merged.mgf
	Medium	DDKVAAGALVk	VC5.3a	1	1	CID	K11(TMT6plex)	27.74	0.0545186	0.428571	1	40		120041	Unique	Used	1.00703	0.912205	1.19431	0.932441	1.28175	262773	199935	209724	233955	314726	301084	2	658.393	1315.78	0.0988616	23.9667	1439	1439	MS2	4/112	@AK_FINAL_Celegans_3HCD_merged.mgf
	Medium	tLTEEFk	VC5.3a	2	1	CID	N-Term(TMT6plex), K7(TMT6plex)	27.63	0.0497041	1	1	39		121664	Unique	Used	1.44203	0.998431	0.943301	0.976185	0.992594	101030	97324.4	131856	140499	129260	159679	2	663.389	1325.77	-0.152304	27.9	1597	1597	MS2	9/48	@AK_FINAL_Celegans_3HCD_merged.mgf
	Medium	tLTEEFk	VC5.3a	2	1	CID	N-Term(TMT6plex), K7(TMT6plex)	27.63	0.0523792	1	1	39		139421	Unique	Used	1.49363	0.928069	0.998614	0.96406	1.09581	128318	116765	167661	180897	156608	175241	2	663.39	1325.77	0.134322	27.5833	1575	1575	MS2	6/48	@AK_FINAL_Celegans_3HCD_merged.mgf
	Medium	DDKVAAGALVk	VC5.3a	1	1	CID	K11(TMT6plex)	27.55	0.0561657	0.571429	1	40		126639	Unique	Used	0.792016	0.951581	1.2042	0.855974	1.50651	318223	240136	190088	230994	427353	347835	2	658.394	1315.78	2.15087	24.0667	1497	1497	MS2	5/112	@AK_FINAL_Celegans_3HCD_merged.mgf
	Medium	tLTEEFk	VC5.3a	2	1	CID	N-Term(TMT6plex), K7(TMT6plex)	27.45	0.0567544	0.62963	1	40			No Quan Values	Not Used												2	663.39	1325.77	1.05454	26.1833	2173	2173	MS2	5/48	@AK_FINAL_Celegans_3HCD_3ITMS2_merged.mgf
	Medium	tLTEEFk	VC5.3a	2	1	CID	N-Term(TMT6plex), K7(TMT6plex)	27.38	0.0528321	1	1	39		128437	Unique	Used	1.54102	0.898029	0.946865	1.06342	0.994239	421169	404196	612233	598848	484214	597179	2	663.389	1325.77	-0.242817	27.4333	1660	1660	MS2	9/48	@AK_FINAL_Celegans_3HCD_merged.mgf
	Medium	tLTEEFk	VC5.3a	2	1	CID	N-Term(TMT6plex), K7(TMT6plex)	27.06	0.0566751	0.62963	1	39			No Quan Values	Not Used												2	663.39	1325.77	0.0438084	29.45	2190	2190	MS2	5/48	@AK_FINAL_Celegans_3HCD_3ITMS2_merged.mgf
B0035.9	CE03252 WBGene00001920 locus:his-46 histone H4 status:Predicted UniProt:P62784 protein_id:CAA97407.1	11.65	3	1	103	11.3623	11.1948	30.9839	1.61328	3	1.62764	0.925787	3	1.3954	1.48497	3	10.7015	1.0367	3	1.01812	0.785483	3	7.7734
	Confidence Icon	Sequence	Protein Accessions	# Proteins	# Protein Groups	Activation Type	Modifications	IonScore	Exp Value	Δ Score	Rank	Identity High	Homology Threshold	QuanResultID	Quan Info	Quan Usage	(128+129)/(126+127)	(130+131)/(126+127)	126/127	128/129	130/131	126	127	128	129	130	131	Charge	m/z [Da]	MH+ [Da]	ΔM [ppm]	RT [min]	First Scan	Last Scan	MS Order	Ions Matched	Spectrum File	Annotation
	Medium	dNIQGITkPAIR	B0035.9	1	1	CID	N-Term(TMT6plex), K8(TMT6plex)	28.93	0.0294897	1	1	38		137919	Unique	Used	1.36446	0.917115	1.38184	1.0367	0.785483	27573.3	18132.3	29641	29740.3	23879.2	37276.9	3	595.364	1784.08	-0.817537	25.1	1353	1353	MS2	10/128	@AK_FINAL_Celegans_3HCD_merged.mgf
	Medium	dNIQGITkPAIR	B0035.9	1	1	CID	N-Term(TMT6plex), K8(TMT6plex)	28.58	0.0311327	1	1	38		136713	Unique	Used	1.63109	0.925787	1.6685	1.23138	0.8277	16410.4	8937.54	21340.8	18026.9	13797.4	20440.1	3	595.364	1784.08	-1.03614	25.25	1295	1295	MS2	10/128	@AK_FINAL_Celegans_3HCD_merged.mgf
	Medium	dNIQGITkPAIR	B0035.9	1	1	CID	N-Term(TMT6plex), K8(TMT6plex)	26.64	0.0494237	1	1	38		133780	Unique	Used	1.61328	0.999074	1.48497	1.0296	0.596824	18480.5	11308.9	22763.5	22997.1	14215.6	29206.2	3	595.365	1784.08	-0.313075	25.1833	1404	1404	MS2	10/128	@AK_FINAL_Celegans_3HCD_merged.mgf
F46E10.9	CE20819 WBGene00001073 locus:dpy-11 thioredoxin status:Confirmed UniProt:Q9UAV4 protein_id:AAD14719.1	9.35	4	2	246	27.3642	9.12939	36.5961	1.6101	1		1.07047	1		1.20746	1		1.12517	4	11.098	1.03569	4	30.8225
	Confidence Icon	Sequence	Protein Accessions	# Proteins	# Protein Groups	Activation Type	Modifications	IonScore	Exp Value	Δ Score	Rank	Identity High	Homology Threshold	QuanResultID	Quan Info	Quan Usage	(128+129)/(126+127)	(130+131)/(126+127)	126/127	128/129	130/131	126	127	128	129	130	131	Charge	m/z [Da]	MH+ [Da]	ΔM [ppm]	RT [min]	First Scan	Last Scan	MS Order	Ions Matched	Spectrum File	Annotation
	Medium	kDSGTESPTk	F46E10.9	1	1	CID	N-Term(TMT6plex), K1(TMT6plex), K10(TMT6plex)	31.25	0.0309331	1	1	41		129378	Unique	Used	1.6101	1.07047	1.20746	1.13399	1.09299	112464	84637.4	157608	144569	145075	162755	3	579.671	1737	-0.426339	19.3333	914	914	MS2	13/108	@AK_FINAL_Celegans_3HCD_merged.mgf
	Medium	fLVTALPTIYHVk	F46E10.9	1	1	CID	N-Term(TMT6plex), K13(TMT6plex)	29.24	0.0208467	1	1	37		141128	Unique	Used				0.976762	1.47346			2754.91	2933.75	4456.71	3708.79	3	654.073	1960.2	0.602718	39.0833	2300	2300	MS2	7/96	@AK_FINAL_Celegans_3HCD_merged.mgf
	Medium	fLVTALPTIYHVk	F46E10.9	1	1	CID	N-Term(TMT6plex), K13(TMT6plex)	28.36	0.023414	1	1	37		141135	Unique	Used				1.11641	0.639487			4156.31	3872.47	3488.35	6688.76	3	654.074	1960.21	1.53629	39.4	2318	2318	MS2	7/96	@AK_FINAL_Celegans_3HCD_merged.mgf
	Medium	fLVTALPTIYHVk	F46E10.9	1	1	CID	N-Term(TMT6plex), K13(TMT6plex)	26.83	0.0392159	0.555556	1	37		141082	Unique	Used				1.43881	0.981398			3667.47	2651.36	3729.23	4659.41	3	654.073	1960.2	-0.330859	37.7333	2216	2216	MS2	6/96	@AK_FINAL_Celegans_3HCD_merged.mgf
R06F6.9	CE01625 WBGene00001153 locus:ech-4 enoyl CoA hydratase\/isomerase status:Confirmed UniProt:Q09603 protein_id:CAA86779.1	4.68	3	2	385	42.0777	8.48486	75.4037	1.60498	2	7.18376	1.0107	2	6.22178	0.982497	2	10.0884	1.03288	2	6.7778	0.919967	2	8.27535
	Confidence Icon	Sequence	Protein Accessions	# Proteins	# Protein Groups	Activation Type	Modifications	IonScore	Exp Value	Δ Score	Rank	Identity High	Homology Threshold	QuanResultID	Quan Info	Quan Usage	(128+129)/(126+127)	(130+131)/(126+127)	126/127	128/129	130/131	126	127	128	129	130	131	Charge	m/z [Da]	MH+ [Da]	ΔM [ppm]	RT [min]	First Scan	Last Scan	MS Order	Ions Matched	Spectrum File	Annotation
	High	qATAGDVQGk	R06F6.9	1	1	CID	N-Term(TMT6plex), K10(TMT6plex)	56.29	0.000100564	0.803571	1	41		119749	Unique	Used	1.52916	0.969206	1.0515	0.986773	0.972684	100276	86658.7	132506	139677	116930	147404	2	716.912	1432.82	0.361582	19.7	1050	1050	MS2	9/108	@AK_FINAL_Celegans_3HCD_merged.mgf
	High	qATAGDVQGk	R06F6.9	1	1	CID	N-Term(TMT6plex), K10(TMT6plex)	47.16	0.000835583	0.702128	1	41			No Quan Values	Not Used												2	716.912	1432.82	0.780337	19.8833	1541	1541	MS2	8/108	@AK_FINAL_Celegans_3HCD_3ITMS2_merged.mgf
	Medium	lQLYGLFk	R06F6.9	1	1	CID	N-Term(TMT6plex), K8(TMT6plex)	27.06	0.0244018	0.555556	1	36		130455	Unique	Used	1.68455	1.05398	0.918025	1.08114	0.870108	33020.1	32684.9	53712.8	51677.7	41937	59099.2	2	720.455	1439.9	0.311188	35.3833	2358	2358	MS2	7/80	@AK_FINAL_Celegans_3HCD_merged.mgf
B0365.1	CE07719 WBGene00007150 ATP citrate lyase status:Partially_confirmed UniProt:P90731 protein_id:CAB02690.1	2.64	3	2	1099	120.524	7.07861	45.4408	1.59088	2	30.6542	0.87533	2	21.9507	0.822152	2	22.0737	1.17483	2	22.4656	0.935935	2	33.2276
	Confidence Icon	Sequence	Protein Accessions	# Proteins	# Protein Groups	Activation Type	Modifications	IonScore	Exp Value	Δ Score	Rank	Identity High	Homology Threshold	QuanResultID	Quan Info	Quan Usage	(128+129)/(126+127)	(130+131)/(126+127)	126/127	128/129	130/131	126	127	128	129	130	131	Charge	m/z [Da]	MH+ [Da]	ΔM [ppm]	RT [min]	First Scan	Last Scan	MS Order	Ions Matched	Spectrum File	Annotation
	High	sIGFIGHYLDQSR	B0365.1	2	1	CID	N-Term(TMT6plex)	42.09	0.00268528	0.642857	1	41		138194	Unique	Used	1.94726	1.01325	0.952456	1.01152	0.752401	3912.07	3732.38	6987.98	7185.89	4297.38	7003.44	3	574.644	1721.92	-0.148991	30.4167	1720	1720	MS2	10/104	@AK_FINAL_Celegans_3HCD_merged.mgf
	Medium	dLISSLTSGLLTIGDR	B0365.1	2	1	CID	N-Term(TMT6plex)	32.45	0.0216164	1	1	40			No Quan Values	Not Used												3	630.697	1890.08	0.816607	40.5333	2294	2294	MS2	8/120	@AK_FINAL_Celegans_3HCD_merged.mgf
	Medium	sIGFIGHYLDQSR	B0365.1	2	1	CID	N-Term(TMT6plex)	29.17	0.0523584	0.448276	1	41		134056	Unique	Used	1.29972	0.756183	0.709675	1.36451	1.16424	2999.95	3841.3	4804.23	3662.3	3676	3871.61	3	574.643	1721.92	-0.898157	30.8167	1773	1773	MS2	6/104	@AK_FINAL_Celegans_3HCD_merged.mgf
Y73B6BL.24	CE29924 WBGene00022245 locus:acp-6 status:Confirmed UniProt:Q9GUF2 protein_id:AAG23464.2	4.99	3	2	381	43.002	8.38232	63.5924	1.57433	3	0.619689	0.90076	3	0.871653	1.05273	3	4.1444	1.03923	3	3.58634	1.03159	3	0.617221
	Confidence Icon	Sequence	Protein Accessions	# Proteins	# Protein Groups	Activation Type	Modifications	IonScore	Exp Value	Δ Score	Rank	Identity High	Homology Threshold	QuanResultID	Quan Info	Quan Usage	(128+129)/(126+127)	(130+131)/(126+127)	126/127	128/129	130/131	126	127	128	129	130	131	Charge	m/z [Da]	MH+ [Da]	ΔM [ppm]	RT [min]	First Scan	Last Scan	MS Order	Ions Matched	Spectrum File	Annotation
	High	nSVLVLFGTR	Y73B6BL.24	1	1	CID	N-Term(TMT6plex)	47.54	0.000806104	1	1	41		128800	Unique	Used	1.57433	0.89548	1.08256	1.06466	1.03159	95796.8	80412.3	133609	130536	105186	125028	2	667.903	1334.8	0.059994	33.1167	2144	2144	MS2	8/108	@AK_FINAL_Celegans_3HCD_merged.mgf
	High	sFIGNLISR	Y73B6BL.24	1	1	CID	N-Term(TMT6plex)	42.92	0.00215688	1	1	41		128727	Unique	Used	1.58092	0.90076	1.05273	0.93088	0.985958	139699	120587	185044	206770	152459	189606	2	618.369	1235.73	0.307575	31.85	2047	2047	MS2	8/80	@AK_FINAL_Celegans_3HCD_merged.mgf
	Medium	sFIGNLISR	Y73B6BL.24	1	1	CID	N-Term(TMT6plex)	31.9	0.0272789	1	1	41		130222	Unique	Used	1.5033	0.929246	0.995205	1.03923	1.03589	180977	165247	247681	247907	214951	254439	2	618.369	1235.73	0.307575	31.4167	2043	2043	MS2	12/80	@AK_FINAL_Celegans_3HCD_merged.mgf
F55H2.2	CE00209 WBGene00010130 locus:vha-14 Membrane-associated atpase gamma chain status:Confirmed UniProt:P34462 protein_id:CAA81600.1	4.28	2	1	257	28.7682	9.21729	37.4333	1.57158	2	3.33583	1.00095	2	7.63026	1.18742	2	33.6877	0.835697	2	8.92835	1.03587	2	11.2446
	Confidence Icon	Sequence	Protein Accessions	# Proteins	# Protein Groups	Activation Type	Modifications	IonScore	Exp Value	Δ Score	Rank	Identity High	Homology Threshold	QuanResultID	Quan Info	Quan Usage	(128+129)/(126+127)	(130+131)/(126+127)	126/127	128/129	130/131	126	127	128	129	130	131	Charge	m/z [Da]	MH+ [Da]	ΔM [ppm]	RT [min]	First Scan	Last Scan	MS Order	Ions Matched	Spectrum File	Annotation
	High	vNAIEHVIIPR	F55H2.2	1	1	CID	N-Term(TMT6plex)	34.13	0.0154933	1	1	41	28	143507	Unique	Used	1.60733	1.05373	1.4813	0.887464	0.960444	6136.79	3764.62	6976.63	8177.12	6686.07	8536.03	3	497.305	1489.9	-2.45422	34.4167	2016	2016	MS2	10/116	@AK_FINAL_Celegans_3HCD_merged.mgf
	Medium	vNAIEHVIIPR	F55H2.2	1	1	CID	N-Term(TMT6plex)	27.46	0.0706228	1	1	41	24	143555	Unique	Used	1.53662	0.950808	0.951836	0.78695	1.11723	3456.61	3299.99	4257.88	5627.96	4468.49	4904.29	3	497.306	1489.9	-1.76961	35.7	2096	2096	MS2	8/116	@AK_FINAL_Celegans_3HCD_merged.mgf
W01A8.1b	CE06531 WBGene00007024 locus:mdt-28 status:Confirmed UniProt:Q65ZB1 protein_id:CAH19105.1	3.38	1	1	385	42.5059	5.41455	39.8	1.57148	1		0.966281	1		1.17047	1		1.06052	1		0.856697	1
	Confidence Icon	Sequence	Protein Accessions	# Proteins	# Protein Groups	Activation Type	Modifications	IonScore	Exp Value	Δ Score	Rank	Identity High	Homology Threshold	QuanResultID	Quan Info	Quan Usage	(128+129)/(126+127)	(130+131)/(126+127)	126/127	128/129	130/131	126	127	128	129	130	131	Charge	m/z [Da]	MH+ [Da]	ΔM [ppm]	RT [min]	First Scan	Last Scan	MS Order	Ions Matched	Spectrum File	Annotation
	High	nLASLIVQGVSNk	W01A8.1b	3	1	CID	N-Term(TMT6plex), K13(TMT6plex)	39.8	0.00234033	0.625	1	38		128887	Unique	Used	1.57148	0.966281	1.17047	1.06052	0.856697	3257.15	2528.73	4370.73	4286.88	3354.91	4801.89	3	601.037	1801.1	0.272862	34.7667	2260	2260	MS2	9/144	@AK_FINAL_Celegans_3HCD_merged.mgf
C47E12.4d	CE05448 WBGene00008149 locus:pyp-1 inorganic pyrophosphatase status:Confirmed UniProt:Q18680 protein_id:CAD89727.1	6.85	3	2	292	32.3433	5.12256	72.2735	1.5654	2	31.1558	1.2835	2	44.1291	1.10561	2	3.76281	0.981	2	2.73403	0.961161	3	11.4507
	Confidence Icon	Sequence	Protein Accessions	# Proteins	# Protein Groups	Activation Type	Modifications	IonScore	Exp Value	Δ Score	Rank	Identity High	Homology Threshold	QuanResultID	Quan Info	Quan Usage	(128+129)/(126+127)	(130+131)/(126+127)	126/127	128/129	130/131	126	127	128	129	130	131	Charge	m/z [Da]	MH+ [Da]	ΔM [ppm]	RT [min]	First Scan	Last Scan	MS Order	Ions Matched	Spectrum File	Annotation
	High	eANPSLNTVSR	C47E12.4d	4	1	CID	N-Term(TMT6plex)	59.16	3.82824e-05	1	1	40		126411	Unique	Used	1.27487	0.965686	1.13402	0.999255	0.961161	446961	358155	478862	498470	498447	635888	2	708.886	1416.76	-0.444619	20.8833	1192	1192	MS2	10/112	@AK_FINAL_Celegans_3HCD_merged.mgf
	High	fVHNIFPHk	C47E12.4d	4	1	CID	N-Term(TMT6plex), K9(TMT6plex)	37.58	0.00585723	0.131579	1	40		150878	Unique	Used	1.92213	1.70592	1.07792	0.963079	1.03808	4719.19	3978.38	7652.9	8265.5	9924.41	11722.8	4	399.991	1596.94	-0.447844	27.0333	1409	1409	MS2	8/84	@AK_FINAL_Celegans_3HCD_merged.mgf
	Medium	fVHNIFPHk	C47E12.4d	4	1	CID	N-Term(TMT6plex), K9(TMT6plex)	31.89	0.0217116	0.21875	1	40		152679	Unique	Used					0.777007			2804.35		2598.95	4101.38	4	399.991	1596.94	-0.447844	27.9333	1585	1585	MS2	10/84	@AK_FINAL_Celegans_3HCD_merged.mgf
ZK1248.16	CE29634 WBGene00002268 locus:lec-5 status:Confirmed UniProt:Q23426 protein_id:AAC71097.2	7.01	5	4	314	35.4153	7.97217	49.0818	1.55292	5	22.6019	1.024	5	15.3374	0.946265	5	8.97902	0.907033	5	11.393	0.906074	5	14.2682
	Confidence Icon	Sequence	Protein Accessions	# Proteins	# Protein Groups	Activation Type	Modifications	IonScore	Exp Value	Δ Score	Rank	Identity High	Homology Threshold	QuanResultID	Quan Info	Quan Usage	(128+129)/(126+127)	(130+131)/(126+127)	126/127	128/129	130/131	126	127	128	129	130	131	Charge	m/z [Da]	MH+ [Da]	ΔM [ppm]	RT [min]	First Scan	Last Scan	MS Order	Ions Matched	Spectrum File	Annotation
	High	rVNVNLYR	ZK1248.16	1	1	CID	N-Term(TMT6plex)	33.53	0.0177222	1	1	41		148905	Unique	Used	1.28422	0.923919	1.30124	0.848775	0.829119	10037.3	7009.46	9366.4	11478.5	9269.65	13708.9	3	421.589	1262.75	-1.11388	23.05	1182	1182	MS2	7/84	@AK_FINAL_Celegans_3HCD_merged.mgf
	Medium	rVNVNLYR	ZK1248.16	1	1	CID	N-Term(TMT6plex)	32.19	0.0241881	1	1	41		149784	Unique	Used	1.85724	1.17156	0.946265	0.979239	0.783764	7359.13	7067.03	12370.9	13140.6	9615.24	15042.9	3	421.589	1262.75	-0.329875	23.1333	1167	1167	MS2	6/84	@AK_FINAL_Celegans_3HCD_merged.mgf
	Medium	lFHYGGR	ZK1248.16	1	1	CID	N-Term(TMT6plex)	31.52	0.0211056	1	1	39		148017	Unique	Used	1.55292	1.10046	0.890766	0.907033	0.906074	6773.45	6909.87	9424.76	10808.2	9335.5	12633.7	3	360.205	1078.6	1.05085	24.6167	1358	1358	MS2	5/48	@AK_FINAL_Celegans_3HCD_merged.mgf
	Medium	fTTFSHR	ZK1248.16	1	1	CID	N-Term(TMT6plex)	30.56	0.0255796	1	1	39		147948	Unique	Used	1.38647	0.909241	0.87289	0.79501	1.0834	13089.5	13626.6	15279	19990.7	16624.7	18815.8	3	375.54	1124.61	0.23426	23.3167	1266	1266	MS2	5/48	@AK_FINAL_Celegans_3HCD_merged.mgf
	Medium	vNVNLYR	ZK1248.16	1	1	CID	N-Term(TMT6plex)	29.67	0.0667329	1	1	42	22	132538	Unique	Used	1.80523	1.024	0.965303	1.03578	0.997123	96289.5	90644	160320	161000	125252	154025	2	553.828	1106.65	-2.49394	25.8	1440	1440	MS2	6/68	@AK_FINAL_Celegans_3HCD_merged.mgf
R07B1.4	CE30562 WBGene00001784 locus:gst-36 glutathione S-transferase status:Confirmed UniProt:Q09607 protein_id:CAA88541.2	4.29	2	1	210	23.8612	6.30322	35.8982	1.54612	2	1.55975	1.2589	2	2.6768	0.93054	2	25.3216	1.16873	2	44.7496	1.07205	2	3.81576
	Confidence Icon	Sequence	Protein Accessions	# Proteins	# Protein Groups	Activation Type	Modifications	IonScore	Exp Value	Δ Score	Rank	Identity High	Homology Threshold	QuanResultID	Quan Info	Quan Usage	(128+129)/(126+127)	(130+131)/(126+127)	126/127	128/129	130/131	126	127	128	129	130	131	Charge	m/z [Da]	MH+ [Da]	ΔM [ppm]	RT [min]	First Scan	Last Scan	MS Order	Ions Matched	Spectrum File	Annotation
	Medium	lLFHLADEk	R07B1.4	1	1	CID	N-Term(TMT6plex), K9(TMT6plex)	32.04	0.0210996	1	1	40		132912	Unique	Used	1.56247	1.28183	1.10093	0.876123	1.04482	4914.59	4056.5	6102.08	7244.66	7718.76	9058.64	3	515.312	1543.92	-2.20772	33.3167	1940	1940	MS2	8/64	@AK_FINAL_Celegans_3HCD_merged.mgf
	Medium	lLFHLADEk	R07B1.4	1	1	CID	N-Term(TMT6plex), K9(TMT6plex)	31.87	0.0192763	0.65625	1	39		131699	Unique	Used	1.52994	1.23638	0.786522	1.55907	1.09999	3577.05	4132.74	6736.8	4494.63	6576.4	7330.89	3	515.312	1543.92	-3.04326	33.15	1998	1998	MS2	8/64	@AK_FINAL_Celegans_3HCD_merged.mgf
T03F1.3	CE13100 WBGene00020185 locus:pgk-1 phosphoglycerate kinase status:Confirmed UniProt:P91427 protein_id:AAB42230.1	8.15	5	3	417	44.0853	7.02002	91.9518	1.52642	5	19.0921	0.993187	5	3.44309	1.03473	5	4.81522	0.98724	5	4.60781	0.975074	5	9.14285
	Confidence Icon	Sequence	Protein Accessions	# Proteins	# Protein Groups	Activation Type	Modifications	IonScore	Exp Value	Δ Score	Rank	Identity High	Homology Threshold	QuanResultID	Quan Info	Quan Usage	(128+129)/(126+127)	(130+131)/(126+127)	126/127	128/129	130/131	126	127	128	129	130	131	Charge	m/z [Da]	MH+ [Da]	ΔM [ppm]	RT [min]	First Scan	Last Scan	MS Order	Ions Matched	Spectrum File	Annotation
	High	iVNELLEAAk	T03F1.3	1	1	CID	N-Term(TMT6plex), K10(TMT6plex)	49.35	0.000242162	0.673469	1	38		127353	Unique	Used	1.52642	0.993187	1.04542	0.990291	0.916878	45557.4	39599.5	60364.4	63404.9	52792.7	70602.4	2	779.482	1557.96	-2.56228	34.7	2453	2453	MS2	7/100	@AK_FINAL_Celegans_3HCD_merged.mgf
	High	aLDNPARPFLAILGGAk	T03F1.3	1	1	CID	N-Term(TMT6plex), K17(TMT6plex)	44.92	0.00060395	1	1	37		131871	Unique	Used	1.90715	1.11491	1.06887	0.98724	0.777902	12037.7	10233.9	19694.1	20750	14061.9	22165.5	3	728.109	2182.31	0.440565	36.9833	2239	2239	MS2	13/180	@AK_FINAL_Celegans_3HCD_merged.mgf
	High	iVNELLEAAk	T03F1.3	1	1	CID	N-Term(TMT6plex), K10(TMT6plex)	41.32	0.00147212	0.634146	1	38		138436	Unique	Used	1.37305	0.990925	0.839115	1.03157	0.975074	15639.7	16936.7	21206.6	21383.5	20862	26234.7	2	779.484	1557.96	-0.0461629	35.5333	2043	2043	MS2	6/100	@AK_FINAL_Celegans_3HCD_merged.mgf
	High	iVNELLEAAk	T03F1.3	1	1	CID	N-Term(TMT6plex), K10(TMT6plex)	34.25	0.00731004	0.647059	1	37		120699	Unique	Used	1.73421	1.02782	1.03473	0.945726	1.06832	94759.4	83218.4	139957	153934	124263	142625	2	779.485	1557.96	1.19905	33.7333	2319	2319	MS2	7/100	@AK_FINAL_Celegans_3HCD_merged.mgf
	Medium	aDSAAVk	T03F1.3	1	1	CID	N-Term(TMT6plex), K7(TMT6plex)	27.56	0.0810293	0.571429	1	41		122346	Unique	Used	1.12053	0.970394	0.987846	0.957045	0.995476	56611.4	52076	55568.2	60394.7	68948.8	84928.5	2	560.342	1119.68	-0.993073	20.1167	965	965	MS2	6/48	@AK_FINAL_Celegans_3HCD_merged.mgf
Y38H6C.1b	CE44759 WBGene00012615 locus:dct-16 status:Confirmed UniProt:D4YWC3 protein_id:CBL43459.1	53.16	70	6	79	8.63461	5.51611	980.159	1.52137	20	5.42786	1.16857	20	8.18573	0.966597	20	10.3319	1.00565	20	4.79961	0.953791	20	7.34443
	Confidence Icon	Sequence	Protein Accessions	# Proteins	# Protein Groups	Activation Type	Modifications	IonScore	Exp Value	Δ Score	Rank	Identity High	Homology Threshold	QuanResultID	Quan Info	Quan Usage	(128+129)/(126+127)	(130+131)/(126+127)	126/127	128/129	130/131	126	127	128	129	130	131	Charge	m/z [Da]	MH+ [Da]	ΔM [ppm]	RT [min]	First Scan	Last Scan	MS Order	Ions Matched	Spectrum File	Annotation
	High	dAATSLAIITk	Y38H6C.1b	2	1	CID	N-Term(TMT6plex), K11(TMT6plex)	65.63	7.37155e-06	1	1	39		120355	Unique	Used	1.42911	1.12463	0.987567	1.11462	0.936681	489602	450505	661735	617536	668027	874499	2	781.482	1561.96	0.242055	28.5	1859	1859	MS2	9/80	@AK_FINAL_Celegans_3HCD_merged.mgf
	High	dAATSLAIITk	Y38H6C.1b	2	1	CID	N-Term(TMT6plex), K11(TMT6plex)	65.47	7.64819e-06	1	1	39		126988	Unique	Used	1.65067	1.24894	0.916484	1.05014	1.01858	740484	734200	1.16443e+06	1.15338e+06	1.2193e+06	1.46782e+06	2	781.482	1561.96	0.395709	29.0833	1965	1965	MS2	9/80	@AK_FINAL_Celegans_3HCD_merged.mgf
	High	dAATSLAIITk	Y38H6C.1b	2	1	CID	N-Term(TMT6plex), K11(TMT6plex)	57.41	4.81112e-05	0.807018	1	39		124123	Unique	Used	1.52515	1.09623	0.852612	1.03945	1.02929	25292.6	26956.6	37925.5	37951.7	38135.4	45430.4	2	781.482	1561.96	-0.385363	29.8333	1748	1748	MS2	8/80	@AK_FINAL_Celegans_3HCD_merged.mgf
	High	iYAVIIEk	Y38H6C.1b	2	1	CID	N-Term(TMT6plex), K8(TMT6plex)	57.21	2.8231e-05	0.631579	1	36		138292	Unique	Used	1.5008	1.15181	0.9569	1.00286	0.949665	45793.7	43487.3	62627.5	64957.7	65483.1	84550.4	2	703.955	1406.9	0.21187	32.4333	1851	1851	MS2	7/56	@AK_FINAL_Celegans_3HCD_merged.mgf
	High	dAATSLAIITk	Y38H6C.1b	2	1	CID	N-Term(TMT6plex), K11(TMT6plex)	56.71	5.81255e-05	1	1	39		125329	Unique	Used	1.45711	1.08597	0.976391	1.05545	0.987115	44936.2	41821.2	60623.8	59746.3	61305.1	76152.8	2	781.482	1561.96	-0.078056	29.95	1626	1626	MS2	8/80	@AK_FINAL_Celegans_3HCD_merged.mgf
	High	dAATSLAIITk	Y38H6C.1b	2	1	CID	N-Term(TMT6plex), K11(TMT6plex)	52.39	0.000147652	1	1	39			No Quan Values	Not Used												2	781.483	1561.96	1.33043	29.2167	2346	2346	MS2	8/80	@AK_FINAL_Celegans_3HCD_3ITMS2_merged.mgf
	High	dAATSLAIITk	Y38H6C.1b	2	1	CID	N-Term(TMT6plex), K11(TMT6plex)	51.02	0.000202018	1	1	39			No Quan Values	Not Used												2	781.483	1561.96	1.17678	28.5333	2393	2393	MS2	9/80	@AK_FINAL_Celegans_3HCD_3ITMS2_merged.mgf
	High	iYAVIIEk	Y38H6C.1b	2	1	CID	N-Term(TMT6plex), K8(TMT6plex)	50.96	0.000120653	0.588235	1	36		127159	Unique	Used	1.55034	1.11823	1.11627	0.986223	1.02438	426534	347223	555905	586314	574580	687777	2	703.956	1406.9	0.993728	31.6	2193	2193	MS2	7/56	@AK_FINAL_Celegans_3HCD_merged.mgf
	High	dAATSLAIITk	Y38H6C.1b	2	1	CID	N-Term(TMT6plex), K11(TMT6plex)	50.3	0.000238913	1	1	39			No Quan Values	Not Used												2	781.483	1561.96	1.33043	29.1667	2342	2342	MS2	8/80	@AK_FINAL_Celegans_3HCD_3ITMS2_merged.mgf
	High	aELIEAAk	Y38H6C.1b	2	1	CID	N-Term(TMT6plex), K8(TMT6plex)	47.9	0.000557092	0.5625	1	40		120164	Unique	Used	1.56345	1.31685	0.884408	1.03798	1.0702	1.09254e+06	1.12255e+06	1.64705e+06	1.65052e+06	1.98332e+06	2.27242e+06	2	651.906	1302.8	0.482099	25.7333	1604	1604	MS2	7/56	@AK_FINAL_Celegans_3HCD_merged.mgf
	High	aELIEAAk	Y38H6C.1b	2	1	CID	N-Term(TMT6plex), K8(TMT6plex)	47.78	0.000571032	0.5625	1	40		138023	Unique	Used	1.5603	1.26784	0.904096	1.03532	0.979744	72143.1	72510.9	107204	107707	118840	148733	2	651.905	1302.8	-0.362234	27.1	1492	1492	MS2	7/56	@AK_FINAL_Celegans_3HCD_merged.mgf
	High	iYAVIIEk	Y38H6C.1b	2	1	CID	N-Term(TMT6plex), K8(TMT6plex)	45.66	0.000408824	0.652174	1	36		120517	Unique	Used	1.54688	1.10981	1.01436	0.9239	0.858511	688489	616779	904363	1.01818e+06	870356	1.24311e+06	2	703.955	1406.9	0.723632	30.9	2075	2075	MS2	12/56	@AK_FINAL_Celegans_3HCD_merged.mgf
	High	aELIEAAk	Y38H6C.1b	2	1	CID	N-Term(TMT6plex), K8(TMT6plex)	45.42	0.000983242	0.533333	1	40		126778	Unique	Used	1.40251	1.23319	0.852176	1.00845	1.00871	1.10941e+06	1.18301e+06	1.50699e+06	1.5544e+06	1.86157e+06	2.26293e+06	2	651.905	1302.8	-0.362234	26.0167	1682	1682	MS2	7/56	@AK_FINAL_Celegans_3HCD_merged.mgf
	High	iYAVIIEk	Y38H6C.1b	2	1	CID	N-Term(TMT6plex), K8(TMT6plex)	44.07	0.000589572	0.659091	1	36		130263	Unique	Used	1.37873	1.02845	0.925683	0.997432	0.957934	176034	172805	224175	233780	229569	293856	2	703.955	1406.9	0.382457	32.05	2099	2099	MS2	6/56	@AK_FINAL_Celegans_3HCD_merged.mgf
	High	aELIEAAk	Y38H6C.1b	2	1	CID	N-Term(TMT6plex), K8(TMT6plex)	43.93	0.00137556	0.659091	1	40		121637	Unique	Used	1.30473	1.18557	0.899304	0.972496	0.947855	63666.2	64331.8	76835	82181.9	96527.1	124872	2	651.905	1302.8	-0.454344	27.4333	1561	1561	MS2	12/56	@AK_FINAL_Celegans_3HCD_merged.mgf
	High	iYAVIIEk	Y38H6C.1b	2	1	CID	N-Term(TMT6plex), K8(TMT6plex)	43.82	0.000767665	0.659091	1	37		128764	Unique	Used	1.40964	1.10675	1.12497	1.03281	0.929894	130432	105357	157679	158803	164206	216527	2	703.955	1406.9	0.0270666	32.4833	2096	2096	MS2	6/56	@AK_FINAL_Celegans_3HCD_merged.mgf
	High	iYAVIIEk	Y38H6C.1b	2	1	CID	N-Term(TMT6plex), K8(TMT6plex)	42.99	0.000745979	0.511628	1	36			No Quan Values	Not Used												2	703.955	1406.9	0.126576	32.6	2673	2673	MS2	7/56	@AK_FINAL_Celegans_3HCD_3ITMS2_merged.mgf
	High	kAELIEAAk	Y38H6C.1b	2	1	CID	N-Term(TMT6plex), K1(TMT6plex), K9(TMT6plex)	42.65	0.000893647	0.534884	1	37			No Quan Values	Not Used												3	554.025	1660.06	-1.33161	38.6167	2876	2876	MS2	8/96	@AK_FINAL_Celegans_3HCD_3ITMS2_merged.mgf
	High	iYAVIIEk	Y38H6C.1b	2	1	CID	N-Term(TMT6plex), K8(TMT6plex)	42.18	0.000911038	0.595238	1	36			No Quan Values	Not Used												2	703.956	1406.9	0.993728	37.2833	2594	2594	MS2	7/56	@AK_FINAL_Celegans_3HCD_3ITMS2_merged.mgf
	High	kAELIEAAk	Y38H6C.1b	2	1	CID	N-Term(TMT6plex), K1(TMT6plex), K9(TMT6plex)	39.58	0.00181203	0.55	1	37		137953	Unique	Used	1.66276	1.23574	1.12341	0.954463	1.00435	59157.9	47851.9	81071.2	88351.2	86870.7	106058	3	554.025	1660.06	-0.897889	25.7667	1399	1399	MS2	8/96	@AK_FINAL_Celegans_3HCD_merged.mgf
	High	iYAVIIEk	Y38H6C.1b	2	1	CID	N-Term(TMT6plex), K8(TMT6plex)	39.5	0.0016662	0.525	1	36			No Quan Values	Not Used												2	703.955	1406.9	0.297163	37.1167	2668	2668	MS2	7/56	@AK_FINAL_Celegans_3HCD_3ITMS2_merged.mgf
	High	iYAVIIEk	Y38H6C.1b	2	1	CID	N-Term(TMT6plex), K8(TMT6plex)	39.5	0.0016662	0.525	1	36			No Quan Values	Not Used												2	703.955	1406.9	0.297163	37.1167	2668	2668	MS2	7/56	@AK_FINAL_Celegans_3HCD_3ITMS2_merged.mgf
	High	kAELIEAAk	Y38H6C.1b	2	1	CID	N-Term(TMT6plex), K1(TMT6plex), K9(TMT6plex)	39.43	0.00187571	0.564103	1	37		141904	Unique	Used	1.57518	1.265	1.11317	0.981476	0.874288	33294.7	27179.3	44034.2	46667.6	46456	65154.5	3	554.025	1660.06	-1.22318	27.8333	1556	1556	MS2	7/96	@AK_FINAL_Celegans_3HCD_merged.mgf
	High	kAELIEAAk	Y38H6C.1b	2	1	CID	N-Term(TMT6plex), K1(TMT6plex), K9(TMT6plex)	39.14	0.00207838	0.564103	1	37			No Quan Values	Not Used												3	554.024	1660.06	-1.89183	37.8667	2825	2825	MS2	8/96	@AK_FINAL_Celegans_3HCD_3ITMS2_merged.mgf
	High	kAELIEAAk	Y38H6C.1b	2	1	CID	N-Term(TMT6plex), K1(TMT6plex), K9(TMT6plex)	38.98	0.00208049	0.589744	1	37			No Quan Values	Not Used												3	554.024	1660.06	-1.44004	40.1667	2983	2983	MS2	8/96	@AK_FINAL_Celegans_3HCD_3ITMS2_merged.mgf
	High	kAELIEAAk	Y38H6C.1b	2	1	CID	N-Term(TMT6plex), K1(TMT6plex), K9(TMT6plex)	38.97	0.00217402	0.564103	1	37			No Quan Values	Not Used												3	554.025	1660.06	-0.789459	36.2667	2609	2609	MS2	8/96	@AK_FINAL_Celegans_3HCD_3ITMS2_merged.mgf
	High	kAELIEAAk	Y38H6C.1b	2	1	CID	N-Term(TMT6plex), K1(TMT6plex), K9(TMT6plex)	38.97	0.00217402	0.564103	1	37			No Quan Values	Not Used												3	554.025	1660.06	-0.789459	36.2667	2609	2609	MS2	8/96	@AK_FINAL_Celegans_3HCD_3ITMS2_merged.mgf
	High	kAELIEAAk	Y38H6C.1b	2	1	CID	N-Term(TMT6plex), K1(TMT6plex), K9(TMT6plex)	38.84	0.00224008	0.564103	1	37			No Quan Values	Not Used												3	554.025	1660.06	-0.789459	36.2333	2670	2670	MS2	8/96	@AK_FINAL_Celegans_3HCD_3ITMS2_merged.mgf
	High	kAELIEAAk	Y38H6C.1b	2	1	CID	N-Term(TMT6plex), K1(TMT6plex), K9(TMT6plex)	38.75	0.00226032	0.564103	1	37			No Quan Values	Not Used												3	554.025	1660.06	-0.68103	38	2834	2834	MS2	8/96	@AK_FINAL_Celegans_3HCD_3ITMS2_merged.mgf
	High	kAELIEAAk	Y38H6C.1b	2	1	CID	N-Term(TMT6plex), K1(TMT6plex), K9(TMT6plex)	38.21	0.00248408	0.552632	1	37			No Quan Values	Not Used												3	554.025	1660.06	-1.11475	36.8833	2720	2720	MS2	8/96	@AK_FINAL_Celegans_3HCD_3ITMS2_merged.mgf
	High	kAELIEAAk	Y38H6C.1b	2	1	CID	N-Term(TMT6plex), K1(TMT6plex), K9(TMT6plex)	37.9	0.00275708	0.631579	1	37		140734	Unique	Used	1.60074	1.307	1.05528	1.22996	0.93849	21854.6	18819	33588.6	28405.6	33625.6	43933.7	3	554.024	1660.06	-1.56654	29.3167	1693	1693	MS2	7/96	@AK_FINAL_Celegans_3HCD_merged.mgf
	High	aELIEAAk	Y38H6C.1b	2	1	CID	N-Term(TMT6plex), K8(TMT6plex)	37.46	0.00614696	0.567568	1	40			No Quan Values	Not Used												2	651.905	1302.8	-0.178016	25.75	2131	2131	MS2	12/56	@AK_FINAL_Celegans_3HCD_3ITMS2_merged.mgf
	High	kAELIEAAk	Y38H6C.1b	2	1	CID	N-Term(TMT6plex), K1(TMT6plex), K9(TMT6plex)	37.15	0.00328643	0.567568	1	37			No Quan Values	Not Used												3	554.024	1660.06	-1.89183	38.6	2839	2839	MS2	8/96	@AK_FINAL_Celegans_3HCD_3ITMS2_merged.mgf
	High	kAELIEAAk	Y38H6C.1b	2	1	CID	N-Term(TMT6plex), K1(TMT6plex), K9(TMT6plex)	37.13	0.00328224	0.594595	1	37			No Quan Values	Not Used												3	554.025	1660.06	-0.68103	36.9	2758	2758	MS2	8/96	@AK_FINAL_Celegans_3HCD_3ITMS2_merged.mgf
	High	kAELIEAAk	Y38H6C.1b	2	1	CID	N-Term(TMT6plex), K1(TMT6plex), K9(TMT6plex)	36.96	0.00331258	0.540541	1	37			No Quan Values	Not Used												3	554.025	1660.06	-1.33161	36.95	2761	2761	MS2	8/96	@AK_FINAL_Celegans_3HCD_3ITMS2_merged.mgf
	High	kAELIEAAk	Y38H6C.1b	2	1	CID	N-Term(TMT6plex), K1(TMT6plex), K9(TMT6plex)	36.92	0.00334323	0.540541	1	37			No Quan Values	Not Used												3	554.025	1660.06	-1.22318	39.0167	2868	2868	MS2	8/96	@AK_FINAL_Celegans_3HCD_3ITMS2_merged.mgf
	High	kAELIEAAk	Y38H6C.1b	2	1	CID	N-Term(TMT6plex), K1(TMT6plex), K9(TMT6plex)	36.91	0.00346297	0.540541	1	37			No Quan Values	Not Used												3	554.024	1660.06	-1.56654	36.4333	2689	2689	MS2	8/96	@AK_FINAL_Celegans_3HCD_3ITMS2_merged.mgf
	High	kAELIEAAk	Y38H6C.1b	2	1	CID	N-Term(TMT6plex), K1(TMT6plex), K9(TMT6plex)	36.7	0.00351695	0.594595	1	37			No Quan Values	Not Used												3	554.025	1660.06	-1.00632	36.9833	2727	2727	MS2	8/96	@AK_FINAL_Celegans_3HCD_3ITMS2_merged.mgf
	High	kAELIEAAk	Y38H6C.1b	2	1	CID	N-Term(TMT6plex), K1(TMT6plex), K9(TMT6plex)	36.62	0.00358233	0.513514	1	37			No Quan Values	Not Used												3	554.025	1660.06	-1.33161	35.9333	2654	2654	MS2	8/96	@AK_FINAL_Celegans_3HCD_3ITMS2_merged.mgf
	High	kAELIEAAk	Y38H6C.1b	2	1	CID	N-Term(TMT6plex), K1(TMT6plex), K9(TMT6plex)	36.28	0.00387406	0.5	1	37			No Quan Values	Not Used												3	554.025	1660.06	-1.11475	40.8	3026	3026	MS2	8/96	@AK_FINAL_Celegans_3HCD_3ITMS2_merged.mgf
	High	kAELIEAAk	Y38H6C.1b	2	1	CID	N-Term(TMT6plex), K1(TMT6plex), K9(TMT6plex)	36.17	0.00414252	0.555556	1	37			No Quan Values	Not Used												3	554.025	1660.06	-0.789459	36.2833	2674	2674	MS2	8/96	@AK_FINAL_Celegans_3HCD_3ITMS2_merged.mgf
	High	iYAVIIEk	Y38H6C.1b	2	1	CID	N-Term(TMT6plex), K8(TMT6plex)	35.83	0.0039313	0.5	1	36			No Quan Values	Not Used												2	703.955	1406.9	0.894219	34.4667	2847	2847	MS2	12/56	@AK_FINAL_Celegans_3HCD_3ITMS2_merged.mgf
	High	kAELIEAAk	Y38H6C.1b	2	1	CID	N-Term(TMT6plex), K1(TMT6plex), K9(TMT6plex)	35.83	0.00429701	0.583333	1	37			No Quan Values	Not Used												3	554.025	1660.06	-1.22318	39.05	2870	2870	MS2	8/96	@AK_FINAL_Celegans_3HCD_3ITMS2_merged.mgf
	High	iYAVIIEk	Y38H6C.1b	2	1	CID	N-Term(TMT6plex), K8(TMT6plex)	35.55	0.00419311	0.5	1	36			No Quan Values	Not Used												2	703.955	1406.9	0.553044	35.9333	2957	2957	MS2	12/56	@AK_FINAL_Celegans_3HCD_3ITMS2_merged.mgf
	High	kAELIEAAk	Y38H6C.1b	2	1	CID	N-Term(TMT6plex), K1(TMT6plex), K9(TMT6plex)	35.49	0.0048023	0.542857	1	37			No Quan Values	Not Used												3	554.024	1660.06	-1.67497	36	2659	2659	MS2	8/96	@AK_FINAL_Celegans_3HCD_3ITMS2_merged.mgf
	High	kAELIEAAk	Y38H6C.1b	2	1	CID	N-Term(TMT6plex), K1(TMT6plex), K9(TMT6plex)	35.31	0.00504968	0.542857	1	37			No Quan Values	Not Used												3	554.025	1660.06	-0.789459	36.1667	2602	2602	MS2	8/96	@AK_FINAL_Celegans_3HCD_3ITMS2_merged.mgf
	High	kAELIEAAk	Y38H6C.1b	2	1	CID	N-Term(TMT6plex), K1(TMT6plex), K9(TMT6plex)	35.31	0.00504968	0.542857	1	37			No Quan Values	Not Used												3	554.025	1660.06	-0.789459	36.1667	2602	2602	MS2	8/96	@AK_FINAL_Celegans_3HCD_3ITMS2_merged.mgf
	High	kAELIEAAk	Y38H6C.1b	2	1	CID	N-Term(TMT6plex), K1(TMT6plex), K9(TMT6plex)	35.23	0.00493362	0.542857	1	37			No Quan Values	Not Used												3	554.025	1660.06	-1.11475	38.3333	2857	2857	MS2	8/96	@AK_FINAL_Celegans_3HCD_3ITMS2_merged.mgf
	High	kAELIEAAk	Y38H6C.1b	2	1	CID	N-Term(TMT6plex), K1(TMT6plex), K9(TMT6plex)	35.14	0.00520534	0.542857	1	37			No Quan Values	Not Used												3	554.024	1660.06	-1.56654	38	2797	2797	MS2	8/96	@AK_FINAL_Celegans_3HCD_3ITMS2_merged.mgf
	High	kAELIEAAk	Y38H6C.1b	2	1	CID	N-Term(TMT6plex), K1(TMT6plex), K9(TMT6plex)	35.04	0.00620391	0.542857	1	38			No Quan Values	Not Used												3	554.024	1660.06	-2.32555	38.9	2895	2895	MS2	12/96	@AK_FINAL_Celegans_3HCD_3ITMS2_merged.mgf
	High	kAELIEAAk	Y38H6C.1b	2	1	CID	N-Term(TMT6plex), K1(TMT6plex), K9(TMT6plex)	34.99	0.00521394	0.571429	1	37			No Quan Values	Not Used												3	554.025	1660.06	-1.33161	36.9667	2763	2763	MS2	8/96	@AK_FINAL_Celegans_3HCD_3ITMS2_merged.mgf
	High	iYAVIIEk	Y38H6C.1b	2	1	CID	N-Term(TMT6plex), K8(TMT6plex)	34.62	0.00638516	0.571429	1	37			No Quan Values	Not Used												2	703.955	1406.9	-0.228815	38.3	2749	2749	MS2	12/56	@AK_FINAL_Celegans_3HCD_3ITMS2_merged.mgf
	High	iYAVIIEk	Y38H6C.1b	2	1	CID	N-Term(TMT6plex), K8(TMT6plex)	34.62	0.00638516	0.571429	1	37			No Quan Values	Not Used												2	703.955	1406.9	-0.228815	38.3	2749	2749	MS2	12/56	@AK_FINAL_Celegans_3HCD_3ITMS2_merged.mgf
	High	gQSEADQk	Y38H6C.1b	2	1	CID	N-Term(TMT6plex), K8(TMT6plex)	34.2	0.016063	0.411765	1	41			No Quan Values	Not Used												2	660.862	1320.72	-0.0165971	18.7	1258	1258	MS2	6/80	@AK_FINAL_Celegans_3HCD_3ITMS2_merged.mgf
	High	iYAVIIEk	Y38H6C.1b	2	1	CID	N-Term(TMT6plex), K8(TMT6plex)	33.79	0.00772986	0.558824	1	37		125466	Unique	Used	1.49359	1.07104	0.932882	0.979614	0.880544	30489.7	29699.6	41516.3	44082.7	39311	54741.9	2	703.955	1406.9	-0.143521	32.8	1809	1809	MS2	9/56	@AK_FINAL_Celegans_3HCD_merged.mgf
	Medium	kAELIEAAk	Y38H6C.1b	2	1	CID	N-Term(TMT6plex), K1(TMT6plex), K9(TMT6plex)	33.2	0.00813671	0.575758	1	37			No Quan Values	Not Used												3	554.024	1660.06	-1.56654	39.9167	2965	2965	MS2	8/96	@AK_FINAL_Celegans_3HCD_3ITMS2_merged.mgf
	Medium	kAELIEAAk	Y38H6C.1b	2	1	CID	N-Term(TMT6plex), K1(TMT6plex), K9(TMT6plex)	32.99	0.00826354	0.666667	1	37		136743	Unique	Used	1.58095	1.19433	1.01987	1.14153	0.909739	23087	20570.5	34386.4	31333.3	32401.2	43671.8	3	554.025	1660.06	-1.00632	25.9	1335	1335	MS2	7/96	@AK_FINAL_Celegans_3HCD_merged.mgf
	Medium	kAELIEAAk	Y38H6C.1b	2	1	CID	N-Term(TMT6plex), K1(TMT6plex), K9(TMT6plex)	32.98	0.00858469	0.424242	1	37			No Quan Values	Not Used												3	554.024	1660.06	-2.10869	35.7833	2570	2570	MS2	8/96	@AK_FINAL_Celegans_3HCD_3ITMS2_merged.mgf
	Medium	kAELIEAAk	Y38H6C.1b	2	1	CID	N-Term(TMT6plex), K1(TMT6plex), K9(TMT6plex)	32.7	0.00883417	0.575758	1	37			No Quan Values	Not Used												3	554.025	1660.06	-0.897889	41.8333	3097	3097	MS2	8/96	@AK_FINAL_Celegans_3HCD_3ITMS2_merged.mgf
	Medium	kAELIEAAk	Y38H6C.1b	2	1	CID	N-Term(TMT6plex), K1(TMT6plex), K9(TMT6plex)	32.5	0.00984097	0.5625	1	37			No Quan Values	Not Used												3	554.026	1660.06	0.638199	30.1333	2299	2299	MS2	8/96	@AK_FINAL_Celegans_3HCD_3ITMS2_merged.mgf
	Medium	kAELIEAAk	Y38H6C.1b	2	1	CID	N-Term(TMT6plex), K1(TMT6plex), K9(TMT6plex)	32.08	0.0105615	0.53125	1	37			No Quan Values	Not Used												3	554.024	1660.06	-2.00026	35.6833	2563	2563	MS2	12/96	@AK_FINAL_Celegans_3HCD_3ITMS2_merged.mgf
	Medium	iYAVIIEk	Y38H6C.1b	2	1	CID	N-Term(TMT6plex), K8(TMT6plex)	31.98	0.00941297	0.625	1	36		121985	Unique	Used	1.5176	1.13561	0.869782	0.98598	1.00934	28372.2	29641.9	40794.8	43037	43397.8	52721.3	2	703.955	1406.9	0.126576	34.4167	2034	2034	MS2	9/56	@AK_FINAL_Celegans_3HCD_merged.mgf
	Medium	kAELIEAAk	Y38H6C.1b	2	1	CID	N-Term(TMT6plex), K1(TMT6plex), K9(TMT6plex)	31.89	0.0110014	0.625	1	37			No Quan Values	Not Used												3	554.024	1660.06	-1.56654	38.0333	2799	2799	MS2	8/96	@AK_FINAL_Celegans_3HCD_3ITMS2_merged.mgf
	Medium	kAELIEAAk	Y38H6C.1b	2	1	CID	N-Term(TMT6plex), K1(TMT6plex), K9(TMT6plex)	31.64	0.0112763	0.59375	1	37			No Quan Values	Not Used												3	554.024	1660.06	-1.44004	36.0167	2590	2590	MS2	8/96	@AK_FINAL_Celegans_3HCD_3ITMS2_merged.mgf
	Medium	kAELIEAAk	Y38H6C.1b	2	1	CID	N-Term(TMT6plex), K1(TMT6plex), K9(TMT6plex)	31.64	0.0112763	0.59375	1	37			No Quan Values	Not Used												3	554.024	1660.06	-1.44004	36.0167	2590	2590	MS2	8/96	@AK_FINAL_Celegans_3HCD_3ITMS2_merged.mgf
	Medium	kAELIEAAk	Y38H6C.1b	2	1	CID	N-Term(TMT6plex), K1(TMT6plex), K9(TMT6plex)	31.58	0.0140742	0.5	1	38			No Quan Values	Not Used												3	554.024	1660.06	-2.88578	41.7	3053	3053	MS2	8/96	@AK_FINAL_Celegans_3HCD_3ITMS2_merged.mgf
	Medium	kAELIEAAk	Y38H6C.1b	2	1	CID	N-Term(TMT6plex), K1(TMT6plex), K9(TMT6plex)	30.56	0.0149434	0.483871	1	37			No Quan Values	Not Used												3	554.024	1660.06	-1.67497	39.7333	2953	2953	MS2	11/96	@AK_FINAL_Celegans_3HCD_3ITMS2_merged.mgf
	Medium	kAELIEAAk	Y38H6C.1b	2	1	CID	N-Term(TMT6plex), K1(TMT6plex), K9(TMT6plex)	30.1	0.0160756	0.6	1	37			No Quan Values	Not Used												3	554.024	1660.06	-1.44004	40.9833	3038	3038	MS2	10/96	@AK_FINAL_Celegans_3HCD_3ITMS2_merged.mgf
	Medium	kAELIEAAk	Y38H6C.1b	2	1	CID	N-Term(TMT6plex), K1(TMT6plex), K9(TMT6plex)	27.76	0.0275528	0.607143	1	37			No Quan Values	Not Used												3	554.025	1660.06	-1.33161	41.3833	3032	3032	MS2	8/96	@AK_FINAL_Celegans_3HCD_3ITMS2_merged.mgf
	Medium	iAATYk	Y38H6C.1b	2	1	CID	N-Term(TMT6plex), K6(TMT6plex)	27.46	0.0289849	1	1	37		121474	Unique	Used	1.49027	1.1953	1.03168	0.972462	0.937081	236409	208230	304859	326085	335892	439521	2	562.857	1124.71	-0.588526	24.6833	1344	1344	MS2	5/40	@AK_FINAL_Celegans_3HCD_merged.mgf
T25B9.9	CE06508 WBGene00012015 6-phosphogluconate dehydrogenase status:Confirmed UniProt:Q17761 protein_id:CAA94380.1	3.93	2	2	484	53.162	6.90283	36.099	1.51881	2	68.4134	0.936263	2	52.5044	1.15494	2	19.9754	1.00431	2	3.2168	1.09429	2	9.00558
	Confidence Icon	Sequence	Protein Accessions	# Proteins	# Protein Groups	Activation Type	Modifications	IonScore	Exp Value	Δ Score	Rank	Identity High	Homology Threshold	QuanResultID	Quan Info	Quan Usage	(128+129)/(126+127)	(130+131)/(126+127)	126/127	128/129	130/131	126	127	128	129	130	131	Charge	m/z [Da]	MH+ [Da]	ΔM [ppm]	RT [min]	First Scan	Last Scan	MS Order	Ions Matched	Spectrum File	Annotation
	High	rSEQLAAk	T25B9.9	1	1	CID	N-Term(TMT6plex), K8(TMT6plex)	33.52	0.0457748	0.294118	1	45		107283	Unique	Used	1	0.67121	1.01069	1.02633	1.16268	2.02609	1.82164	1.8196	1.84413	1.83391	1.93409	3	454.282	1360.83	-0.0797674	21.0667	1508	1508	MS2	7/84	@AK_FINAL_Celegans_3HCD_3ITMS2_merged.mgf
	Medium	fLGDIEHAFQk	T25B9.9	1	1	CID	N-Term(TMT6plex), K11(TMT6plex)	32.8	0.0221731	0.69697	1	41	25	130383	Unique	Used	2.30678	1.30598	1.31979	0.98276	1.02992	26361.6	18150.7	47497.6	50272.4	38717.6	46095.7	3	588.335	1762.99	0.794928	34.05	2262	2262	MS2	10/84	@AK_FINAL_Celegans_3HCD_merged.mgf
F09B12.3	CE31469 WBGene00008607 status:Partially_confirmed UniProt:O62146 protein_id:CAB05478.2	2.58	2	1	582	66.5961	7.26904	78.35	1.51732	2	25.6685	1.1719	2	22.8388	0.988424	2	14.4644	0.891325	2	2.28892	1.19073	2	24.7271
	Confidence Icon	Sequence	Protein Accessions	# Proteins	# Protein Groups	Activation Type	Modifications	IonScore	Exp Value	Δ Score	Rank	Identity High	Homology Threshold	QuanResultID	Quan Info	Quan Usage	(128+129)/(126+127)	(130+131)/(126+127)	126/127	128/129	130/131	126	127	128	129	130	131	Charge	m/z [Da]	MH+ [Da]	ΔM [ppm]	RT [min]	First Scan	Last Scan	MS Order	Ions Matched	Spectrum File	Annotation
	High	tYHQVSGLIDAYEGR	F09B12.3	1	1	CID	N-Term(TMT6plex)	57.88	5.70254e-05	0.810345	1	40	27	136867	Unique	Used	1.79917	1.3644	0.896999	0.905191	1.40338	2968.3	3007.04	4763.12	5473.39	6348.06	5546.57	3	646.669	1937.99	-0.369739	28.4833	1501	1501	MS2	10/156	@AK_FINAL_Celegans_3HCD_merged.mgf
	High	tYHQVSGLIDAYEGR	F09B12.3	1	1	CID	N-Term(TMT6plex)	46.47	0.000790111	1	1	40	25	138095	Unique	Used	1.27963	1.00655	1.08917	0.877672	1.01031	8351.71	6967.94	8542.2	10123.8	10162.9	12334.5	3	646.669	1937.99	-0.183979	28.5	1588	1588	MS2	7/156	@AK_FINAL_Celegans_3HCD_merged.mgf
F54H12.1b	CE30144 WBGene00000041 locus:aco-2 status:Partially_confirmed UniProt:P34455 protein_id:AAL65788.1	7.07	8	4	665	72.4832	8.26514	93.7662	1.51512	5	67.9343	0.88906	6	34.6808	1.01968	4	2.17746	0.941776	5	10.3059	0.999846	5	22.652
	Confidence Icon	Sequence	Protein Accessions	# Proteins	# Protein Groups	Activation Type	Modifications	IonScore	Exp Value	Δ Score	Rank	Identity High	Homology Threshold	QuanResultID	Quan Info	Quan Usage	(128+129)/(126+127)	(130+131)/(126+127)	126/127	128/129	130/131	126	127	128	129	130	131	Charge	m/z [Da]	MH+ [Da]	ΔM [ppm]	RT [min]	First Scan	Last Scan	MS Order	Ions Matched	Spectrum File	Annotation
	High	lDFNPLTDELTAADGSk	F54H12.1b	3	1	CID	N-Term(TMT6plex), K17(TMT6plex)	43.51	0.00178262	0.681818	1	41	29	137141	Unique	Used	2.77904	2.07194		0.92022	0.57742	2928.35		3637.35	4111.48	2833.98	6018.15	3	755.74	2265.2	1.21466	34.3333	1870	1870	MS2	12/180	@AK_FINAL_Celegans_3HCD_merged.mgf
	High	tIFTITPGSEQVR	F54H12.1b	3	1	CID	N-Term(TMT6plex)	40.91	0.00377502	0.731707	1	41		138163	Unique	Used	1.31272	0.882444	0.978263	0.941776	0.999846	34135.5	31708.3	39107.6	43193.5	38075.9	46695.5	2	839.472	1677.94	-0.405212	29.8167	1679	1679	MS2	9/104	@AK_FINAL_Celegans_3HCD_merged.mgf
	High	eHAALEPR	F54H12.1b	3	1	CID	N-Term(TMT6plex)	38.12	0.0052572	1	1	40		102810	Unique	Used	9.66811	0.332222	1.02875	0.0402302	0.01	2.02609	1.78967	1.308	33.8189	0.0113434	1.83816	3	384.55	1151.64	-1.29082	26.9667	1989	1989	MS2	9/56	@AK_FINAL_Celegans_3HCD_3ITMS2_merged.mgf
	High	nTIVTSYNR	F54H12.1b	3	1	CID	N-Term(TMT6plex)	37.09	0.00590211	1	1	39		129551	Unique	Used	1.51512	0.895726	1.04082	1.00938	1.02894	814399	711027	1.08381e+06	1.11687e+06	909563	1.08392e+06	2	648.859	1296.71	-0.732562	21.8167	1144	1144	MS2	6/96	@AK_FINAL_Celegans_3HCD_merged.mgf
	High	lDFNPLTDELTAADGSk	F54H12.1b	3	1	CID	N-Term(TMT6plex), K17(TMT6plex)	35.3	0.0121147	0.685714	1	41	26		No Quan Values	Not Used												3	755.739	2265.2	0.0889325	35.45	2566	2566	MS2	12/180	@AK_FINAL_Celegans_3HCD_3ITMS2_merged.mgf
	High	eHAALEPR	F54H12.1b	3	1	CID	N-Term(TMT6plex)	33.58	0.0126078	1	1	39		102853	Unique	Used	100	1.05754			0.574095	1.84041		187.495		0.90553	1.93409	3	384.551	1151.64	0.454527	28.3	2089	2089	MS2	5/56	@AK_FINAL_Celegans_3HCD_3ITMS2_merged.mgf
	Medium	lDFNPLTDELTAADGSk	F54H12.1b	3	1	CID	N-Term(TMT6plex), K17(TMT6plex)	30.2	0.0392024	1	1	41	24		No Quan Values	Not Used												3	755.739	2265.2	0.0889325	35.4333	2564	2564	MS2	15/180	@AK_FINAL_Celegans_3HCD_3ITMS2_merged.mgf
	Medium	eHAALEPR	F54H12.1b	3	1	CID	N-Term(TMT6plex)	28.28	0.0506704	1	1	40		102812	Unique	Used	1	0.67121	1.01069	1.02633	1.16268	2.02609	1.82164	1.8196	1.84413	1.83391	1.93409	3	384.55	1151.64	-1.29082	27.0167	1993	1993	MS2	9/56	@AK_FINAL_Celegans_3HCD_3ITMS2_merged.mgf
C27H6.4c	CE42479 WBGene00007786 locus:rmd-2 status:Confirmed UniProt:B2D6P1 protein_id:CAQ35019.1	12.89	4	3	225	25.459	5.98584	57.2949	1.48781	4	8.7542	1.09134	4	5.91974	1.09155	4	7.64183	0.957396	4	17.441	0.914322	4	10.3948
	Confidence Icon	Sequence	Protein Accessions	# Proteins	# Protein Groups	Activation Type	Modifications	IonScore	Exp Value	Δ Score	Rank	Identity High	Homology Threshold	QuanResultID	Quan Info	Quan Usage	(128+129)/(126+127)	(130+131)/(126+127)	126/127	128/129	130/131	126	127	128	129	130	131	Charge	m/z [Da]	MH+ [Da]	ΔM [ppm]	RT [min]	First Scan	Last Scan	MS Order	Ions Matched	Spectrum File	Annotation
	High	eDALLHLR	C27H6.4c	3	1	CID	N-Term(TMT6plex)	43.79	0.00137675	0.636364	1	40		129821	Unique	Used	1.84244	1.18265	1.31888	0.822275	0.764561	63251.3	43580	82745.2	104672	70794.1	113538	3	399.238	1195.7	-0.0974743	25.5833	1505	1505	MS2	10/56	@AK_FINAL_Celegans_3HCD_merged.mgf
	High	wALSVANLSWFER	C27H6.4c	3	1	CID	N-Term(TMT6plex)	38.89	0.0058234	1	1	41		129112	Unique	Used	1.39772	1.00801	1.05333	0.882575	0.861455	21117.2	18217.8	24029.7	28320.6	23870.8	33977.5	2	904.489	1807.97	0.508902	39.7333	2571	2571	MS2	6/120	@AK_FINAL_Celegans_3HCD_merged.mgf
	Medium	eDALLHLR	C27H6.4c	3	1	CID	N-Term(TMT6plex)	29.63	0.0363703	0.4	1	40		131351	Unique	Used	1.40761	1.09095	1.13115	1.15626	0.990757	9434.59	7579.23	12004.4	10799.2	12102.2	14978	3	399.238	1195.7	-0.172744	26.6667	1533	1533	MS2	8/56	@AK_FINAL_Celegans_3HCD_merged.mgf
	Medium	fcNEIGNR	C27H6.4c	3	1	CID	N-Term(TMT6plex), C2(Carbamidomethyl)	29	0.0252415	1	1	38		128180	Unique	Used	1.57257	1.09173	1.02051	1.03856	0.970435	374945	333867	530264	531087	498773	630222	2	619.811	1238.61	-0.632901	23.7	1315	1315	MS2	12/76	@AK_FINAL_Celegans_3HCD_merged.mgf
C44F1.3	CE02163 WBGene00002267 locus:lec-4 galactoside binding lectin status:Confirmed UniProt:Q18625 protein_id:CAA88850.1	6.36	4	2	283	32.3867	6.46826	48.4302	1.48608	4	15.0093	0.980257	4	13.3163	0.962701	4	8.8906	1.03951	4	11.512	0.90559	4	31.1904
	Confidence Icon	Sequence	Protein Accessions	# Proteins	# Protein Groups	Activation Type	Modifications	IonScore	Exp Value	Δ Score	Rank	Identity High	Homology Threshold	QuanResultID	Quan Info	Quan Usage	(128+129)/(126+127)	(130+131)/(126+127)	126/127	128/129	130/131	126	127	128	129	130	131	Charge	m/z [Da]	MH+ [Da]	ΔM [ppm]	RT [min]	First Scan	Last Scan	MS Order	Ions Matched	Spectrum File	Annotation
	High	nQDILFHFNPR	C44F1.3	1	1	CID	N-Term(TMT6plex)	37.11	0.00637105	1	1	40		142275	Unique	Used	1.27609	0.770287	0.901564	1.07272	1.54542	5249.98	5291.57	6502.99	6305.67	6605.7	5241.18	3	543.961	1629.87	-1.82012	36.2333	2094	2094	MS2	11/120	@AK_FINAL_Celegans_3HCD_merged.mgf
	High	fGTFQHR	C44F1.3	1	1	CID	N-Term(TMT6plex)	33.84	0.0123914	0.676471	1	39		147931	Unique	Used	2.49849	1.0092	1.12935	0.918894	0.796531	19401.5	15611	39069.3	44225.7	20300.8	31251.3	3	374.54	1121.61	-0.148493	23.0167	1243	1243	MS2	9/56	@AK_FINAL_Celegans_3HCD_merged.mgf
	Medium	nQDILFHFNPR	C44F1.3	1	1	CID	N-Term(TMT6plex)	31.25	0.0244466	1	1	40	26	142313	Unique	Used	1.415	1.13861	0.912016	1.00733	0.682581	6095.17	6073.05	8065.84	8328.85	7228.54	12985.4	3	543.961	1629.87	-0.807764	37.2	2154	2154	MS2	13/120	@AK_FINAL_Celegans_3HCD_merged.mgf
	Medium	nQDILFHFNPR	C44F1.3	1	1	CID	N-Term(TMT6plex)	28.78	0.0429749	1	1	40		142170	Unique	Used	1.56072	0.952146	1.0162	1.20128	1.02958	6580.7	5884.57	9927.94	8596.48	7903.48	9412.72	3	543.961	1629.87	-0.586888	33.7167	1936	1936	MS2	11/120	@AK_FINAL_Celegans_3HCD_merged.mgf
F01F1.12a	CE01225 WBGene00017166 locus:aldo-2 Fructose-biphosphate aldolase status:Confirmed UniProt:P46563 protein_id:AAC46646.1	38.52	37	12	366	38.8223	7.88428	713.061	1.47085	21	10.0456	1.09192	20	13.3074	0.915969	19	13.2453	1.03563	21	8.76632	0.988463	21	6.52222
	Confidence Icon	Sequence	Protein Accessions	# Proteins	# Protein Groups	Activation Type	Modifications	IonScore	Exp Value	Δ Score	Rank	Identity High	Homology Threshold	QuanResultID	Quan Info	Quan Usage	(128+129)/(126+127)	(130+131)/(126+127)	126/127	128/129	130/131	126	127	128	129	130	131	Charge	m/z [Da]	MH+ [Da]	ΔM [ppm]	RT [min]	First Scan	Last Scan	MS Order	Ions Matched	Spectrum File	Annotation
	High	lDLGVVPLAGTIGEGTTQGLDk	F01F1.12a	2	1	CID	N-Term(TMT6plex), K22(TMT6plex)	67.8	4.18216e-06	1	1	39			No Quan Values	Not Used												3	871.502	2612.49	0.521131	35.85	2644	2644	MS2	14/184	@AK_FINAL_Celegans_3HCD_3ITMS2_merged.mgf
	High	aSHEAIGLATVTALR	F01F1.12a	1	1	CID	N-Term(TMT6plex)	66.39	9.41421e-06	1	1	41	29	136840	Unique	Used				0.923459				2681.54	3020.45		3986.92	3	580.338	1739	-0.348792	27.9167	1465	1465	MS2	8/112	@AK_FINAL_Celegans_3HCD_merged.mgf
	High	rLDAINLENNETNR	F01F1.12a	2	1	CID	N-Term(TMT6plex)	61.94	2.43419e-05	0.774194	1	40		148000	Unique	Used	1.49977	0.815189	0.965698	0.980148	0.998798	5697.92	5361.65	7662.17	8131.4	5904.65	7248.92	3	634.339	1901	-0.0981324	24.2833	1335	1335	MS2	9/156	@AK_FINAL_Celegans_3HCD_merged.mgf
	High	rLDAINLENNETNR	F01F1.12a	2	1	CID	N-Term(TMT6plex)	61.68	2.50626e-05	0.725806	1	40		131226	Unique	Used	1.45274	0.995308	0.854242	0.694382	1.01026	26756.5	28462.4	30577.6	45804.7	36221.5	43963.3	3	634.339	1901	-0.776722	24.6833	1366	1366	MS2	9/156	@AK_FINAL_Celegans_3HCD_merged.mgf
	High	vTEQVLAFVYk	F01F1.12a	2	1	CID	N-Term(TMT6plex), K11(TMT6plex)	61.18	2.06904e-05	1	1	39		127370	Unique	Used	1.32236	1.20194	0.83722	1.0951	0.884331	129477	140533	174361	165615	198397	275092	2	878.027	1755.05	0.819397	35	2476	2476	MS2	8/108	@AK_FINAL_Celegans_3HCD_merged.mgf
	High	rLDAINLENNETNR	F01F1.12a	2	1	CID	N-Term(TMT6plex)	60.79	3.1138e-05	1	1	40			No Quan Values	Not Used												3	634.339	1901	-0.587348	23.75	1871	1871	MS2	10/156	@AK_FINAL_Celegans_3HCD_3ITMS2_merged.mgf
	High	rLDAINLENNETNR	F01F1.12a	2	1	CID	N-Term(TMT6plex)	56.35	9.23482e-05	0.767857	1	41			No Quan Values	Not Used												3	634.34	1901	0.0912413	23.6833	1864	1864	MS2	10/156	@AK_FINAL_Celegans_3HCD_3ITMS2_merged.mgf
	High	aWGGkDENIAAAQk	F01F1.12a	1	1	CID	N-Term(TMT6plex), K5(TMT6plex), K14(TMT6plex)	55.84	0.000103986	0.571429	1	41		131269	Unique	Used	1.61216	1.06319	1.34313	1.09859	0.610643	62325.1	42166.6	82391.3	78010.4	53884	108201	3	716.079	2146.22	0.391129	25.3333	1423	1423	MS2	10/140	@AK_FINAL_Celegans_3HCD_merged.mgf
	High	vTEQVLAFVYk	F01F1.12a	2	1	CID	N-Term(TMT6plex), K11(TMT6plex)	53.15	0.000131453	1	1	39		120716	Unique	Used	1.65301	1.10497	0.944352	1.04633	0.869672	138639	133406	214726	213462	181984	256587	2	878.027	1755.05	0.682648	34	2342	2342	MS2	12/108	@AK_FINAL_Celegans_3HCD_merged.mgf
	High	lDLGVVPLAGTIGEGTTQGLDk	F01F1.12a	2	1	CID	N-Term(TMT6plex), K22(TMT6plex)	53.13	0.000122575	1	1	39	26		No Quan Values	Not Used												3	871.502	2612.49	0.521131	35.8833	2646	2646	MS2	25/184	@AK_FINAL_Celegans_3HCD_3ITMS2_merged.mgf
	High	lDLGVVPLAGTIGEGTTQGLDk	F01F1.12a	2	1	CID	N-Term(TMT6plex), K22(TMT6plex)	53.11	0.000123629	1	1	39			No Quan Values	Not Used												3	871.503	2612.49	0.65893	35.7167	2484	2484	MS2	25/184	@AK_FINAL_Celegans_3HCD_3ITMS2_merged.mgf
	High	vTEQVLAFVYk	F01F1.12a	2	1	CID	N-Term(TMT6plex), K11(TMT6plex)	52.02	0.000167692	1	1	39		128948	Unique	Used	1.35449	1.13119	0.921487	1.10356	0.941144	22806.4	22490	30073.5	28346	32462.1	42293.9	2	878.027	1755.05	0.477526	36.0833	2344	2344	MS2	7/108	@AK_FINAL_Celegans_3HCD_merged.mgf
	High	lDLGVVPLAGTIGEGTTQGLDk	F01F1.12a	2	1	CID	N-Term(TMT6plex), K22(TMT6plex)	51.91	0.000162331	1	1	39		136107	Unique	Used	0.496652	100	1.01069			2.02609	1.82164	1.8196			3127.86	3	871.502	2612.49	0.521131	35.6	1958	1958	MS2	8/184	@AK_FINAL_Celegans_3HCD_merged.mgf
	High	rLDAINLENNETNR	F01F1.12a	2	1	CID	N-Term(TMT6plex)	50.27	0.000382937	0.76	1	41		129697	Unique	Used	1.42342	1.09821	0.907923	1.04509	0.98901	343445	343742	466788	464591	491580	609468	3	634.34	1901.01	0.769829	23.8333	1339	1339	MS2	15/156	@AK_FINAL_Celegans_3HCD_merged.mgf
	High	lDLGVVPLAGTIGEGTTQGLDk	F01F1.12a	2	1	CID	N-Term(TMT6plex), K22(TMT6plex)	49.56	0.000279976	1	1	39	23		No Quan Values	Not Used												3	871.503	2612.49	0.65893	35.7667	2488	2488	MS2	23/184	@AK_FINAL_Celegans_3HCD_3ITMS2_merged.mgf
	High	vTEQVLAFVYk	F01F1.12a	2	1	CID	N-Term(TMT6plex), K11(TMT6plex)	49.15	0.000330194	1	1	39		138453	Unique	Used	1.54679	1.20357	1.09144	0.846313	1.03287	17091.3	14229.9	20695	25435.5	25146.2	29852.8	2	878.027	1755.05	0.956145	35.9333	2069	2069	MS2	7/108	@AK_FINAL_Celegans_3HCD_merged.mgf
	High	yAGEDAAGAAAESLFVAk	F01F1.12a	1	1	CID	N-Term(TMT6plex), K18(TMT6plex)	47.92	0.000674802	0.75	1	41		137051	Unique	Used	2.59423	2.19322		1.21557	0.659637		3185.44	4240.19	3628.37	3565.35	6627.57	3	733.729	2199.17	0.519036	32.4167	1749	1749	MS2	13/136	@AK_FINAL_Celegans_3HCD_merged.mgf
	High	aLQASVLk	F01F1.12a	1	1	CID	N-Term(TMT6plex), K8(TMT6plex)	47.61	0.000468127	0.708333	1	39		129847	Unique	Used	1.62634	1.2285	0.864429	1.10314	0.974513	803008	844139	1.31283e+06	1.23789e+06	1.30732e+06	1.64495e+06	2	644.423	1287.84	-0.529507	25.95	1540	1540	MS2	7/76	@AK_FINAL_Celegans_3HCD_merged.mgf
	High	lDLGVVPLAGTIGEGTTQGLDk	F01F1.12a	2	1	CID	N-Term(TMT6plex), K22(TMT6plex)	45.35	0.000735192	1	1	39		125567	Unique	Used					1.07206			18116.9		19341.8	22122.5	3	871.502	2612.49	0.521131	35.05	1948	1948	MS2	8/184	@AK_FINAL_Celegans_3HCD_merged.mgf
	High	lDLGVVPLAGTIGEGTTQGLDk	F01F1.12a	2	1	CID	N-Term(TMT6plex), K22(TMT6plex)	45.3	0.000756985	1	1	39	24		No Quan Values	Not Used												3	871.502	2612.49	0.0273494	33.9167	2877	2877	MS2	17/184	@AK_FINAL_Celegans_3HCD_3ITMS2_merged.mgf
	High	lDLGVVPLAGTIGEGTTQGLDk	F01F1.12a	2	1	CID	N-Term(TMT6plex), K22(TMT6plex)	43.52	0.00115159	1	1	39			No Quan Values	Not Used												3	871.502	2612.49	0.314432	35.8167	2491	2491	MS2	24/184	@AK_FINAL_Celegans_3HCD_3ITMS2_merged.mgf
	High	lDLGVVPLAGTIGEGTTQGLDk	F01F1.12a	2	1	CID	N-Term(TMT6plex), K22(TMT6plex)	43.31	0.00118065	1	1	39	26		No Quan Values	Not Used												3	871.503	2612.49	0.65893	35.7333	2486	2486	MS2	21/184	@AK_FINAL_Celegans_3HCD_3ITMS2_merged.mgf
	High	dSLTQAQk	F01F1.12a	2	1	CID	N-Term(TMT6plex), K8(TMT6plex)	42.47	0.00272078	0.619048	1	41		126437	Unique	Used	1.44469	1.20792	0.797167	1.03076	1.06342	1.22564e+06	1.39713e+06	1.79575e+06	1.81215e+06	2.14679e+06	2.47539e+06	2	674.895	1348.78	-0.416613	21.25	1227	1227	MS2	7/68	@AK_FINAL_Celegans_3HCD_merged.mgf
	High	aSHEAIGLATVTALR	F01F1.12a	1	1	CID	N-Term(TMT6plex)	39.23	0.00478789	1	1	41	23	138062	Unique	Used	2.86201	2.25251		0.83812	0.949741		3353.23	4077.52	5060.52	4809.91	6209.96	3	580.338	1739	-0.245285	27.85	1544	1544	MS2	11/112	@AK_FINAL_Celegans_3HCD_merged.mgf
	High	qGIVPGIk	F01F1.12a	2	1	CID	N-Term(TMT6plex), K8(TMT6plex)	38.32	0.00133244	1	1	34		129883	Unique	Used	1.54148	1.08568	1.05519	1.0802	0.94434	360141	310145	501199	482625	461924	599791	2	635.418	1269.83	-0.300765	26.45	1588	1588	MS2	11/84	@AK_FINAL_Celegans_3HCD_merged.mgf
	High	dELHQIALk	F01F1.12a	2	1	CID	N-Term(TMT6plex), K9(TMT6plex)	37.38	0.00481704	1	1	39			No Quan Values	Not Used												3	508.976	1524.91	-1.14666	25.2167	2020	2020	MS2	10/80	@AK_FINAL_Celegans_3HCD_3ITMS2_merged.mgf
	High	fTDLLIk	F01F1.12a	2	1	CID	N-Term(TMT6plex), K7(TMT6plex)	35.14	0.00502162	0.6	1	37		128850	Unique	Used	1.47085	1.08168	1.00118	1.01974	0.951379	78024	70817.5	103194	105261	102625	132268	2	654.421	1307.83	0.26615	34.05	2211	2211	MS2	10/48	@AK_FINAL_Celegans_3HCD_merged.mgf
	High	fTDLLIk	F01F1.12a	2	1	CID	N-Term(TMT6plex), K7(TMT6plex)	35.12	0.00486023	0.628571	1	37			No Quan Values	Not Used												2	654.42	1307.83	-0.207916	32.5167	2757	2757	MS2	6/48	@AK_FINAL_Celegans_3HCD_3ITMS2_merged.mgf
	Medium	fTDLLIk	F01F1.12a	2	1	CID	N-Term(TMT6plex), K7(TMT6plex)	32.68	0.00884797	0.69697	1	37		120607	Unique	Used	1.53598	1.02054	0.915969	1.10847	0.981929	715819	710143	1.0759e+06	1.00961e+06	944153	1.17902e+06	2	654.421	1307.83	0.357905	32.25	2195	2195	MS2	6/48	@AK_FINAL_Celegans_3HCD_merged.mgf
	Medium	fTDLLIk	F01F1.12a	2	1	CID	N-Term(TMT6plex), K7(TMT6plex)	32.6	0.00901247	1	1	37		127257	Unique	Used	1.4972	1.00186	0.791424	1.02005	1.02289	246466	282990	373709	381082	351971	421926	2	654.421	1307.83	0.449659	33.15	2325	2325	MS2	6/48	@AK_FINAL_Celegans_3HCD_merged.mgf
	Medium	dSLTQAQk	F01F1.12a	2	1	CID	N-Term(TMT6plex), K8(TMT6plex)	32.57	0.0264778	0.515152	1	41		119854	Unique	Used	1.37215	1.16315	0.898946	0.943244	1.22512	447280	452136	558843	616270	762821	763486	2	674.895	1348.78	-0.238674	21.3167	1190	1190	MS2	12/68	@AK_FINAL_Celegans_3HCD_merged.mgf
	Medium	fTDLLIk	F01F1.12a	2	1	CID	N-Term(TMT6plex), K7(TMT6plex)	32.51	0.00920119	0.606061	1	37			No Quan Values	Not Used												2	654.421	1307.83	0.26615	33.7167	2766	2766	MS2	6/48	@AK_FINAL_Celegans_3HCD_3ITMS2_merged.mgf
	Medium	lDLGVVPLAGTIGEGTTQGLDk	F01F1.12a	2	1	CID	N-Term(TMT6plex), K22(TMT6plex)	31.12	0.0194329	1	1	39		120685	Unique	Used	1.35286	0.820748	0.788134	0.681021	1.22189	41360.8	47688.4	45387	69322.8	53222.2	53409.6	3	871.503	2612.49	0.877112	33.4833	2299	2299	MS2	5/184	@AK_FINAL_Celegans_3HCD_merged.mgf
	Medium	lDLGVVPLAGTIGEGTTQGLDk	F01F1.12a	2	1	CID	N-Term(TMT6plex), K22(TMT6plex)	29.07	0.0317751	1	1	39			No Quan Values	Not Used												3	871.502	2612.49	0.0273494	33.95	2879	2879	MS2	20/184	@AK_FINAL_Celegans_3HCD_3ITMS2_merged.mgf
	Medium	fTDLLIk	F01F1.12a	2	1	CID	N-Term(TMT6plex), K7(TMT6plex)	28.51	0.0231123	0.586207	1	37		122015	Unique	Used	1.43211	1.05464	0.980259	1.09485	0.988463	56681.9	52544.4	76379.1	72564.9	75012.5	93053	2	654.421	1307.83	0.724923	35.1167	2078	2078	MS2	10/48	@AK_FINAL_Celegans_3HCD_merged.mgf
	Medium	lTFSYGR	F01F1.12a	1	1	CID	N-Term(TMT6plex)	26.68	0.0448897	1	1	38		128454	Unique	Used	1.37473	0.959542	0.820002	1.03563	1.03222	421402	466987	580172	582717	568441	675256	2	536.803	1072.6	-0.764424	27.6833	1683	1683	MS2	5/48	@AK_FINAL_Celegans_3HCD_merged.mgf
	Medium	fTDLLIk	F01F1.12a	2	1	CID	N-Term(TMT6plex), K7(TMT6plex)	26.61	0.0344871	0.592593	1	37			No Quan Values	Not Used												2	654.421	1307.83	-0.0244068	36.5167	2754	2754	MS2	10/48	@AK_FINAL_Celegans_3HCD_3ITMS2_merged.mgf
K11D9.2b	CE18885 WBGene00004736 locus:sca-1 E1-E2 ATPases status:Partially_confirmed UniProt:Q9XU13 protein_id:CAB07263.1	2.99	4	3	1004	109.647	5.12256	44.2795	1.46882	3	3.31329	1.17412	3	8.15617	1.08356	3	3.46772	1.02748	4	6.59987	0.985282	4	2.96266
	Confidence Icon	Sequence	Protein Accessions	# Proteins	# Protein Groups	Activation Type	Modifications	IonScore	Exp Value	Δ Score	Rank	Identity High	Homology Threshold	QuanResultID	Quan Info	Quan Usage	(128+129)/(126+127)	(130+131)/(126+127)	126/127	128/129	130/131	126	127	128	129	130	131	Charge	m/z [Da]	MH+ [Da]	ΔM [ppm]	RT [min]	First Scan	Last Scan	MS Order	Ions Matched	Spectrum File	Annotation
	High	vGEATETALIVLAEk	K11D9.2b	3	1	CID	N-Term(TMT6plex), K15(TMT6plex)	37.87	0.00463787	0.605263	1	39		137255	Unique	Used				1.02865	0.888324			3764.54	3806.72	3243.44	4477.05	3	668.066	2002.18	-0.164096	37.05	2039	2039	MS2	12/112	@AK_FINAL_Celegans_3HCD_merged.mgf
	Medium	eFTLEFSR	K11D9.2b	3	1	CID	N-Term(TMT6plex)	32.57	0.0126164	0.666667	1	38		139585	Unique	Used	1.27339	1.08103	1.05852	1.02632	1.02447	18227.3	15647.6	20398.9	20674.3	24319.5	29108	2	629.338	1257.67	0.437381	30.8833	1793	1793	MS2	5/56	@AK_FINAL_Celegans_3HCD_merged.mgf
	Medium	eFTLEFSR	K11D9.2b	3	1	CID	N-Term(TMT6plex)	27.68	0.0392399	0.535714	1	38		127035	Unique	Used	1.502	1.17412	1.13649	0.939074	0.984342	282894	226195	345448	382638	388332	483743	2	629.338	1257.67	0.723625	29.7667	2028	2028	MS2	7/56	@AK_FINAL_Celegans_3HCD_merged.mgf
	Medium	dANEVck	K11D9.2b	2	1	CID	N-Term(TMT6plex), C6(Carbamidomethyl), K7(TMT6plex)	27.56	0.0656828	1	1	40		119775	Unique	Used	1.46882	1.24041	1.08356	1.12177	0.986222	145862	122324	194618	180461	216350	268992	2	647.347	1293.69	0.0572627	20.1333	1084	1084	MS2	6/64	@AK_FINAL_Celegans_3HCD_merged.mgf
Y18D10A.19	CE21417 WBGene00001427 locus:fkb-2 FKBP-type peptidyl-prolyl cis-trans isomerases status:Confirmed UniProt:Q9U2Q8 protein_id:CAA22330.1	12.04	1	1	108	11.6331	8.68994	26.57	1.46827	1		0.963815	1		0.977691	1		1.12173	1		0.953341	1
	Confidence Icon	Sequence	Protein Accessions	# Proteins	# Protein Groups	Activation Type	Modifications	IonScore	Exp Value	Δ Score	Rank	Identity High	Homology Threshold	QuanResultID	Quan Info	Quan Usage	(128+129)/(126+127)	(130+131)/(126+127)	126/127	128/129	130/131	126	127	128	129	130	131	Charge	m/z [Da]	MH+ [Da]	ΔM [ppm]	RT [min]	First Scan	Last Scan	MS Order	Ions Matched	Spectrum File	Annotation
	Medium	qILVEGDNVTkPk	Y18D10A.19	1	1	CID	N-Term(TMT6plex), K11(TMT6plex), K13(TMT6plex)	26.57	0.0377802	0.555556	1	37		129791	Unique	Used	1.46827	0.963815	0.977691	1.12173	0.953341	125354	116509	175448	162692	148764	191340	3	710.103	2128.29	-0.521803	25.1333	1464	1464	MS2	8/144	@AK_FINAL_Celegans_3HCD_merged.mgf
F52B11.4	CE18724 WBGene00000707 locus:col-133 CUTICLE COLLAGEN 34 status:Partially_confirmed UniProt:Q9XUE9 protein_id:CAB05195.1	3.29	2	1	304	29.1261	8.17725	64.7399	1.46813	2	14.6274	1.20746	2	9.38099	0.842094	2	2.90691	0.895867	2	7.12702	0.87101	2	0.936983
	Confidence Icon	Sequence	Protein Accessions	# Proteins	# Protein Groups	Activation Type	Modifications	IonScore	Exp Value	Δ Score	Rank	Identity High	Homology Threshold	QuanResultID	Quan Info	Quan Usage	(128+129)/(126+127)	(130+131)/(126+127)	126/127	128/129	130/131	126	127	128	129	130	131	Charge	m/z [Da]	MH+ [Da]	ΔM [ppm]	RT [min]	First Scan	Last Scan	MS Order	Ions Matched	Spectrum File	Annotation
	High	dIFAEVNHIR	F52B11.4	4	1	CID	N-Term(TMT6plex)	56.14	7.40606e-05	0.785714	1	39		148208	Unique	Used	1.61951	1.28615	0.858764	0.939927	0.865523	3724.77	3941.39	5611.62	6210.11	5952.43	8432.82	3	481.603	1442.79	-1.48084	28.5833	1616	1616	MS2	11/84	@AK_FINAL_Celegans_3HCD_merged.mgf
	High	dIFAEVNHIR	F52B11.4	4	1	CID	N-Term(TMT6plex)	36.53	0.00703678	1	1	40		131530	Unique	Used	1.33089	1.13358	0.825747	0.853873	0.876532	10442.8	11492	12531.4	15265.5	15122.4	21154.9	3	481.603	1442.79	-0.77388	29.7833	1771	1771	MS2	12/84	@AK_FINAL_Celegans_3HCD_merged.mgf
W10G6.3	CE18354 WBGene00003485 locus:mua-6 intermediate filament protein status:Confirmed UniProt:O02365 protein_id:CAB03486.1	1.72	1	1	581	67.0533	6.12549	45.9801	1.4492	1		0.968163	1		0.885631	1		0.907677	1		0.963189	1
	Confidence Icon	Sequence	Protein Accessions	# Proteins	# Protein Groups	Activation Type	Modifications	IonScore	Exp Value	Δ Score	Rank	Identity High	Homology Threshold	QuanResultID	Quan Info	Quan Usage	(128+129)/(126+127)	(130+131)/(126+127)	126/127	128/129	130/131	126	127	128	129	130	131	Charge	m/z [Da]	MH+ [Da]	ΔM [ppm]	RT [min]	First Scan	Last Scan	MS Order	Ions Matched	Spectrum File	Annotation
	High	vQEINTQSNR	W10G6.3	1	1	CID	N-Term(TMT6plex)	48.46	0.000425544	1	1	39		127958	Unique	Used	1.4492	0.968163	0.885631	0.907677	0.963189	115741	118756	150785	172796	145721	185511	2	709.383	1417.76	-1.0509	20.5667	1019	1019	MS2	9/104	@AK_FINAL_Celegans_3HCD_merged.mgf
C31C9.2	CE08497 WBGene00007836 D-3-Phosphoglycerate dehydrogenase status:Confirmed UniProt:O17626 protein_id:CAB05694.1	2.8	2	1	322	34.6695	6.80029	57.6644	1.44648	1		0.920574	1		0.920776	1		1.01041	1		1.01528	1
	Confidence Icon	Sequence	Protein Accessions	# Proteins	# Protein Groups	Activation Type	Modifications	IonScore	Exp Value	Δ Score	Rank	Identity High	Homology Threshold	QuanResultID	Quan Info	Quan Usage	(128+129)/(126+127)	(130+131)/(126+127)	126/127	128/129	130/131	126	127	128	129	130	131	Charge	m/z [Da]	MH+ [Da]	ΔM [ppm]	RT [min]	First Scan	Last Scan	MS Order	Ions Matched	Spectrum File	Annotation
	High	tLAVLGLGR	C31C9.2	1	1	CID	N-Term(TMT6plex)	48.1	0.000266396	0.375	1	37			No Quan Values	Not Used												2	564.868	1128.73	-0.744129	31.1	2572	2572	MS2	7/64	@AK_FINAL_Celegans_3HCD_3ITMS2_merged.mgf
	High	tLAVLGLGR	C31C9.2	1	1	CID	N-Term(TMT6plex)	34.93	0.0055275	0.257143	1	37		128667	Unique	Used	1.44648	0.920574	0.920776	1.01041	1.01528	170286	168054	229619	236382	205832	248591	2	564.869	1128.73	-0.318872	30.8667	1967	1967	MS2	6/64	@AK_FINAL_Celegans_3HCD_merged.mgf
Y57A10A.23	CE22626 WBGene00013263 status:Confirmed UniProt:Q9NA78 protein_id:CAB55026.1	5.38	3	1	186	21.4541	8.54346	31.2229	1.44574	3	16.446	1.18032	3	13.7694	1.05548	2	15.7521	1.29711	3	1.32572	0.982639	3	26.8853
	Confidence Icon	Sequence	Protein Accessions	# Proteins	# Protein Groups	Activation Type	Modifications	IonScore	Exp Value	Δ Score	Rank	Identity High	Homology Threshold	QuanResultID	Quan Info	Quan Usage	(128+129)/(126+127)	(130+131)/(126+127)	126/127	128/129	130/131	126	127	128	129	130	131	Charge	m/z [Da]	MH+ [Da]	ΔM [ppm]	RT [min]	First Scan	Last Scan	MS Order	Ions Matched	Spectrum File	Annotation
	Medium	hFGVDIPEAk	Y57A10A.23	1	1	CID	N-Term(TMT6plex), K10(TMT6plex)	31.24	0.0263068	0.612903	1	40		136794	Unique	Used	1.2949	1.0761	1.17303	1.28557	0.82226	6376.43	4939.58	7712.28	6240.12	7131.45	10634.7	3	524.304	1570.9	-1.09399	26.95	1403	1403	MS2	10/72	@AK_FINAL_Celegans_3HCD_merged.mgf
	Medium	hFGVDIPEAk	Y57A10A.23	1	1	CID	N-Term(TMT6plex), K10(TMT6plex)	28.39	0.0496929	1	1	40		134821	Unique	Used	2.31142	1.57523		1.47067	1.50128		3952.97	5095.85	3604.18	5000.55	4084.26	3	524.305	1570.9	-0.0436374	26.9333	1436	1436	MS2	8/72	@AK_FINAL_Celegans_3HCD_merged.mgf
	Medium	hFGVDIPEAk	Y57A10A.23	1	1	CID	N-Term(TMT6plex), K10(TMT6plex)	28.29	0.0509986	0.642857	1	40		138013	Unique	Used	1.44574	1.18032	0.94971	1.29711	0.982639	8656.23	8282.49	12940.7	10377.3	12976.5	16192.8	3	524.304	1570.9	-0.521071	26.9	1479	1479	MS2	11/72	@AK_FINAL_Celegans_3HCD_merged.mgf
F01F1.6	CE39486 WBGene00000115 locus:alh-9 Aldehyde dehydrogenase status:Confirmed UniProt:P46562 protein_id:AAC46640.2	1.51	1	1	531	56.9773	6.69775	36.51	1.44263	1		0.915458	1		1.00534	1		0.974449	1		1.00355	1
	Confidence Icon	Sequence	Protein Accessions	# Proteins	# Protein Groups	Activation Type	Modifications	IonScore	Exp Value	Δ Score	Rank	Identity High	Homology Threshold	QuanResultID	Quan Info	Quan Usage	(128+129)/(126+127)	(130+131)/(126+127)	126/127	128/129	130/131	126	127	128	129	130	131	Charge	m/z [Da]	MH+ [Da]	ΔM [ppm]	RT [min]	First Scan	Last Scan	MS Order	Ions Matched	Spectrum File	Annotation
	High	aYAQFESR	F01F1.6	1	1	CID	N-Term(TMT6plex)	36.51	0.00396459	1	1	37		128177	Unique	Used	1.44263	0.915458	1.00534	0.974449	1.00355	387190	349975	489783	522817	443134	541445	2	600.814	1200.62	-0.466359	23.6667	1311	1311	MS2	6/72	@AK_FINAL_Celegans_3HCD_merged.mgf
F42G8.10a	CE17069 WBGene00018361 status:Confirmed UniProt:O44509 protein_id:AAB92069.1	9.94	3	2	181	21.2428	9.14404	57.1344	1.44204	3	2.61029	1.19444	3	4.41577	1.17114	3	3.60787	1.01828	3	5.11467	1.00472	3	4.77316
	Confidence Icon	Sequence	Protein Accessions	# Proteins	# Protein Groups	Activation Type	Modifications	IonScore	Exp Value	Δ Score	Rank	Identity High	Homology Threshold	QuanResultID	Quan Info	Quan Usage	(128+129)/(126+127)	(130+131)/(126+127)	126/127	128/129	130/131	126	127	128	129	130	131	Charge	m/z [Da]	MH+ [Da]	ΔM [ppm]	RT [min]	First Scan	Last Scan	MS Order	Ions Matched	Spectrum File	Annotation
	High	eAHLEIAR	F42G8.10a	2	1	CID	N-Term(TMT6plex)	43.38	0.00148091	0.697674	1	40		136534	Unique	Used	1.46765	1.23053	1.19998	0.983773	1.00472	3976.71	3011.43	4746.79	5018.91	5650.22	6895.67	3	389.894	1167.67	-0.365301	21.5667	1056	1056	MS2	6/56	@AK_FINAL_Celegans_3HCD_merged.mgf
	High	eAHLEIAR	F42G8.10a	2	1	CID	N-Term(TMT6plex)	41.52	0.00230082	0.714286	1	40		137727	Unique	Used	1.44204	1.19444	1.17114	1.48327	0.972909	5263.14	4083.75	7543.81	5290.24	7206.19	9082.19	3	389.894	1167.67	-0.134071	21.4667	1097	1097	MS2	6/56	@AK_FINAL_Celegans_3HCD_merged.mgf
	Medium	lDWLFGDGWR	F42G8.10a	1	1	CID	N-Term(TMT6plex)	28.58	0.046595	0.517241	1	40		127629	Unique	Used	1.1733	0.91651	0.986427	1.01828	1.31334	26187.1	24123.9	27804.6	28402.4	34791.3	32482.7	2	747.391	1493.77	0.59586	40.15	2827	2827	MS2	5/72	@AK_FINAL_Celegans_3HCD_merged.mgf
Y43F4B.5a	CE16630 WBGene00012803 Phosphoglucomutase and phosphomannomutase phosphoserine status:Confirmed UniProt:O45934 protein_id:CAA16334.1	3.7	4	2	595	66.5447	6.17627	99.9471	1.44079	3	13.5954	1.03502	3	2.43293	0.748871	3	4.23129	1.12566	3	10.0216	0.869631	4	11.617
	Confidence Icon	Sequence	Protein Accessions	# Proteins	# Protein Groups	Activation Type	Modifications	IonScore	Exp Value	Δ Score	Rank	Identity High	Homology Threshold	QuanResultID	Quan Info	Quan Usage	(128+129)/(126+127)	(130+131)/(126+127)	126/127	128/129	130/131	126	127	128	129	130	131	Charge	m/z [Da]	MH+ [Da]	ΔM [ppm]	RT [min]	First Scan	Last Scan	MS Order	Ions Matched	Spectrum File	Annotation
	High	lNDLTIIQITHGFAR	Y43F4B.5a	2	1	CID	N-Term(TMT6plex)	63.36	1.60539e-05	0.809524	1	40		132987	Unique	Used				1.20418	0.838734			5309.83	4586.66	3855.13	5636.02	3	647.709	1941.11	-0.348537	34.9167	2041	2041	MS2	14/164	@AK_FINAL_Celegans_3HCD_merged.mgf
	High	lNDLTIIQITHGFAR	Y43F4B.5a	2	1	CID	N-Term(TMT6plex)	48.7	0.000469439	0.714286	1	40		131812	Unique	Used	0.781842	1.12263	0.72781		1.01093	3061.79	3822.79		5125.25	5095.56	6180.56	3	647.709	1941.11	-0.348537	35.5833	2154	2154	MS2	12/164	@AK_FINAL_Celegans_3HCD_merged.mgf
	High	lNDLTIIQITHGFAR	Y43F4B.5a	2	1	CID	N-Term(TMT6plex)	44.71	0.00116463	0.711111	1	40		131806	Unique	Used	1.44079	1.01818	0.748871	1.12566	0.771285	3471.77	4212.76	5479.23	5063.11	4407.82	7007.55	3	647.709	1941.11	0.207845	35.45	2146	2146	MS2	14/164	@AK_FINAL_Celegans_3HCD_merged.mgf
	Medium	yGFHLVR	Y43F4B.5a	1	1	CID	N-Term(TMT6plex)	27.09	0.0801279	1	1	41		148072	Unique	Used	1.5785	1.03502	1.00735	0.857936	0.901666	8654.53	7807.02	11183.2	13558.7	10533.5	14324.6	3	374.22	1120.65	-0.782183	25.6833	1431	1431	MS2	6/48	@AK_FINAL_Celegans_3HCD_merged.mgf
C35B1.5	CE16903 WBGene00016435 status:Confirmed UniProt:O45060 protein_id:AAC02564.1	34.44	5	3	151	16.9547	5.14795	217.217	1.43014	4	11.754	1.04918	4	12.1813	1.23623	4	7.69804	0.842224	4	9.76545	0.889705	4	10.4521
	Confidence Icon	Sequence	Protein Accessions	# Proteins	# Protein Groups	Activation Type	Modifications	IonScore	Exp Value	Δ Score	Rank	Identity High	Homology Threshold	QuanResultID	Quan Info	Quan Usage	(128+129)/(126+127)	(130+131)/(126+127)	126/127	128/129	130/131	126	127	128	129	130	131	Charge	m/z [Da]	MH+ [Da]	ΔM [ppm]	RT [min]	First Scan	Last Scan	MS Order	Ions Matched	Spectrum File	Annotation
	High	lINNAGELLHDAR	C35B1.5	1	1	CID	N-Term(TMT6plex)	90.78	3.67248e-08	1	1	41		130008	Unique	Used	1.40081	0.895852	1.37053	0.686233	0.910466	118139	78329.7	104165	157890	109422	147367	3	555.648	1664.93	-0.00994037	28.2667	1756	1756	MS2	16/136	@AK_FINAL_Celegans_3HCD_merged.mgf
	High	eAEDLLEYLGHGGDWVAIPFGDER	C35B1.5	1	1	CID	N-Term(TMT6plex)	71.35	2.00794e-06	1	1	39	27	127574	Unique	Used	1.46008	1.22011	0.629078	0.801996	0.869418	3774.71	5452.58	5584.87	7243.46	6814.58	9610.99	3	973.146	2917.42	0.940367	38.9833	2751	2751	MS2	18/184	@AK_FINAL_Celegans_3HCD_merged.mgf
	High	gkDDAVALFDEWVEk	C35B1.5	1	1	CID	N-Term(TMT6plex), K2(TMT6plex), K15(TMT6plex)	61.29	3.24328e-05	1	1	41		129007	Unique	Used	1.17805	1.06269	1.23691	0.884471	0.791035	9073.22	6665.69	8113.15	9541.38	9569.04	14833	3	803.781	2409.33	0.157492	37.35	2424	2424	MS2	10/164	@AK_FINAL_Celegans_3HCD_merged.mgf
	High	lINNAGELLHDAR	C35B1.5	1	1	CID	N-Term(TMT6plex)	56.65	9.66735e-05	1	1	41		131496	Unique	Used	1.64061	1.03585	1.23554	0.914635	1.21409	12090.1	8891.97	15336.2	17441.1	15776.3	15933.5	3	555.647	1664.93	-0.892862	29.1667	1726	1726	MS2	7/136	@AK_FINAL_Celegans_3HCD_merged.mgf
	High	lINNAGELLHDAR	C35B1.5	1	1	CID	N-Term(TMT6plex)	52.95	0.000220287	1	1	41			No Quan Values	Not Used												3	555.647	1664.93	-0.334279	28.3333	2335	2335	MS2	9/136	@AK_FINAL_Celegans_3HCD_3ITMS2_merged.mgf
F08B12.1	CE03162 WBGene00008571 status:Partially_confirmed UniProt:Q19188 protein_id:CAA92112.1	0.69	1	1	866	98.792	6.40479	28.09	1.41634	1		0.791971	1		1.23513	1		0.942853	1		1.30003	1
	Confidence Icon	Sequence	Protein Accessions	# Proteins	# Protein Groups	Activation Type	Modifications	IonScore	Exp Value	Δ Score	Rank	Identity High	Homology Threshold	QuanResultID	Quan Info	Quan Usage	(128+129)/(126+127)	(130+131)/(126+127)	126/127	128/129	130/131	126	127	128	129	130	131	Charge	m/z [Da]	MH+ [Da]	ΔM [ppm]	RT [min]	First Scan	Last Scan	MS Order	Ions Matched	Spectrum File	Annotation
	Medium	KTPTLk	F08B12.1	1	1	CID	K6(TMT6plex)	28.09	0.0421473	0.285714	1	39		120512	Unique	Used	1.41634	0.791971	1.23513	0.942853	1.30003	28315.5	20832.2	31514	34766.8	29224.2	27564.2	2	458.805	916.602	-0.490856	30.8167	2068	2068	MS2	5/60	@AK_FINAL_Celegans_3HCD_merged.mgf
F01G10.1	CE09163 WBGene00008506 locus:tkt-1 transketolase status:Confirmed UniProt:O17759 protein_id:CAB02889.1	21.68	17	11	618	65.9699	6.63916	262.709	1.41306	12	12.1007	0.913573	12	10.9161	1.03866	12	6.48157	1.04403	13	14.2644	1.07375	13	8.61655
	Confidence Icon	Sequence	Protein Accessions	# Proteins	# Protein Groups	Activation Type	Modifications	IonScore	Exp Value	Δ Score	Rank	Identity High	Homology Threshold	QuanResultID	Quan Info	Quan Usage	(128+129)/(126+127)	(130+131)/(126+127)	126/127	128/129	130/131	126	127	128	129	130	131	Charge	m/z [Da]	MH+ [Da]	ΔM [ppm]	RT [min]	First Scan	Last Scan	MS Order	Ions Matched	Spectrum File	Annotation
	High	iVLVGSGVTLYESLk	F01G10.1	1	1	CID	N-Term(TMT6plex), K15(TMT6plex)	59.25	1.86595e-05	0.79661	1	37		137221	Unique	Used					0.911155			3050.23		3560.64	4791.73	3	679.419	2036.24	0.727541	36.2167	1988	1988	MS2	13/112	@AK_FINAL_Celegans_3HCD_merged.mgf
	High	lDNLVAIVDVNR	F01G10.1	1	1	CID	N-Term(TMT6plex)	56.05	8.11985e-05	1	1	40		127305	Unique	Used	1.50646	0.88953	1.0068	1.03447	1.13994	102925	92897	140060	140831	122437	131701	2	785.462	1569.92	0.662506	33.9167	2389	2389	MS2	7/124	@AK_FINAL_Celegans_3HCD_merged.mgf
	High	nDLEDAANR	F01G10.1	1	1	CID	N-Term(TMT6plex)	55.28	5.52941e-05	0.727273	1	37			No Quan Values	Not Used												2	623.815	1246.62	-0.256629	21.2333	1422	1422	MS2	8/96	@AK_FINAL_Celegans_3HCD_3ITMS2_merged.mgf
	High	lDNLVAIVDVNR	F01G10.1	1	1	CID	N-Term(TMT6plex)	47.5	0.000584165	0.791667	1	40		138385	Unique	Used	1.41986	0.875143	1.04804	0.925808	1.13376	15317.2	13280.8	18207.1	20456.2	17542.1	18972.2	2	785.462	1569.92	0.356758	34.4333	1975	1975	MS2	6/124	@AK_FINAL_Celegans_3HCD_merged.mgf
	High	tIPFTSTFAAFFTR	F01G10.1	1	1	CID	N-Term(TMT6plex)	45.68	0.00127627	1	1	41		127624	Unique	Used	1.54864	1.02697	0.972494	0.897264	0.857744	26161.2	24445.3	34559.5	40063.9	31209.5	44615.6	2	918.499	1835.99	0.740788	40.0333	2820	2820	MS2	10/104	@AK_FINAL_Celegans_3HCD_merged.mgf
	High	tGRPALPVLYDNEEPFHIGQAk	F01G10.1	1	1	CID	N-Term(TMT6plex), K22(TMT6plex)	44.6	0.00136268	1	1	41		147226	Unique	Used				1.09867				4774.37	4520.17		3509.2	4	728.402	2910.59	-0.293817	29.5667	1706	1706	MS2	15/244	@AK_FINAL_Celegans_3HCD_merged.mgf
	High	hIVAAVk	F01G10.1	1	1	CID	N-Term(TMT6plex), K7(TMT6plex)	42.49	0.00026491	0.642857	1	31		145632	Unique	Used	1.09139	1.04252	1.12653	1.223	1.12132	51243.2	41335.1	51989.4	44217.6	67261	73551.5	2	598.399	1195.79	-1.79958	22.3167	1248	1248	MS2	6/48	@AK_FINAL_Celegans_3HCD_merged.mgf
	High	lDNLVAIVDVNR	F01G10.1	1	1	CID	N-Term(TMT6plex)	42.23	0.00190893	1	1	40		120657	Unique	Used	1.51708	0.893917	1.02937	0.861819	1.05315	75976.7	67070.6	93629.5	113006	86199.6	100363	2	785.463	1569.92	1.13387	33.0167	2261	2261	MS2	6/124	@AK_FINAL_Celegans_3HCD_merged.mgf
	High	kIDSDIEGHPTPR	F01G10.1	1	1	CID	N-Term(TMT6plex), K1(TMT6plex)	39.57	0.00463713	1	1	41		147825	Unique	Used	1.23228	0.972347	2.65186	2.30495	1.01323	20586.1	7054.17	22347.1	10084.7	17741.2	21470	4	481.524	1923.07	1.46891	21.1	1102	1102	MS2	10/144	@AK_FINAL_Celegans_3HCD_merged.mgf
	High	nDLEDAANR	F01G10.1	1	1	CID	N-Term(TMT6plex)	38.22	0.00282489	0.578947	1	37		140265	Unique	Used	1.23158	0.814338	1.01962	0.89936	1.07375	36057.3	32134.9	37081.1	42886.9	37824.5	43194.5	2	623.814	1246.62	-1.4278	20.6833	1066	1066	MS2	6/96	@AK_FINAL_Celegans_3HCD_merged.mgf
	High	nDLEDAANR	F01G10.1	1	1	CID	N-Term(TMT6plex)	37.59	0.00323105	1	1	37		124837	Unique	Used	1.37201	0.841147	1.07939	1.04403	1.1016	54180.6	45613.2	65305.8	65064.6	57956.8	64511.3	2	623.815	1246.62	-0.35289	20.75	970	970	MS2	8/96	@AK_FINAL_Celegans_3HCD_merged.mgf
	High	nDLEDAANR	F01G10.1	1	1	CID	N-Term(TMT6plex)	36.11	0.0045675	1	1	37		122371	Unique	Used	1.57455	0.856744	0.899658	0.948719	1.14422	31474.1	31790.7	45244.2	49605.5	38172.2	40906.7	2	623.815	1246.62	-0.256629	20.6333	998	998	MS2	6/96	@AK_FINAL_Celegans_3HCD_merged.mgf
	High	tIAEHALk	F01G10.1	1	1	CID	N-Term(TMT6plex), K8(TMT6plex)	34.8	0.00592725	1	1	37		142999	Unique	Used	1.12905	1.07959	1.0907	1.09488	0.990728	31602.1	26329	31937.5	30341.8	40777.9	50469.3	2	670.918	1340.83	-0.642826	23.9	1320	1320	MS2	6/56	@AK_FINAL_Celegans_3HCD_merged.mgf
	Medium	aTELAANTk	F01G10.1	1	1	CID	N-Term(TMT6plex), K9(TMT6plex)	31.22	0.0379811	0.451613	1	42			No Quan Values	Not Used												2	688.91	1376.81	-1.06908	21.95	1744	1744	MS2	8/72	@AK_FINAL_Celegans_3HCD_3ITMS2_merged.mgf
	Medium	aTELAANTk	F01G10.1	1	1	CID	N-Term(TMT6plex), K9(TMT6plex)	30.52	0.0440473		2	42		119900	Redundant	Not Used	1.67866	1.04155	1.03183	1.10815	0.928512	465833	410247	722312	678004	573682	757601	2	688.911	1376.81	-0.357289	21.9667	1251	1251	MS2	8/72	@AK_FINAL_Celegans_3HCD_merged.mgf
	Medium	nSTFSDk	F01G10.1	1	1	CID	N-Term(TMT6plex), K7(TMT6plex)	27.2	0.0506853	1	1	39		126446	Unique	Used	1.4063	0.933661	1.07305	1.10706	1.07509	2.00205e+06	1.69543e+06	2.55266e+06	2.39844e+06	2.35297e+06	2.68367e+06	2	628.848	1256.69	-0.0572298	21.3667	1239	1239	MS2	6/72	@AK_FINAL_Celegans_3HCD_merged.mgf
	Medium	tIPGATVFYPTDAVSAER	F01G10.1	1	1	CID	N-Term(TMT6plex)	26.82	0.0873473	0.481481	1	41		136963	Unique	Used	1.42062	1.01995	0.908438	1.06014	0.956859	5240.1	5241.65	7156.65	7021.88	6836.64	8760.97	2	1062.55	2124.1	-9.2227	30.4667	1629	1629	MS2	7/136	@AK_FINAL_Celegans_3HCD_merged.mgf
H19N07.1	CE32460 WBGene00010405 elongation factor status:Confirmed UniProt:O45622 protein_id:CAB07395.2	2.26	1	1	532	59.1251	5.65576	37.42	1.40485	1		1.26524	1		0.717328	1		1.20508	1		1.02853	1
	Confidence Icon	Sequence	Protein Accessions	# Proteins	# Protein Groups	Activation Type	Modifications	IonScore	Exp Value	Δ Score	Rank	Identity High	Homology Threshold	QuanResultID	Quan Info	Quan Usage	(128+129)/(126+127)	(130+131)/(126+127)	126/127	128/129	130/131	126	127	128	129	130	131	Charge	m/z [Da]	MH+ [Da]	ΔM [ppm]	RT [min]	First Scan	Last Scan	MS Order	Ions Matched	Spectrum File	Annotation
	High	vFDAEVLVLEHR	H19N07.1	1	1	CID	N-Term(TMT6plex)	37.42	0.00718196	1	1	41		130266	Unique	Used	1.40485	1.26524	0.717328	1.20508	1.02853	23703.1	30027	38575.9	33297	45244.3	53939.2	3	552.648	1655.93	-0.789013	32.1167	2104	2104	MS2	11/88	@AK_FINAL_Celegans_3HCD_merged.mgf
K07A3.1	CE21023 WBGene00001404 locus:fbp-1 fructose-bisphosphatase status:Confirmed UniProt:Q9N2M2 protein_id:AAF39910.1	3.52	1	1	341	37.164	5.59229	39.11	1.39549	1		1.20561	1		1.02048	1		1.37986	1		0.711535	1
	Confidence Icon	Sequence	Protein Accessions	# Proteins	# Protein Groups	Activation Type	Modifications	IonScore	Exp Value	Δ Score	Rank	Identity High	Homology Threshold	QuanResultID	Quan Info	Quan Usage	(128+129)/(126+127)	(130+131)/(126+127)	126/127	128/129	130/131	126	127	128	129	130	131	Charge	m/z [Da]	MH+ [Da]	ΔM [ppm]	RT [min]	First Scan	Last Scan	MS Order	Ions Matched	Spectrum File	Annotation
	High	iLDIQPTQIHQR	K07A3.1	1	1	CID	N-Term(TMT6plex)	39.11	0.00494658	1	1	41		138032	Unique	Used	1.39549	1.20561	1.02048	1.37986	0.711535	4986.71	4440.49	7142.35	5384.08	6088.92	10493.1	3	564.331	1690.98	-0.731263	27.2667	1504	1504	MS2	12/116	@AK_FINAL_Celegans_3HCD_merged.mgf
F02A9.2	CE00133 WBGene00001385 locus:far-1 O. volvulus 20Kd antigenic peptide status:Confirmed UniProt:P34382 protein_id:CAA79616.1	51.65	74	11	182	20.0967	7.59131	883.97	1.39178	31	12.188	1.09825	31	8.20159	0.9914	30	7.55366	1.0306	30	8.70176	1.04024	30	7.54961
	Confidence Icon	Sequence	Protein Accessions	# Proteins	# Protein Groups	Activation Type	Modifications	IonScore	Exp Value	Δ Score	Rank	Identity High	Homology Threshold	QuanResultID	Quan Info	Quan Usage	(128+129)/(126+127)	(130+131)/(126+127)	126/127	128/129	130/131	126	127	128	129	130	131	Charge	m/z [Da]	MH+ [Da]	ΔM [ppm]	RT [min]	First Scan	Last Scan	MS Order	Ions Matched	Spectrum File	Annotation
	High	sEDDFLNALk	F02A9.2	1	1	CID	N-Term(TMT6plex), K10(TMT6plex)	60.9	3.22694e-05	0.770492	1	41			No Quan Values	Not Used												2	805.443	1609.88	-2.86476	33.5167	2432	2432	MS2	9/84	@AK_FINAL_Celegans_3HCD_3ITMS2_merged.mgf
	High	sEDDFLNALk	F02A9.2	1	1	CID	N-Term(TMT6plex), K10(TMT6plex)	59.53	4.40703e-05	0.783333	1	41		120506	Unique	Used	1.5544	1.04163	0.928471	1.05605	1.07785	495950	485392	731729	720724	697673	793686	2	805.446	1609.88	0.613758	30.7333	2060	2060	MS2	8/84	@AK_FINAL_Celegans_3HCD_merged.mgf
	High	sEDDFLNALk	F02A9.2	1	1	CID	N-Term(TMT6plex), K10(TMT6plex)	59.46	4.61453e-05	0.79661	1	41		124239	Unique	Used	1.4608	1.12504	0.959048	1.14194	0.959122	43010.9	40753.2	60972.4	55538.8	60343.9	77146.6	2	805.446	1609.88	0.0919818	32.05	1903	1903	MS2	8/84	@AK_FINAL_Celegans_3HCD_merged.mgf
	High	sEDDFLNALk	F02A9.2	1	1	CID	N-Term(TMT6plex), K10(TMT6plex)	59.28	4.80981e-05	0.728814	1	41			No Quan Values	Not Used												2	805.446	1609.88	0.166521	31.6333	2580	2580	MS2	15/84	@AK_FINAL_Celegans_3HCD_3ITMS2_merged.mgf
	High	sEDDFLNALk	F02A9.2	1	1	CID	N-Term(TMT6plex), K10(TMT6plex)	56.97	7.89573e-05	1	1	41		127146	Unique	Used	1.60344	1.11237	1.02833	0.976962	1.04464	572870	506231	797950	849578	805641	945657	2	805.446	1609.88	0.3156	31.4167	2176	2176	MS2	8/84	@AK_FINAL_Celegans_3HCD_merged.mgf
	High	sLIPAEVSEHLk	F02A9.2	1	1	CID	N-Term(TMT6plex), K12(TMT6plex)	56.52	6.64074e-05	1	1	39		131533	Unique	Used	1.09722	1.37653	1.25301	1.66081	0.767108	36826.7	26707.4	40815	25562.5	49104.9	78492	3	594.357	1781.06	-0.532577	29.8333	1775	1775	MS2	14/88	@AK_FINAL_Celegans_3HCD_merged.mgf
	High	sEDDFLNALk	F02A9.2	1	1	CID	N-Term(TMT6plex), K10(TMT6plex)	55.49	0.000111724	0.763636	1	41			No Quan Values	Not Used												2	805.446	1609.88	0.539219	30.8167	2603	2603	MS2	9/84	@AK_FINAL_Celegans_3HCD_3ITMS2_merged.mgf
	High	sLIPAEVSEHLk	F02A9.2	1	1	CID	N-Term(TMT6plex), K12(TMT6plex)	54.25	0.000112375	1	1	39		132791	Unique	Used	0.945233	1.21206	1.41795	1.47364	0.935079	23988.7	15373.3	20767.9	14659.1	30115.3	39490.9	3	594.357	1781.06	-0.313606	30.7667	1778	1778	MS2	14/88	@AK_FINAL_Celegans_3HCD_merged.mgf
	High	sEDDFLNALk	F02A9.2	1	1	CID	N-Term(TMT6plex), K10(TMT6plex)	53.88	0.000157565	0.759259	1	40			No Quan Values	Not Used												2	805.445	1609.88	-0.367679	33.2667	2392	2392	MS2	9/84	@AK_FINAL_Celegans_3HCD_3ITMS2_merged.mgf
	High	sEDDFLNALk	F02A9.2	1	1	CID	N-Term(TMT6plex), K10(TMT6plex)	53.88	0.000157565	0.759259	1	40			No Quan Values	Not Used												2	805.445	1609.88	-0.367679	33.2667	2392	2392	MS2	9/84	@AK_FINAL_Celegans_3HCD_3ITMS2_merged.mgf
	High	sLIPAEVSEHLk	F02A9.2	1	1	CID	N-Term(TMT6plex), K12(TMT6plex)	53.6	0.00012899	1	1	39		134000	Unique	Used	1.30187	1.09825	1.34225	1.91553	1.32562	12822	8680.57	17274.6	9380.41	17898.3	16555.8	3	594.357	1781.06	-1.0379	29.6667	1699	1699	MS2	13/88	@AK_FINAL_Celegans_3HCD_merged.mgf
	High	sLIPAEVSEHLk	F02A9.2	1	1	CID	N-Term(TMT6plex), K12(TMT6plex)	52.69	0.000160943	1	1	39		131585	Unique	Used	1.292	1.13939	1.04095	0.951825	1.04655	10562.8	9220.94	11629.4	12708.8	15143.8	17743.3	3	594.357	1781.06	-0.313606	30.85	1845	1845	MS2	12/88	@AK_FINAL_Celegans_3HCD_merged.mgf
	High	sEDDFLNALk	F02A9.2	1	1	CID	N-Term(TMT6plex), K10(TMT6plex)	52.46	0.000231274	0.730769	1	41			No Quan Values	Not Used												2	805.446	1609.88	0.166521	31.65	2582	2582	MS2	9/84	@AK_FINAL_Celegans_3HCD_3ITMS2_merged.mgf
	High	sEDDFLNALk	F02A9.2	1	1	CID	N-Term(TMT6plex), K10(TMT6plex)	52.44	0.000219513	0.75	1	40			No Quan Values	Not Used												2	805.445	1609.88	-0.367679	33.2333	2390	2390	MS2	9/84	@AK_FINAL_Celegans_3HCD_3ITMS2_merged.mgf
	High	sEDDFLNALk	F02A9.2	1	1	CID	N-Term(TMT6plex), K10(TMT6plex)	52.44	0.000219513	0.75	1	40			No Quan Values	Not Used												2	805.445	1609.88	-0.367679	33.2333	2390	2390	MS2	9/84	@AK_FINAL_Celegans_3HCD_3ITMS2_merged.mgf
	High	sEDDFLNALk	F02A9.2	1	1	CID	N-Term(TMT6plex), K10(TMT6plex)	52.26	0.000242174	0.75	1	41			No Quan Values	Not Used												2	805.446	1609.88	0.0919818	33.5	2332	2332	MS2	9/84	@AK_FINAL_Celegans_3HCD_3ITMS2_merged.mgf
	High	sEDDFLNALk	F02A9.2	1	1	CID	N-Term(TMT6plex), K10(TMT6plex)	52.04	0.000254758	0.75	1	41			No Quan Values	Not Used												2	805.446	1609.88	0.0919818	33.4833	2330	2330	MS2	9/84	@AK_FINAL_Celegans_3HCD_3ITMS2_merged.mgf
	High	sLIPAEVSEHLk	F02A9.2	1	1	CID	N-Term(TMT6plex), K12(TMT6plex)	49.86	0.000307763	1	1	39		136927	Unique	Used	1.3798	0.902542	1.0798	1.99181	1.03976	13654.1	11490.7	21702.2	11333.5	15193.1	17917.2	3	594.357	1781.06	-0.633641	29.7167	1581	1581	MS2	14/88	@AK_FINAL_Celegans_3HCD_merged.mgf
	High	sEDDFLNALk	F02A9.2	1	1	CID	N-Term(TMT6plex), K10(TMT6plex)	48.99	0.000478233	0.755102	1	40			No Quan Values	Not Used												2	805.445	1609.88	-1.20004	33.6167	2439	2439	MS2	9/84	@AK_FINAL_Celegans_3HCD_3ITMS2_merged.mgf
	High	sEDDFLNALk	F02A9.2	1	1	CID	N-Term(TMT6plex), K10(TMT6plex)	48.87	0.000498117	0.734694	1	40			No Quan Values	Not Used												2	805.445	1609.88	-0.516758	33.7333	2557	2557	MS2	9/84	@AK_FINAL_Celegans_3HCD_3ITMS2_merged.mgf
	High	sEDDFLNALk	F02A9.2	1	1	CID	N-Term(TMT6plex), K10(TMT6plex)	48.23	0.000590735	0.75	1	41		125437	Unique	Used	1.31124	0.970898	0.984978	1.03514	0.945304	52137.2	48100	62423.2	62726.6	61810.6	80176.8	2	805.446	1609.88	0.39014	32.2167	1771	1771	MS2	8/84	@AK_FINAL_Celegans_3HCD_merged.mgf
	High	dkVNALNDEAk	F02A9.2	1	1	CID	N-Term(TMT6plex), K2(TMT6plex), K11(TMT6plex)	45.87	0.000859287	0.73913	1	40			No Quan Values	Not Used												3	635.373	1904.11	0.00496296	22.4333	1735	1735	MS2	9/116	@AK_FINAL_Celegans_3HCD_3ITMS2_merged.mgf
	High	sEDDFLNALk	F02A9.2	1	1	CID	N-Term(TMT6plex), K10(TMT6plex)	45.42	0.0011397	0.688889	1	41			No Quan Values	Not Used												2	805.443	1609.88	-2.86476	33.4833	2430	2430	MS2	9/84	@AK_FINAL_Celegans_3HCD_3ITMS2_merged.mgf
	High	sEDDFLNALk	F02A9.2	1	1	CID	N-Term(TMT6plex), K10(TMT6plex)	42.43	0.00219448	0.714286	1	40			No Quan Values	Not Used												2	805.445	1609.88	-0.516758	33.7667	2559	2559	MS2	16/84	@AK_FINAL_Celegans_3HCD_3ITMS2_merged.mgf
	High	dkVNALNDEAk	F02A9.2	1	1	CID	N-Term(TMT6plex), K2(TMT6plex), K11(TMT6plex)	41.84	0.00217339	0.690476	1	40			No Quan Values	Not Used												3	635.373	1904.11	0.00496296	22.4667	1737	1737	MS2	9/116	@AK_FINAL_Celegans_3HCD_3ITMS2_merged.mgf
	High	sLIPAEVSEHLk	F02A9.2	1	1	CID	N-Term(TMT6plex), K12(TMT6plex)	41.68	0.00203082	1	1	39		148235	Unique	Used	1.56035	1.55143	0.805777	0.719055	1.06986	3659.03	4126.43	4727.85	6839.22	8211.28	9411.09	3	594.357	1781.06	-0.313606	29.1833	1654	1654	MS2	9/88	@AK_FINAL_Celegans_3HCD_merged.mgf
	High	vNALNDEAk	F02A9.2	1	1	CID	N-Term(TMT6plex), K9(TMT6plex)	40.4	0.00347476	1	1	40		126565	Unique	Used	1.37964	1.11637	0.87868	1.00105	1.09214	824316	852484	1.08027e+06	1.12248e+06	1.28659e+06	1.44451e+06	2	716.414	1431.82	-0.483245	23	1397	1397	MS2	8/92	@AK_FINAL_Celegans_3HCD_merged.mgf
	High	eFPILTGFFk	F02A9.2	1	1	CID	N-Term(TMT6plex), K10(TMT6plex)	40.34	0.00271399	1	1	39			No Quan Values	Not Used												2	828.993	1656.98	1.11533	40.6333	2826	2826	MS2	14/72	@AK_FINAL_Celegans_3HCD_3ITMS2_merged.mgf
	High	eFPILTGFFk	F02A9.2	1	1	CID	N-Term(TMT6plex), K10(TMT6plex)	39.82	0.00298103	1	1	39			No Quan Values	Not Used												2	828.993	1656.98	0.741157	39.55	3306	3306	MS2	8/72	@AK_FINAL_Celegans_3HCD_3ITMS2_merged.mgf
	High	eFPILTGFFk	F02A9.2	1	1	CID	N-Term(TMT6plex), K10(TMT6plex)	39.2	0.00342044	0.74359	1	39			No Quan Values	Not Used												2	828.993	1656.98	0.898069	38.2	3207	3207	MS2	8/72	@AK_FINAL_Celegans_3HCD_3ITMS2_merged.mgf
	High	eFPILTGFFk	F02A9.2	1	1	CID	N-Term(TMT6plex), K10(TMT6plex)	38.86	0.00369898	1	1	39			No Quan Values	Not Used												2	828.993	1656.98	0.97049	40.1667	3268	3268	MS2	8/72	@AK_FINAL_Celegans_3HCD_3ITMS2_merged.mgf
	High	sLIPAEVSEHLk	F02A9.2	1	1	CID	N-Term(TMT6plex), K12(TMT6plex)	37.82	0.00488155	1	1	39			No Quan Values	Not Used												3	594.357	1781.06	-1.13896	33.7667	2679	2679	MS2	9/88	@AK_FINAL_Celegans_3HCD_3ITMS2_merged.mgf
	High	eFPILTGFFk	F02A9.2	1	1	CID	N-Term(TMT6plex), K10(TMT6plex)	37.66	0.00490192	1	1	39			No Quan Values	Not Used												2	828.992	1656.98	0.451473	41.1333	2945	2945	MS2	6/72	@AK_FINAL_Celegans_3HCD_3ITMS2_merged.mgf
	High	eFPILTGFFk	F02A9.2	1	1	CID	N-Term(TMT6plex), K10(TMT6plex)	37.66	0.00490192	1	1	39			No Quan Values	Not Used												2	828.992	1656.98	0.451473	41.1333	2945	2945	MS2	6/72	@AK_FINAL_Celegans_3HCD_3ITMS2_merged.mgf
	High	eFPILTGFFk	F02A9.2	1	1	CID	N-Term(TMT6plex), K10(TMT6plex)	37.23	0.00534587	1	1	39			No Quan Values	Not Used												2	828.993	1656.98	1.47744	40.8167	2921	2921	MS2	8/72	@AK_FINAL_Celegans_3HCD_3ITMS2_merged.mgf
	High	eFPILTGFFk	F02A9.2	1	1	CID	N-Term(TMT6plex), K10(TMT6plex)	37.23	0.00534587	1	1	39			No Quan Values	Not Used												2	828.993	1656.98	1.47744	40.8167	2921	2921	MS2	8/72	@AK_FINAL_Celegans_3HCD_3ITMS2_merged.mgf
	High	eFPILTGFFk	F02A9.2	1	1	CID	N-Term(TMT6plex), K10(TMT6plex)	35.57	0.0079317	1	1	39			No Quan Values	Not Used												2	828.993	1656.98	0.741157	39.5333	3304	3304	MS2	7/72	@AK_FINAL_Celegans_3HCD_3ITMS2_merged.mgf
	High	gLSQDAk	F02A9.2	1	1	CID	N-Term(TMT6plex), K7(TMT6plex)	35.49	0.0126978	0.714286	1	41		139025	Unique	Used	1.6222	1.16061	1.03644	0.958419	0.946871	144849	126998	201362	218538	200575	259743	2	588.852	1176.7	-1.35287	20.95	1046	1046	MS2	6/60	@AK_FINAL_Celegans_3HCD_merged.mgf
	High	eFPILTGFFk	F02A9.2	1	1	CID	N-Term(TMT6plex), K10(TMT6plex)	34.71	0.00961794	1	1	39			No Quan Values	Not Used												2	828.993	1656.98	0.898069	38.2167	3209	3209	MS2	8/72	@AK_FINAL_Celegans_3HCD_3ITMS2_merged.mgf
	High	eFPILTGFFk	F02A9.2	1	1	CID	N-Term(TMT6plex), K10(TMT6plex)	34.65	0.00975174	1	1	39			No Quan Values	Not Used												2	828.993	1656.98	1.04291	39.95	3252	3252	MS2	7/72	@AK_FINAL_Celegans_3HCD_3ITMS2_merged.mgf
	High	eFPILTGFFk	F02A9.2	1	1	CID	N-Term(TMT6plex), K10(TMT6plex)	34.08	0.011178	1	1	39			No Quan Values	Not Used												2	828.992	1656.98	0.451473	40.8167	2932	2932	MS2	14/72	@AK_FINAL_Celegans_3HCD_3ITMS2_merged.mgf
	High	eFPILTGFFk	F02A9.2	1	1	CID	N-Term(TMT6plex), K10(TMT6plex)	33.98	0.0117384	1	1	39			No Quan Values	Not Used												2	828.993	1656.98	1.11533	39.9	3247	3247	MS2	8/72	@AK_FINAL_Celegans_3HCD_3ITMS2_merged.mgf
	High	vNALNDEAk	F02A9.2	1	1	CID	N-Term(TMT6plex), K9(TMT6plex)	33.77	0.0169583	0.588235	1	41		139210	Unique	Used	1.21781	1.07393	0.864139	1.00581	1.04072	91506.4	96225.8	107017	110673	135040	159106	2	716.413	1431.82	-1.08388	24.0667	1293	1293	MS2	7/92	@AK_FINAL_Celegans_3HCD_merged.mgf
	High	eFPILTGFFk	F02A9.2	1	1	CID	N-Term(TMT6plex), K10(TMT6plex)	33.68	0.0121922	1	1	39			No Quan Values	Not Used												2	828.993	1656.98	0.97049	40.1333	3266	3266	MS2	8/72	@AK_FINAL_Celegans_3HCD_3ITMS2_merged.mgf
	Medium	eFPILTGFFk	F02A9.2	1	1	CID	N-Term(TMT6plex), K10(TMT6plex)	33.44	0.0125226	1	1	39			No Quan Values	Not Used												2	828.992	1656.98	0.23421	40.9167	2939	2939	MS2	7/72	@AK_FINAL_Celegans_3HCD_3ITMS2_merged.mgf
	Medium	sLIPAEVSEHLk	F02A9.2	1	1	CID	N-Term(TMT6plex), K12(TMT6plex)	33.21	0.014111	1	1	39			No Quan Values	Not Used												3	594.357	1781.05	-1.34109	35.85	2708	2708	MS2	9/88	@AK_FINAL_Celegans_3HCD_3ITMS2_merged.mgf
	Medium	sLIPAEVSEHLk	F02A9.2	1	1	CID	N-Term(TMT6plex), K12(TMT6plex)	33.12	0.0144065	1	1	39			No Quan Values	Not Used												3	594.357	1781.05	-1.34109	32.2333	2500	2500	MS2	15/88	@AK_FINAL_Celegans_3HCD_3ITMS2_merged.mgf
	Medium	eFPILTGFFk	F02A9.2	1	1	CID	N-Term(TMT6plex), K10(TMT6plex)	32.89	0.0146245	0.69697	1	39		127610	Unique	Used	1.49345	1.15717	0.989103	0.989943	0.960415	57271.7	52616.5	76199.1	80065.4	81485.9	104035	2	828.993	1656.98	0.97049	39.75	2800	2800	MS2	11/72	@AK_FINAL_Celegans_3HCD_merged.mgf
	Medium	eFPILTGFFk	F02A9.2	1	1	CID	N-Term(TMT6plex), K10(TMT6plex)	32.18	0.0164955	0.625	1	39		127562	Unique	Used	1.39178	1.0731	0.890581	0.979554	1.06838	36263.5	37001.5	47089.2	50003.3	53408.3	61297	2	828.992	1656.98	0.0772974	38.7167	2734	2734	MS2	9/72	@AK_FINAL_Celegans_3HCD_merged.mgf
	Medium	eFPILTGFFk	F02A9.2	1	1	CID	N-Term(TMT6plex), K10(TMT6plex)	31.87	0.0190813	1	1	39			No Quan Values	Not Used												2	828.993	1656.98	1.11533	39.8667	3245	3245	MS2	8/72	@AK_FINAL_Celegans_3HCD_3ITMS2_merged.mgf
	Medium	eFPILTGFFk	F02A9.2	1	1	CID	N-Term(TMT6plex), K10(TMT6plex)	31.64	0.019982	1	1	39			No Quan Values	Not Used												2	828.994	1656.98	2.87757	40.6667	2829	2829	MS2	8/72	@AK_FINAL_Celegans_3HCD_3ITMS2_merged.mgf
	Medium	sITPEEk	F02A9.2	1	1	CID	N-Term(TMT6plex), K7(TMT6plex)	31.29	0.0345875	0.419355	1	41		122480	Unique	Used	1.42273	1.00618	0.960731	1.08117	0.999773	100671	95219.9	135251	130122	129158	158408	2	631.373	1261.74	-0.889185	22.75	1145	1145	MS2	6/48	@AK_FINAL_Celegans_3HCD_merged.mgf
	Medium	gLSQDAk	F02A9.2	1	1	CID	N-Term(TMT6plex), K7(TMT6plex)	31.08	0.0350534	0.580645	1	41		127981	Unique	Used	1.6303	1.2269	0.944185	0.910129	0.94353	1.03808e+06	999075	1.47575e+06	1.68661e+06	1.58574e+06	2.0608e+06	2	588.852	1176.7	-1.65881	20.9	1050	1050	MS2	10/60	@AK_FINAL_Celegans_3HCD_merged.mgf
	Medium	sITPEEk	F02A9.2	1	1	CID	N-Term(TMT6plex), K7(TMT6plex)	31.07	0.0314214	0.290323	1	41		128075	Unique	Used	1.48566	1.09446	0.942554	1.00882	1.00717	686521	661867	939130	968320	970976	1.18212e+06	2	631.373	1261.74	-1.26961	22.2333	1175	1175	MS2	6/48	@AK_FINAL_Celegans_3HCD_merged.mgf
	Medium	eFPILTGFFk	F02A9.2	1	1	CID	N-Term(TMT6plex), K10(TMT6plex)	30.98	0.0227029	1	1	39		124596	Unique	Used	1.28233	0.976175	0.993702	1.03489	1.08319	36434.6	33318.2	42475.8	42692.8	46595.7	52747.1	2	828.993	1656.98	0.813578	39.7167	2390	2390	MS2	6/72	@AK_FINAL_Celegans_3HCD_merged.mgf
	Medium	eFPILTGFFk	F02A9.2	1	1	CID	N-Term(TMT6plex), K10(TMT6plex)	30.92	0.022857	1	1	39			No Quan Values	Not Used												2	828.993	1656.98	1.47744	38.3167	3216	3216	MS2	7/72	@AK_FINAL_Celegans_3HCD_3ITMS2_merged.mgf
	Medium	vNALNDEAk	F02A9.2	1	1	CID	N-Term(TMT6plex), K9(TMT6plex)	30.91	0.0302083	1	1	40		119976	Unique	Used	1.21636	1.08722	0.946303	1.05562	1.15523	605852	581782	692820	682684	913859	969993	2	716.414	1431.82	-0.064198	23.0333	1352	1352	MS2	12/92	@AK_FINAL_Celegans_3HCD_merged.mgf
	Medium	sITPEEk	F02A9.2	1	1	CID	N-Term(TMT6plex), K7(TMT6plex)	30.9	0.0378373	0.290323	1	41		139115	Unique	Used	1.53172	1.05153	0.922753	0.991757	0.986532	209496	206307	295995	310444	284407	353498	2	631.373	1261.74	-0.794078	22.5167	1166	1166	MS2	6/48	@AK_FINAL_Celegans_3HCD_merged.mgf
	Medium	gLSQDAk	F02A9.2	1	1	CID	N-Term(TMT6plex), K7(TMT6plex)	30.89	0.0369061	0.580645	1	41		121272	Unique	Used	1.56602	1.20834	0.906104	0.903851	0.970567	137603	137998	191070	219887	214665	271202	2	588.852	1176.7	-1.02993	21.25	1074	1074	MS2	10/60	@AK_FINAL_Celegans_3HCD_merged.mgf
	Medium	gLSQDAk	F02A9.2	1	1	CID	N-Term(TMT6plex), K7(TMT6plex)	30.89	0.0376801	0.580645	1	41		119807	Unique	Used	1.42455	1.22421	1.00243	0.972938	0.914329	690298	625757	862754	922373	1.00406e+06	1.34652e+06	2	588.853	1176.7	-0.197094	20.65	1127	1127	MS2	10/60	@AK_FINAL_Celegans_3HCD_merged.mgf
	Medium	sLIPAEVSEHLk	F02A9.2	1	1	CID	N-Term(TMT6plex), K12(TMT6plex)	30.78	0.0238147	1	1	39		135902	Unique	Used	0.816458	1.05871	1.10371	1.6715	1.16505	5223.56	4300.66	4564.06	2840.2	7167.65	7543.8	3	594.357	1781.06	-0.0104152	31	1674	1674	MS2	8/88	@AK_FINAL_Celegans_3HCD_merged.mgf
	Medium	eFPILTGFFk	F02A9.2	1	1	CID	N-Term(TMT6plex), K10(TMT6plex)	30.41	0.0260235	0.6	1	39		138617	Unique	Used	1.57524	1.14878	1.02799	1.09388	1.12432	24698.9	21832.9	35775	34018.6	37304.5	40684.5	2	828.992	1656.98	0.451473	39.6833	2304	2304	MS2	9/72	@AK_FINAL_Celegans_3HCD_merged.mgf
	Medium	kIHAQYLAGEkPSLDTLk	F02A9.2	1	1	CID	N-Term(TMT6plex), K1(TMT6plex), K11(TMT6plex), K18(TMT6plex)	29.86	0.00531872	1	1	32			No Quan Values	Not Used												5	586.56	2928.77	-0.19319	27.4833	1354	1354	MS2	8/204	@AK_FINAL_Celegans_3HCD_merged.mgf
	Medium	sLIPAEVSEHLk	F02A9.2	1	1	CID	N-Term(TMT6plex), K12(TMT6plex)	29.84	0.0313334	1	1	39			No Quan Values	Not Used												3	594.357	1781.06	-0.734705	32.6	2530	2530	MS2	13/88	@AK_FINAL_Celegans_3HCD_3ITMS2_merged.mgf
	Medium	aIAEGR	F02A9.2	1	1	CID	N-Term(TMT6plex)	29.82	0.0345007	0.433333	1	40		86536	Excluded by Method	Not Used	100					2.02609			2057.2			2	423.256	845.504	-0.224623	18.9667	1388	1388	MS2	5/40	@AK_FINAL_Celegans_3HCD_3ITMS2_merged.mgf
	Medium	sLIPAEVSEHLk	F02A9.2	1	1	CID	N-Term(TMT6plex), K12(TMT6plex)	29.53	0.033206	1	1	39			No Quan Values	Not Used												3	594.357	1781.06	-0.633641	33.85	2684	2684	MS2	7/88	@AK_FINAL_Celegans_3HCD_3ITMS2_merged.mgf
	Medium	tHIEAYk	F02A9.2	1	1	CID	N-Term(TMT6plex), K7(TMT6plex)	29.41	0.0439877	0.62069	1	40		144205	Unique	Used	1.3355	1.13396	1.20623	1.12334	0.990985	104800	78950.2	121323	112340	135875	168124	3	440.595	1319.77	-0.756608	22.0667	1214	1214	MS2	9/48	@AK_FINAL_Celegans_3HCD_merged.mgf
	Medium	gLSQDAk	F02A9.2	1	1	CID	N-Term(TMT6plex), K7(TMT6plex)	28.53	0.0648801	0.62069	1	41			No Quan Values	Not Used												2	588.853	1176.7	-0.197094	20.7667	1540	1540	MS2	6/60	@AK_FINAL_Celegans_3HCD_3ITMS2_merged.mgf
	Medium	sITPEEk	F02A9.2	1	1	CID	N-Term(TMT6plex), K7(TMT6plex)	27.76	0.0779686	0.535714	1	41		119884	Unique	Used	1.41558	0.976938	1.04765	1.09409	1.05806	2.68028e+06	2.32482e+06	3.45836e+06	3287933	3.30441e+06	3.82948e+06	2	631.373	1261.74	-0.794078	21.75	1230	1230	MS2	6/48	@AK_FINAL_Celegans_3HCD_merged.mgf
	Medium	lHQIVk	F02A9.2	1	1	CID	N-Term(TMT6plex), K6(TMT6plex)	27.57	0.0079618	1	1	31		145694	Unique	Used	1.33808	1.01329	1.04351	1.07924	1.01112	132511	115393	160838	155015	165631	200862	2	598.397	1195.79	-4.24985	23.35	1331	1331	MS2	10/52	@AK_FINAL_Celegans_3HCD_merged.mgf
	Medium	aIAEGR	F02A9.2	1	1	CID	N-Term(TMT6plex)	27.42	0.0599554	0.592593	1	40		86537	Unique	Used	1	0.67121	1.01069	1.02633	1.16268	2.02609	1.82164	1.8196	1.84413	1.83391	1.93409	2	423.256	845.504	-0.224623	19	1391	1391	MS2	5/40	@AK_FINAL_Celegans_3HCD_3ITMS2_merged.mgf
	Medium	eFPILTGFFk	F02A9.2	1	1	CID	N-Term(TMT6plex), K10(TMT6plex)	27.07	0.0561521	0.555556	1	39		125769	Unique	Used	0.978221	0.769222					2725.84	2538.96			3059.14	3	552.997	1656.98	-0.506073	39.7167	2242	2242	MS2	6/72	@AK_FINAL_Celegans_3HCD_merged.mgf
	Medium	sLIPAEVSEHLk	F02A9.2	1	1	CID	N-Term(TMT6plex), K12(TMT6plex)	26.87	0.0607516	1	1	39	27		No Quan Values	Not Used												3	594.357	1781.05	-1.34109	32.2667	2502	2502	MS2	11/88	@AK_FINAL_Celegans_3HCD_3ITMS2_merged.mgf
	Medium	gLSQDAk	F02A9.2	1	1	CID	N-Term(TMT6plex), K7(TMT6plex)	26.73	0.0954398	0.62963	1	41		124861	Unique	Used	1.49404	1.16193	0.948545	0.916742	1.0411	114788	109967	149784	169950	174953	206055	2	588.852	1176.7	-1.65881	21.2167	1002	1002	MS2	6/60	@AK_FINAL_Celegans_3HCD_merged.mgf
F53F10.4	CE10986 WBGene00006833 locus:unc-108 RAS-related protein status:Confirmed UniProt:O01577 protein_id:AAB52431.1	4.21	2	1	214	23.5758	6.68311	71.442	1.38905	2	3.78578	0.945853	2	5.21215	1.00763	2	6.46365	1.05606	2	5.53874	1.00601	2	9.08342
	Confidence Icon	Sequence	Protein Accessions	# Proteins	# Protein Groups	Activation Type	Modifications	IonScore	Exp Value	Δ Score	Rank	Identity High	Homology Threshold	QuanResultID	Quan Info	Quan Usage	(128+129)/(126+127)	(130+131)/(126+127)	126/127	128/129	130/131	126	127	128	129	130	131	Charge	m/z [Da]	MH+ [Da]	ΔM [ppm]	RT [min]	First Scan	Last Scan	MS Order	Ions Matched	Spectrum File	Annotation
	High	rEEGEAFAR	F53F10.4	1	1	CID	N-Term(TMT6plex)	50.08	0.000348521	0.76	1	40		133498	Unique	Used	1.42497	0.979673	0.964689	1.01736	0.946343	13123.3	12361.7	17097.6	17481	15867	20559.1	3	431.896	1293.67	-1.01768	19.8333	1028	1028	MS2	7/96	@AK_FINAL_Celegans_3HCD_merged.mgf
	High	rEEGEAFAR	F53F10.4	1	1	CID	N-Term(TMT6plex)	49.92	0.000369239	0.72	1	40		132175	Unique	Used	1.35405	0.913201	1.05248	1.09623	1.06944	14818.8	12794.4	18267.8	17333.7	17138.9	19651.1	3	431.896	1293.67	-0.530698	19.7333	956	956	MS2	7/96	@AK_FINAL_Celegans_3HCD_merged.mgf
F12E12.3	CE26806 WBGene00017404 status:Partially_confirmed UniProt:Q9BLC1 protein_id:AAK18927.1	3.55	1	1	197	23.0809	7.45947	27.67	1.38896	1		0.928867	1		1.05757	1		0.954202	1		0.945927	1
	Confidence Icon	Sequence	Protein Accessions	# Proteins	# Protein Groups	Activation Type	Modifications	IonScore	Exp Value	Δ Score	Rank	Identity High	Homology Threshold	QuanResultID	Quan Info	Quan Usage	(128+129)/(126+127)	(130+131)/(126+127)	126/127	128/129	130/131	126	127	128	129	130	131	Charge	m/z [Da]	MH+ [Da]	ΔM [ppm]	RT [min]	First Scan	Last Scan	MS Order	Ions Matched	Spectrum File	Annotation
	Medium	iETLIGK	F12E12.3	1	1	CID	N-Term(TMT6plex)	27.67	0.0370218	0.321429	1	38		128603	Unique	Used	1.38896	0.928867	1.05757	0.954202	0.945927	161186	138498	189630	206715	176864	229266	2	501.823	1002.64	-1.03718	29.8833	1881	1881	MS2	5/48	@AK_FINAL_Celegans_3HCD_merged.mgf
Y54G2A.2b	CE37292 WBGene00021868 status:Confirmed UniProt:Q688Z6 protein_id:AAU05551.1	1.68	1	1	535	61.0708	5.8208	40.73	1.36632	1		1.07412	1		1.03714	1		0.945908	1		0.974176	1
	Confidence Icon	Sequence	Protein Accessions	# Proteins	# Protein Groups	Activation Type	Modifications	IonScore	Exp Value	Δ Score	Rank	Identity High	Homology Threshold	QuanResultID	Quan Info	Quan Usage	(128+129)/(126+127)	(130+131)/(126+127)	126/127	128/129	130/131	126	127	128	129	130	131	Charge	m/z [Da]	MH+ [Da]	ΔM [ppm]	RT [min]	First Scan	Last Scan	MS Order	Ions Matched	Spectrum File	Annotation
	High	sFLLNFFLR	Y54G2A.2b	2	1	CID	N-Term(TMT6plex)	40.73	0.00223154	0.658537	1	39		130721	Unique	Used	1.36632	1.07412	1.03714	0.945908	0.974176	22979.8	20134.2	26714.2	29376.4	29913	37651.3	2	693.411	1385.82	0.562903	41.9	2773	2773	MS2	6/80	@AK_FINAL_Celegans_3HCD_merged.mgf
M03A8.4	CE34940 WBGene00001572 locus:gei-15 status:Partially_confirmed UniProt:Q21482 protein_id:AAA83185.3	2.73	1	1	439	48.0195	9.12939	41.47	1.36569	1		0.900202	1		1.27401	1		1.18933	1		0.871747	1
	Confidence Icon	Sequence	Protein Accessions	# Proteins	# Protein Groups	Activation Type	Modifications	IonScore	Exp Value	Δ Score	Rank	Identity High	Homology Threshold	QuanResultID	Quan Info	Quan Usage	(128+129)/(126+127)	(130+131)/(126+127)	126/127	128/129	130/131	126	127	128	129	130	131	Charge	m/z [Da]	MH+ [Da]	ΔM [ppm]	RT [min]	First Scan	Last Scan	MS Order	Ions Matched	Spectrum File	Annotation
	High	eANTHTEPVYQR	M03A8.4	1	1	CID	N-Term(TMT6plex)	41.47	0.00165025	1	1	38		130855	Unique	Used	1.36569	0.900202	1.27401	1.18933	0.871747	9121.31	6505.92	10840.4	9480.86	8528.39	11995.9	3	558.619	1673.84	-0.870183	19.0167	871	871	MS2	13/124	@AK_FINAL_Celegans_3HCD_merged.mgf
C01F1.2	CE06743 WBGene00015297 locus:sco-1 status:Partially_confirmed UniProt:Q17557 protein_id:AAB00716.1	1.92	1	1	312	35.6271	8.35303	41.35	1.36137	1		2.24732	1			0			0		0.853388	1
	Confidence Icon	Sequence	Protein Accessions	# Proteins	# Protein Groups	Activation Type	Modifications	IonScore	Exp Value	Δ Score	Rank	Identity High	Homology Threshold	QuanResultID	Quan Info	Quan Usage	(128+129)/(126+127)	(130+131)/(126+127)	126/127	128/129	130/131	126	127	128	129	130	131	Charge	m/z [Da]	MH+ [Da]	ΔM [ppm]	RT [min]	First Scan	Last Scan	MS Order	Ions Matched	Spectrum File	Annotation
	High	sLLNLF	C01F1.2	1	1	CID	N-Term(TMT6plex)	41.35	0.00209221	0.658537	1	39		120926	Unique	Used	1.36137	2.24732			0.853388		3195.28		4141.92	4299.25	6177.36	2	468.291	935.575	-1.00464	38.05	2637	2637	MS2	5/44	@AK_FINAL_Celegans_3HCD_merged.mgf
T25F10.6a	CE07537 WBGene00020808 calponin-like protein status:Confirmed UniProt:Q23050 protein_id:AAB04989.1	5.17	5	2	406	44.3405	5.38916	160.99	1.35598	2	3.16094	1.19104	2	9.32057	0.894901	2	7.44765	0.992077	2	0.598239	0.863226	2	9.80343
	Confidence Icon	Sequence	Protein Accessions	# Proteins	# Protein Groups	Activation Type	Modifications	IonScore	Exp Value	Δ Score	Rank	Identity High	Homology Threshold	QuanResultID	Quan Info	Quan Usage	(128+129)/(126+127)	(130+131)/(126+127)	126/127	128/129	130/131	126	127	128	129	130	131	Charge	m/z [Da]	MH+ [Da]	ΔM [ppm]	RT [min]	First Scan	Last Scan	MS Order	Ions Matched	Spectrum File	Annotation
	High	gTGGASEVPEEk	T25F10.6a	1	1	CID	N-Term(TMT6plex), K12(TMT6plex)	66.34	9.07029e-06	0.833333	1	41			No Quan Values	Not Used												2	809.938	1618.87	0.406506	22.2333	1601	1601	MS2	11/88	@AK_FINAL_Celegans_3HCD_3ITMS2_merged.mgf
	High	gTGGASEVPEEk	T25F10.6a	1	1	CID	N-Term(TMT6plex), K12(TMT6plex)	66.34	9.07029e-06	0.833333	1	41			No Quan Values	Not Used												2	809.938	1618.87	0.406506	22.2333	1601	1601	MS2	11/88	@AK_FINAL_Celegans_3HCD_3ITMS2_merged.mgf
	High	gQSGFGAVR	T25F10.6a	1	1	CID	N-Term(TMT6plex)	48.63	0.000547667	1	1	41		132277	Unique	Used	1.32738	1.11862	0.940938	0.996088	0.922089	87217.5	84229.8	106001	110692	120100	159709	2	554.308	1107.61	-2.41053	21.55	1092	1092	MS2	8/92	@AK_FINAL_Celegans_3HCD_merged.mgf
	High	gTGGASEVPEEk	T25F10.6a	1	1	CID	N-Term(TMT6plex), K12(TMT6plex)	47.83	0.000615589	0.75	1	40		137731	Unique	Used	1.38519	1.26815	0.851117	0.988082	0.808121	26938.1	28760.8	35788.7	37675.4	40937.8	62116.3	2	809.938	1618.87	-0.347107	21.55	1103	1103	MS2	7/88	@AK_FINAL_Celegans_3HCD_merged.mgf
	High	gQSGFGAVR	T25F10.6a	1	1	CID	N-Term(TMT6plex)	47.56	0.000700675	0.75	1	41			No Quan Values	Not Used												2	554.308	1107.61	-2.19384	22.05	1566	1566	MS2	7/92	@AK_FINAL_Celegans_3HCD_3ITMS2_merged.mgf
R02D3.1	CE18095 WBGene00019819 dehydrogenase status:Confirmed UniProt:O44503 protein_id:AAB94142.1	1.82	1	1	934	103.686	7.06396	54.77	1.35267	1		1.04383	1		0.819513	1		0.959586	1		0.868003	1
	Confidence Icon	Sequence	Protein Accessions	# Proteins	# Protein Groups	Activation Type	Modifications	IonScore	Exp Value	Δ Score	Rank	Identity High	Homology Threshold	QuanResultID	Quan Info	Quan Usage	(128+129)/(126+127)	(130+131)/(126+127)	126/127	128/129	130/131	126	127	128	129	130	131	Charge	m/z [Da]	MH+ [Da]	ΔM [ppm]	RT [min]	First Scan	Last Scan	MS Order	Ions Matched	Spectrum File	Annotation
	High	wAGNAGFIDILHGIGLR	R02D3.1	1	1	CID	N-Term(TMT6plex)	54.77	0.000134037	1	1	41		131950	Unique	Used	1.35267	1.04383	0.819513	0.959586	0.868003	3741.39	4148.59	4876.31	5285.82	4980.34	7035.5	3	680.385	2039.14	0.0556362	39.0333	2364	2364	MS2	12/180	@AK_FINAL_Celegans_3HCD_merged.mgf
M03F4.7a	CE12368 WBGene00019760 locus:calu-1 calcium binding protein status:Confirmed UniProt:Q23017 protein_id:AAB04578.1	4.14	1	1	314	36.0551	4.81787	38.54	1.35133	1		1.80492	1		0.998994	1		1.27136	1		0.800505	1
	Confidence Icon	Sequence	Protein Accessions	# Proteins	# Protein Groups	Activation Type	Modifications	IonScore	Exp Value	Δ Score	Rank	Identity High	Homology Threshold	QuanResultID	Quan Info	Quan Usage	(128+129)/(126+127)	(130+131)/(126+127)	126/127	128/129	130/131	126	127	128	129	130	131	Charge	m/z [Da]	MH+ [Da]	ΔM [ppm]	RT [min]	First Scan	Last Scan	MS Order	Ions Matched	Spectrum File	Annotation
	High	hLVGIADDNkDGk	M03F4.7a	1	1	CID	N-Term(TMT6plex), K10(TMT6plex), K13(TMT6plex)	38.54	0.00392584	0.564103	1	39		147932	Unique	Used	1.35133	1.80492	0.998994	1.27136	0.800505	9790.03	8905.21	13230.6	10824.7	19445.2	29785.5	4	518.054	2069.19	-1.39048	23.05	1245	1245	MS2	11/112	@AK_FINAL_Celegans_3HCD_merged.mgf
F09E5.15a	CE32361 WBGene00006434 locus:prdx-2 status:Confirmed UniProt:Q8IG31 protein_id:AAN63412.1	37.44	30	6	195	21.7711	5.8335	505.617	1.3503	16	12.4971	1.04132	16	9.80189	0.962601	16	9.26447	0.984694	16	10.2203	0.960994	16	19.7499
	Confidence Icon	Sequence	Protein Accessions	# Proteins	# Protein Groups	Activation Type	Modifications	IonScore	Exp Value	Δ Score	Rank	Identity High	Homology Threshold	QuanResultID	Quan Info	Quan Usage	(128+129)/(126+127)	(130+131)/(126+127)	126/127	128/129	130/131	126	127	128	129	130	131	Charge	m/z [Da]	MH+ [Da]	ΔM [ppm]	RT [min]	First Scan	Last Scan	MS Order	Ions Matched	Spectrum File	Annotation
	High	aINTVVLAASTDSVFSHLAWINQPR	F09E5.15a	2	1	CID	N-Term(TMT6plex)	86.09	9.32479e-08	0.837209	1	40		131954	No Quan Values	Not Used								3679.46			1.93409	3	980.538	2939.6	1.75311	39.1833	2373	2373	MS2	16/280	@AK_FINAL_Celegans_3HCD_merged.mgf
	High	aINTVVLAASTDSVFSHLAWINQPR	F09E5.15a	2	1	CID	N-Term(TMT6plex)	84.08	1.53405e-07	0.821429	1	41		130625	Unique	Used	1.21432	0.826751	1.55408	1.44935	0.972638	30816.1	18018.8	32873	23592.3	26056.3	32848.8	3	980.537	2939.6	0.569279	39.5333	2621	2621	MS2	21/280	@AK_FINAL_Celegans_3HCD_merged.mgf
	High	aINTVVLAASTDSVFSHLAWINQPR	F09E5.15a	2	1	CID	N-Term(TMT6plex)	74.2	1.48084e-06	0.810811	1	40		130632	Unique	Used	1.21723	0.89794	0.99259	1.55062	0.828769	4101.03	3754.45	5449.24	3655.39	4150.48	6140.76	3	980.537	2939.6	0.70195	39.6333	2630	2630	MS2	15/280	@AK_FINAL_Celegans_3HCD_merged.mgf
	High	gLFIIDPSQNLR	F09E5.15a	2	1	CID	N-Term(TMT6plex)	58.04	6.66619e-05	0.775862	1	41			No Quan Values	Not Used												2	801.464	1601.92	-0.0873451	31.95	2705	2705	MS2	11/100	@AK_FINAL_Celegans_3HCD_3ITMS2_merged.mgf
	High	lVQAFQFVEk	F09E5.15a	2	1	CID	N-Term(TMT6plex), K10(TMT6plex)	52.69	0.000154214	0.584906	1	39		127283	Unique	Used	1.54961	1.09247	0.969677	0.9901	0.82211	51284	48059.4	71483.2	75098.3	63552.3	94789.1	2	834.001	1666.99	0.382773	33.5667	2360	2360	MS2	7/100	@AK_FINAL_Celegans_3HCD_merged.mgf
	High	gLFIIDPSQNLR	F09E5.15a	2	1	CID	N-Term(TMT6plex)	52.31	0.000266133	0.75	1	41			No Quan Values	Not Used												2	801.465	1601.92	0.3746	34.6833	2495	2495	MS2	11/100	@AK_FINAL_Celegans_3HCD_3ITMS2_merged.mgf
	High	gLFIIDPSQNLR	F09E5.15a	2	1	CID	N-Term(TMT6plex)	52.31	0.000266133	0.75	1	41			No Quan Values	Not Used												2	801.465	1601.92	0.3746	34.6833	2495	2495	MS2	11/100	@AK_FINAL_Celegans_3HCD_3ITMS2_merged.mgf
	High	qITINDLPVGR	F09E5.15a	2	1	CID	N-Term(TMT6plex)	51.12	0.000228327	0.72549	1	39		138123	Unique	Used	1.30132	1.04178	0.902017	0.92353	1.07903	46061.5	46403.1	53883.2	60688.6	65784.3	74755.9	2	727.93	1454.85	0.0275492	29.0333	1625	1625	MS2	9/120	@AK_FINAL_Celegans_3HCD_merged.mgf
	High	gLFIIDPSQNLR	F09E5.15a	2	1	CID	N-Term(TMT6plex)	51.02	0.000335643	1	1	41			No Quan Values	Not Used												2	801.464	1601.92	-0.0873451	31.9167	2703	2703	MS2	10/100	@AK_FINAL_Celegans_3HCD_3ITMS2_merged.mgf
	High	qITINDLPVGR	F09E5.15a	2	1	CID	N-Term(TMT6plex)	49.38	0.000340269	1	1	39		139492	Unique	Used	1.32456	0.926116	0.897841	1.05967	0.958053	38532.5	38998.9	49346	48437.9	45949.3	58809.4	2	727.93	1454.85	-0.137416	28.9333	1669	1669	MS2	9/120	@AK_FINAL_Celegans_3HCD_merged.mgf
	High	lVQAFQFVEk	F09E5.15a	2	1	CID	N-Term(TMT6plex), K10(TMT6plex)	47.26	0.000539364	0.531915	1	39		128869	Unique	Used	1.53309	1.04086	0.995407	1.01038	0.771204	57690.4	52665.6	79377.1	81717.4	64705.5	102880	2	834	1666.99	0.166815	34.4167	2236	2236	MS2	7/100	@AK_FINAL_Celegans_3HCD_merged.mgf
	High	gLFIIDPSQNLR	F09E5.15a	2	1	CID	N-Term(TMT6plex)	46.86	0.000847949	0.723404	1	41			No Quan Values	Not Used												2	801.465	1601.92	0.44951	34.6	2490	2490	MS2	9/100	@AK_FINAL_Celegans_3HCD_3ITMS2_merged.mgf
	High	gLFIIDPSQNLR	F09E5.15a	2	1	CID	N-Term(TMT6plex)	46.86	0.000847949	0.723404	1	41			No Quan Values	Not Used												2	801.465	1601.92	0.44951	34.6	2490	2490	MS2	9/100	@AK_FINAL_Celegans_3HCD_3ITMS2_merged.mgf
	High	gLFIIDPSQNLR	F09E5.15a	2	1	CID	N-Term(TMT6plex)	42.96	0.00229644	0.744186	1	41			No Quan Values	Not Used												2	801.464	1601.92	0.14987	32.85	2694	2694	MS2	10/100	@AK_FINAL_Celegans_3HCD_3ITMS2_merged.mgf
	High	lVQAFQFVEk	F09E5.15a	2	1	CID	N-Term(TMT6plex), K10(TMT6plex)	40.76	0.00240505	1	1	39		138382	Unique	Used	1.26237	0.976859	0.980246	0.914432	1.05164	20869.8	19346.7	22615.3	25725	26462.4	30854.7	2	834.001	1666.99	0.382773	34.3833	1971	1971	MS2	6/100	@AK_FINAL_Celegans_3HCD_merged.mgf
	High	gLFIIDPSQNLR	F09E5.15a	2	1	CID	N-Term(TMT6plex)	38.86	0.00590277	0.74359	1	41			No Quan Values	Not Used												2	801.464	1601.92	0.14987	32.8333	2692	2692	MS2	9/100	@AK_FINAL_Celegans_3HCD_3ITMS2_merged.mgf
	High	eSQEYFk	F09E5.15a	2	1	CID	N-Term(TMT6plex), K7(TMT6plex)	34.66	0.0113537	0.657143	1	40			No Quan Values	Not Used												2	694.876	1388.74	-1.47034	23.8333	1938	1938	MS2	6/64	@AK_FINAL_Celegans_3HCD_3ITMS2_merged.mgf
	High	eDEGIAFR	F09E5.15a	2	1	CID	N-Term(TMT6plex)	34.56	0.00927355	0.314286	1	39		126624	Unique	Used	1.33429	0.97286	0.867996	0.930924	1.18714	1.21352e+06	1.27044e+06	1.49046e+06	1.66537e+06	1.73431e+06	1.79136e+06	2	583.306	1165.61	0.343238	23.8667	1477	1477	MS2	7/56	@AK_FINAL_Celegans_3HCD_merged.mgf
	High	lVQAFQFVEk	F09E5.15a	2	1	CID	N-Term(TMT6plex), K10(TMT6plex)	34.49	0.00889078	0.647059	1	39		120634	Unique	Used	1.58561	1.0499	1.05267	1.06939	0.87294	332073	286658	473542	460606	394134	553627	2	834.001	1666.99	0.826685	32.6667	2231	2231	MS2	11/100	@AK_FINAL_Celegans_3HCD_merged.mgf
	High	gLFIIDPSQNLR	F09E5.15a	2	1	CID	N-Term(TMT6plex)	34.39	0.0149751	0.588235	1	41		127217	Unique	Used	1.44914	1.22644	0.872021	0.933457	0.811331	174987	182349	233203	259863	254604	384790	2	801.465	1601.92	0.44951	32.5167	2271	2271	MS2	11/100	@AK_FINAL_Celegans_3HCD_merged.mgf
	High	gLFIIDPSQNLR	F09E5.15a	2	1	CID	N-Term(TMT6plex)	34.27	0.015881	0.5	1	41		124298	Unique	Used	1.48827	1.14377	0.795681	0.979317	1.12583	15396.4	17583.4	22663.6	24071.9	26343.1	28691.2	2	801.464	1601.92	-0.0873451	33.2667	1983	1983	MS2	6/100	@AK_FINAL_Celegans_3HCD_merged.mgf
	High	eSQEYFk	F09E5.15a	2	1	CID	N-Term(TMT6plex), K7(TMT6plex)	34.26	0.013424	0.647059	1	40		120034	Unique	Used	1.51246	1.15484	1.00518	1.04637	0.963943	1.15227e+06	1.04168e+06	1.58448e+06	1.57509e+06	1.62696e+06	2.06958e+06	2	694.877	1388.75	-0.0589885	23.85	1430	1430	MS2	6/64	@AK_FINAL_Celegans_3HCD_merged.mgf
	High	eDEGIAFR	F09E5.15a	2	1	CID	N-Term(TMT6plex)	33.87	0.010091	0.294118	1	38		125077	Unique	Used	1.25999	0.999806	0.906813	0.875731	1.1873	59566	59690.4	65397.8	77678	85577.5	88380.6	2	583.306	1165.6	-0.703429	25.0667	1290	1290	MS2	6/56	@AK_FINAL_Celegans_3HCD_merged.mgf
	High	eSQEYFk	F09E5.15a	2	1	CID	N-Term(TMT6plex), K7(TMT6plex)	33.79	0.0150419	0.529412	1	40		139273	Unique	Used	1.4344	1.07078	0.955577	1.11801	0.935687	139274	132443	192248	178864	183723	240763	2	694.876	1388.75	-0.764662	25.05	1377	1377	MS2	6/64	@AK_FINAL_Celegans_3HCD_merged.mgf
	Medium	qITINDLPVGR	F09E5.15a	2	1	CID	N-Term(TMT6plex)	33.12	0.0147234	1	1	39		126926	Unique	Used	1.3665	0.843754	0.983991	0.958635	0.988536	1.03418e+06	955058	1.24136e+06	1.34694e+06	1.09301e+06	1.35578e+06	2	727.931	1454.85	0.962351	28.1667	1881	1881	MS2	12/120	@AK_FINAL_Celegans_3HCD_merged.mgf
	Medium	lVQAFQFVEk	F09E5.15a	2	1	CID	N-Term(TMT6plex), K10(TMT6plex)	31.39	0.020694	0.451613	1	39		138384	Excluded by Method	Not Used	100	100				2.02609			2776.69		3383.41	3	556.336	1666.99	0.0848534	34.4167	1973	1973	MS2	5/100	@AK_FINAL_Celegans_3HCD_merged.mgf
	Medium	aINTVVLAASTDSVFSHLAWINQPR	F09E5.15a	2	1	CID	N-Term(TMT6plex)	30.72	0.0343127	0.612903	1	41			No Quan Values	Not Used												3	980.536	2939.59	-0.236955	38.85	2279	2279	MS2	12/280	@AK_FINAL_Celegans_3HCD_merged.mgf
	Medium	qITINDLPVGR	F09E5.15a	2	1	CID	N-Term(TMT6plex)	29.88	0.0321255	0.5	1	40			No Quan Values	Not Used												2	727.929	1454.85	-1.97953	28.3	2253	2253	MS2	9/120	@AK_FINAL_Celegans_3HCD_3ITMS2_merged.mgf
	Medium	gLFIIDPSQNLR	F09E5.15a	2	1	CID	N-Term(TMT6plex)	29.59	0.0467627	0.333333	1	41		125498	Unique	Used	1.17517	1.09732	0.833064	0.629414	0.793541	10631.5	11596.8	9376.71	15496	13981.8	21604.8	2	801.464	1601.92	-0.0124351	33.5	1852	1852	MS2	6/100	@AK_FINAL_Celegans_3HCD_merged.mgf
	Medium	eSQEYFk	F09E5.15a	2	1	CID	N-Term(TMT6plex), K7(TMT6plex)	26.72	0.0761874	0.518519	1	40			No Quan Values	Not Used												2	694.877	1388.75	0.200238	23.9167	1800	1800	MS2	10/64	@AK_FINAL_Celegans_3HCD_3ITMS2_merged.mgf
Y71H10B.1a	CE29140 WBGene00022201 status:Confirmed UniProt:Q9TZC8 protein_id:AAC68740.2	2.7	1	1	556	64.2396	6.58057	35.0178	1.34945	1		1.03989	1		0.740576	1		1.28282	1		0.94761	1
	Confidence Icon	Sequence	Protein Accessions	# Proteins	# Protein Groups	Activation Type	Modifications	IonScore	Exp Value	Δ Score	Rank	Identity High	Homology Threshold	QuanResultID	Quan Info	Quan Usage	(128+129)/(126+127)	(130+131)/(126+127)	126/127	128/129	130/131	126	127	128	129	130	131	Charge	m/z [Da]	MH+ [Da]	ΔM [ppm]	RT [min]	First Scan	Last Scan	MS Order	Ions Matched	Spectrum File	Annotation
	High	vDGFGNILGGIHGLR	Y71H10B.1a	3	1	CID	N-Term(TMT6plex)	34.92	0.0137218	0.6	1	41		132925	Unique	Used	1.34945	1.03989	0.740576	1.28282	0.94761	3571.25	4382.01	5643.37	4575.9	5260.03	6806.38	3	585.335	1753.99	-0.881733	33.6167	1958	1958	MS2	10/148	@AK_FINAL_Celegans_3HCD_merged.mgf
W02D3.5	CE14426 WBGene00002258 locus:lbp-6 fatty acid-binding protein status:Confirmed UniProt:O01812 protein_id:AAK21484.1	40	23	6	135	15.6311	7.40088	364.431	1.34746	17	6.01715	0.880777	17	10.3412	0.973519	17	8.05325	0.998594	17	5.53765	1.058	17	5.47401
	Confidence Icon	Sequence	Protein Accessions	# Proteins	# Protein Groups	Activation Type	Modifications	IonScore	Exp Value	Δ Score	Rank	Identity High	Homology Threshold	QuanResultID	Quan Info	Quan Usage	(128+129)/(126+127)	(130+131)/(126+127)	126/127	128/129	130/131	126	127	128	129	130	131	Charge	m/z [Da]	MH+ [Da]	ΔM [ppm]	RT [min]	First Scan	Last Scan	MS Order	Ions Matched	Spectrum File	Annotation
	High	lGQEFDETTPDGR	W02D3.5	1	1	CID	N-Term(TMT6plex)	62.48	9.60393e-06	0.758065	1	37		125146	Unique	Used	1.31466	0.862982	0.973519	0.873671	1.08022	55850.5	52132.2	61705.9	73465.6	63676.5	72281	2	847.416	1693.82	0.45464	26.35	1382	1382	MS2	13/136	@AK_FINAL_Celegans_3HCD_merged.mgf
	High	lITTLESGSVVSR	W02D3.5	1	1	CID	N-Term(TMT6plex)	61.81	2.35325e-05	1	1	40		138203	Unique	Used	1.36761	0.94423	0.862777	0.879237	1.07179	39709.1	41823	48634.8	57536.8	52386.3	59932.7	2	795.967	1590.93	-0.0879488	30.6	1732	1732	MS2	12/96	@AK_FINAL_Celegans_3HCD_merged.mgf
	High	lGQEFDETTPDGR	W02D3.5	1	1	CID	N-Term(TMT6plex)	57.3	3.17486e-05	0.807018	1	37		123904	Unique	Used	1.41463	0.839011	0.891314	0.923909	1.00566	100509	102470	128612	144796	111957	136508	2	847.415	1693.82	-0.053087	26.1167	1456	1456	MS2	14/136	@AK_FINAL_Celegans_3HCD_merged.mgf
	High	lITTLESGSVVSR	W02D3.5	1	1	CID	N-Term(TMT6plex)	55.02	0.000112375	1	1	40		120403	Unique	Used	1.55797	0.984136	0.955422	0.927233	1.05163	227400	216281	310201	347984	294114	342935	2	795.967	1590.93	0.0629067	29.2	1923	1923	MS2	11/96	@AK_FINAL_Celegans_3HCD_merged.mgf
	High	lGQEFDETTPDGR	W02D3.5	1	1	CID	N-Term(TMT6plex)	53.33	7.75741e-05	1	1	37			No Quan Values	Not Used												2	847.415	1693.82	-0.773352	26.8	1928	1928	MS2	7/136	@AK_FINAL_Celegans_3HCD_3ITMS2_merged.mgf
	High	lGQEFDETTPDGR	W02D3.5	1	1	CID	N-Term(TMT6plex)	53	8.54524e-05	0.698113	1	37		121581	Unique	Used	1.36112	0.955493	1.00327	0.962011	1.06706	57554.9	52129.9	68302.8	73852.2	71147.4	81757.5	2	847.415	1693.82	0.312949	26.4667	1486	1486	MS2	13/136	@AK_FINAL_Celegans_3HCD_merged.mgf
	High	eVGVGLITR	W02D3.5	1	1	CID	N-Term(TMT6plex)	51.86	0.000178546	1	1	39		139400	Unique	Used	1.33918	0.951252	1.11164	1.02378	1.16184	88887.8	72660.9	102180	103817	109082	115123	2	586.863	1172.72	-0.792961	27.2167	1547	1547	MS2	7/64	@AK_FINAL_Celegans_3HCD_merged.mgf
	High	lITTLESGSVVSR	W02D3.5	1	1	CID	N-Term(TMT6plex)	48.93	0.000456739	1	1	40			No Quan Values	Not Used												2	795.967	1590.93	-0.0879488	29.9833	2421	2421	MS2	11/96	@AK_FINAL_Celegans_3HCD_3ITMS2_merged.mgf
	High	eVGVGLITR	W02D3.5	1	1	CID	N-Term(TMT6plex)	48.2	0.000562288	1	1	40		125197	Unique	Used	1.35425	0.867985	0.881679	0.92519	1.05719	54055.7	55712.7	66632.1	74913.1	64359.3	74647.6	2	586.863	1172.72	-0.485982	27.3167	1450	1450	MS2	7/64	@AK_FINAL_Celegans_3HCD_merged.mgf
	High	eVGVGLITR	W02D3.5	1	1	CID	N-Term(TMT6plex)	46.14	0.000869513	0.76087	1	40		120172	Unique	Used	1.29781	0.95759	0.857012	1.0228	0.988542	329655	349539	416122	423191	423541	525360	2	586.864	1172.72	-0.161948	25.85	1615	1615	MS2	7/64	@AK_FINAL_Celegans_3HCD_merged.mgf
	High	lITTLESGSVVSR	W02D3.5	1	1	CID	N-Term(TMT6plex)	45.37	0.00103964	0.711111	1	40			No Quan Values	Not Used												2	795.967	1590.93	0.138334	30.0667	2430	2430	MS2	11/96	@AK_FINAL_Celegans_3HCD_3ITMS2_merged.mgf
	High	nTTLSFk	W02D3.5	1	1	CID	N-Term(TMT6plex), K7(TMT6plex)	36.44	0.00528879	0.694444	1	38		139370	Unique	Used	1.44665	0.852457	1.07361	1.042	0.955799	110339	93391.1	140438	140193	110991	142390	2	634.884	1268.76	-0.458652	26.7	1507	1507	MS2	6/72	@AK_FINAL_Celegans_3HCD_merged.mgf
	High	nTTLSFk	W02D3.5	1	1	CID	N-Term(TMT6plex), K7(TMT6plex)	35.33	0.00694622	0.628571	1	38		129832	Unique	Used	1.38955	0.828463	1.02993	1.03796	0.974724	1.96919e+06	1.73742e+06	2.44949e+06	2.45471e+06	1.98415e+06	2.49604e+06	2	634.885	1268.76	0.707839	25.7333	1520	1520	MS2	6/72	@AK_FINAL_Celegans_3HCD_merged.mgf
	High	eVGVGLITR	W02D3.5	1	1	CID	N-Term(TMT6plex)	34.75	0.00917805	1	1	39		123961	Unique	Used	1.34746	0.862442	0.969197	0.909918	1.058	82733.9	77570.2	95968.1	109706	93427.6	108280	2	586.863	1172.72	-0.588308	27.0667	1532	1532	MS2	6/64	@AK_FINAL_Celegans_3HCD_merged.mgf
	High	eVGVGLITR	W02D3.5	1	1	CID	N-Term(TMT6plex)	34.12	0.0123535	1	1	40		126783	Unique	Used	1.2453	0.799359	0.859101	1.0243	1.12246	1.24673e+06	1.31872e+06	1.5093e+06	1.53268e+06	1.4299e+06	1.56203e+06	2	586.864	1172.72	0.980693	26.1	1689	1689	MS2	7/64	@AK_FINAL_Celegans_3HCD_merged.mgf
	Medium	lITTLESGSVVSR	W02D3.5	1	1	CID	N-Term(TMT6plex)	32.57	0.0194779	1	1	40		124166	Unique	Used	1.18183	0.920324	1.02777	0.998594	1.07412	27192	24041.9	28239.2	29415	32122.7	36670.5	2	795.967	1590.93	0.754327	30.5833	1805	1805	MS2	6/96	@AK_FINAL_Celegans_3HCD_merged.mgf
	Medium	nTTLSFk	W02D3.5	1	1	CID	N-Term(TMT6plex), K7(TMT6plex)	31.31	0.0171588	1	1	38			No Quan Values	Not Used												2	634.884	1268.76	-0.0645669	25.5833	2058	2058	MS2	6/72	@AK_FINAL_Celegans_3HCD_3ITMS2_merged.mgf
	Medium	nTTLSFk	W02D3.5	1	1	CID	N-Term(TMT6plex), K7(TMT6plex)	31.1	0.0180089	1	1	38			No Quan Values	Not Used												2	634.885	1268.76	0.408335	25.6833	2069	2069	MS2	6/72	@AK_FINAL_Celegans_3HCD_3ITMS2_merged.mgf
	Medium	nTTLSFk	W02D3.5	1	1	CID	N-Term(TMT6plex), K7(TMT6plex)	28.8	0.0307154	1	1	38			No Quan Values	Not Used												2	634.884	1268.76	-0.931555	28.2333	2097	2097	MS2	6/72	@AK_FINAL_Celegans_3HCD_3ITMS2_merged.mgf
	Medium	fIHIQk	W02D3.5	1	1	CID	N-Term(TMT6plex), K6(TMT6plex)	28.75	0.030671	0.206897	1	38		106561	Unique	Used	1	0.67121	1.01069	1.02633	1.16268	2.02609	1.82164	1.8196	1.84413	1.83391	1.93409	3	415.269	1243.79	0.403162	33	2530	2530	MS2	5/44	@AK_FINAL_Celegans_3HCD_3ITMS2_merged.mgf
	Medium	nTTLSFk	W02D3.5	1	1	CID	N-Term(TMT6plex), K7(TMT6plex)	28.16	0.0355923	1	1	38		121614	Unique	Used	1.29392	0.880777	0.98282	1.01123	1.0882	72852.2	67358.4	85153.9	87591.1	84716	95458.8	2	634.884	1268.76	-0.458652	27.0333	1530	1530	MS2	9/72	@AK_FINAL_Celegans_3HCD_merged.mgf
	Medium	wLEGDk	W02D3.5	1	1	CID	N-Term(TMT6plex), K6(TMT6plex)	27.29	0.0863201	1	1	41	29	126856	Unique	Used	1.43863	1.00311	0.992125	0.996213	0.869943	822550	753388	1.05609e+06	1.10269e+06	957212	1.34919e+06	2	603.351	1205.69	0.678514	27.1333	1787	1787	MS2	5/40	@AK_FINAL_Celegans_3HCD_merged.mgf
	Medium	lITTLESGSVVSR	W02D3.5	1	1	CID	N-Term(TMT6plex)	26.83	0.0740744	1	1	40		125368	Unique	Used	1.01924	0.964325	0.970579	1.02713	1.01968	29811.3	27910.9	27832.9	28186.2	36871.6	44339.2	2	795.967	1590.93	-0.012521	30.7333	1678	1678	MS2	8/96	@AK_FINAL_Celegans_3HCD_merged.mgf
C44E4.6	CE08720 WBGene00016655 locus:acbp-1 acyl-CoA-binding protein status:Confirmed UniProt:O01805 protein_id:AAB54171.1	46.51	14	4	86	9.36784	6.7417	255.128	1.33893	9	5.60002	1.056	9	4.75055	1.01223	9	12.662	1.01718	10	6.70392	0.991719	9	7.78324
	Confidence Icon	Sequence	Protein Accessions	# Proteins	# Protein Groups	Activation Type	Modifications	IonScore	Exp Value	Δ Score	Rank	Identity High	Homology Threshold	QuanResultID	Quan Info	Quan Usage	(128+129)/(126+127)	(130+131)/(126+127)	126/127	128/129	130/131	126	127	128	129	130	131	Charge	m/z [Da]	MH+ [Da]	ΔM [ppm]	RT [min]	First Scan	Last Scan	MS Order	Ions Matched	Spectrum File	Annotation
	High	tLSFDDAAATVk	C44E4.6	1	1	CID	N-Term(TMT6plex), K12(TMT6plex)	64.65	1.26653e-05	1	1	40		138133	Unique	Used	1.29687	0.946487	0.899518	1.03218	1.0361	60044.4	60657.7	74237.4	74811.9	76336.2	90341.1	2	848.98	1696.95	0.26405	29.2333	1639	1639	MS2	9/88	@AK_FINAL_Celegans_3HCD_merged.mgf
	High	aYVALVEELIAk	C44E4.6	1	1	CID	N-Term(TMT6plex), K12(TMT6plex)	62.74	1.22917e-05	1	1	38		127686	Unique	Used	1.46854	1.07797	1.1021	1.1897	1.1535	28526	23520.3	38828.5	33948.4	39677	42177.4	2	889.049	1777.09	1.21439	41.3833	2907	2907	MS2	14/88	@AK_FINAL_Celegans_3HCD_merged.mgf
	High	aYVALVEELIAk	C44E4.6	1	1	CID	N-Term(TMT6plex), K12(TMT6plex)	58.88	3.04136e-05	1	1	38		121021	Unique	Used	1.29626	1.04923	0.974141	1.0616	0.978387	36382.3	33938.4	43839.7	42954.8	47773.6	59873.5	2	889.048	1777.09	0.527875	40.5333	2795	2795	MS2	12/88	@AK_FINAL_Celegans_3HCD_merged.mgf
	High	tSPSNDELLk	C44E4.6	1	1	CID	N-Term(TMT6plex), K10(TMT6plex)	49.69	0.000462352	0.6	1	41			No Quan Values	Not Used												2	781.446	1561.88	0.101211	26.3333	1898	1898	MS2	7/92	@AK_FINAL_Celegans_3HCD_3ITMS2_merged.mgf
	High	tSPSNDELLk	C44E4.6	1	1	CID	N-Term(TMT6plex), K10(TMT6plex)	49.69	0.000462352	0.6	1	41			No Quan Values	Not Used												2	781.446	1561.88	0.101211	26.3333	1898	1898	MS2	7/92	@AK_FINAL_Celegans_3HCD_3ITMS2_merged.mgf
	High	tSPSNDELLk	C44E4.6	1	1	CID	N-Term(TMT6plex), K10(TMT6plex)	47.16	0.000857699	0.595745	1	41			No Quan Values	Not Used												2	781.449	1561.89	3.85308	24.0833	1963	1963	MS2	7/92	@AK_FINAL_Celegans_3HCD_3ITMS2_merged.mgf
	High	aYVALVEELIAk	C44E4.6	1	1	CID	N-Term(TMT6plex), K12(TMT6plex)	47.08	0.000461308	1	1	38		129191	Unique	Used	1.35604	1.11005	1.06577	0.834797	1.07227	12019.9	10248.5	12801.7	15951.1	16824.6	19239.7	2	889.048	1777.09	0.122718	41.6	2690	2690	MS2	10/88	@AK_FINAL_Celegans_3HCD_merged.mgf
	High	tSPSNDELLk	C44E4.6	1	1	CID	N-Term(TMT6plex), K10(TMT6plex)	45.79	0.00121271	0.391304	1	41		137929	Unique	Used	1.24813	0.952161	1.01223	1.06676	0.991719	63091.2	56638.7	72043.7	70248.1	74371.3	91954.7	2	781.445	1561.88	-0.218915	25.3	1367	1367	MS2	11/92	@AK_FINAL_Celegans_3HCD_merged.mgf
	High	tSPSNDELLk	C44E4.6	1	1	CID	N-Term(TMT6plex), K10(TMT6plex)	42.06	0.00278791	0.547619	1	41		120050	Unique	Used	1.33893	0.948488	0.905125	0.997125	0.941074	415713	417358	519821	542262	500580	652239	2	781.445	1561.88	-0.372576	24.0833	1451	1451	MS2	6/92	@AK_FINAL_Celegans_3HCD_merged.mgf
	Medium	aYVALVEELIAk	C44E4.6	1	1	CID	N-Term(TMT6plex), K12(TMT6plex)	32.92	0.0120734	0.606061	1	38			No Quan Values	Not Used												3	593.034	1777.09	-0.612548	41.3833	2496	2496	MS2	7/88	@AK_FINAL_Celegans_3HCD_merged.mgf
	Medium	aYVALVEELIAk	C44E4.6	1	1	CID	N-Term(TMT6plex), K12(TMT6plex)	30.45	0.021232	1	1	38		123316	Unique	Used				1.20713				2954.96	2546.26	2679.44		3	593.034	1777.09	0.0120703	41.7167	2356	2356	MS2	6/88	@AK_FINAL_Celegans_3HCD_merged.mgf
	Medium	aYVALVEELIAk	C44E4.6	1	1	CID	N-Term(TMT6plex), K12(TMT6plex)	27.79	0.0390902	0.607143	1	38		138684	Unique	Used	1.41309	1.08168	0.92183	1.00057	0.947708	7087.99	6987.08	9285.36	9652.89	9683.49	12529	2	889.048	1777.09	0.392822	41.4833	2413	2413	MS2	5/88	@AK_FINAL_Celegans_3HCD_merged.mgf
	Medium	lYALFk	C44E4.6	1	1	CID	N-Term(TMT6plex), K6(TMT6plex)	27.11	0.0214962	0.296296	1	35		122066	Unique	Used	1.39043	1.09037	1.16455	1.0024	1.12667	23551.7	18377.6	27242.5	28269.2	31940.2	34761.6	2	606.892	1212.78	0.105609	36.6333	2167	2167	MS2	5/40	@AK_FINAL_Celegans_3HCD_merged.mgf
	Medium	aYVALVEELIAk	C44E4.6	1	1	CID	N-Term(TMT6plex), K12(TMT6plex)	26.98	0.0471051	0.62963	1	38		130720	Unique	Used	1.16542	1.056	1.05499	0.846774	0.847292	12514	10778.8	11599.2	14248.4	14664.5	21222.2	2	889.048	1777.09	0.809234	41.8667	2770	2770	MS2	5/88	@AK_FINAL_Celegans_3HCD_merged.mgf
T21B10.2a	CE03684 WBGene00011884 locus:enol-1 enolase status:Confirmed UniProt:Q27527 protein_id:CAA92692.1	21.89	23	7	434	46.5878	5.85889	500.157	1.33845	15	13.8903	1.05795	15	5.26533	0.939295	14	8.37296	1.02037	14	13.9205	0.972743	15	3.92852
	Confidence Icon	Sequence	Protein Accessions	# Proteins	# Protein Groups	Activation Type	Modifications	IonScore	Exp Value	Δ Score	Rank	Identity High	Homology Threshold	QuanResultID	Quan Info	Quan Usage	(128+129)/(126+127)	(130+131)/(126+127)	126/127	128/129	130/131	126	127	128	129	130	131	Charge	m/z [Da]	MH+ [Da]	ΔM [ppm]	RT [min]	First Scan	Last Scan	MS Order	Ions Matched	Spectrum File	Annotation
	High	aAVPSGASTGVHEALELR	T21B10.2a	3	1	CID	N-Term(TMT6plex)	79.97	4.18884e-07	1	1	41		131343	Unique	Used	1.265	0.896454	2.08184	1.24081	1.07356	20098.1	8772.64	18916.9	15858	17627	20133.1	3	665.367	1994.09	-0.128655	26.5167	1522	1522	MS2	18/136	@AK_FINAL_Celegans_3HCD_merged.mgf
	High	iEEELGADAVYAGHNFR	T21B10.2a	3	1	CID	N-Term(TMT6plex)	68.05	4.55141e-06	1	1	39		130110	Unique	Used	1.29712	0.73152	0.760569	0.718322	0.725082	109637	130991	121402	175797	95431	161384	3	707.359	2120.06	0.303505	29.7333	1892	1892	MS2	19/136	@AK_FINAL_Celegans_3HCD_merged.mgf
	High	iEEELGADAVYAGHNFR	T21B10.2a	3	1	CID	N-Term(TMT6plex)	61.77	1.93927e-05	1	1	39	25	128622	Unique	Used	1.64542	1.08362	1.28039	1.12991	0.937576	50239.4	35655.6	70069.9	64504.7	58842.1	76955.4	3	707.358	2120.06	-0.205914	30.1667	1907	1907	MS2	21/136	@AK_FINAL_Celegans_3HCD_merged.mgf
	High	iEEELGADAVYAGHNFR	T21B10.2a	3	1	CID	N-Term(TMT6plex)	61.07	2.27063e-05	1	1	39	25		No Quan Values	Not Used												3	707.358	2120.06	-0.290817	29.7167	2468	2468	MS2	13/136	@AK_FINAL_Celegans_3HCD_3ITMS2_merged.mgf
	High	iEEELGADAVYAGHNFR	T21B10.2a	3	1	CID	N-Term(TMT6plex)	53.13	0.000139112	1	1	39	22		No Quan Values	Not Used												3	707.358	2120.06	-0.814388	29.8	2475	2475	MS2	12/136	@AK_FINAL_Celegans_3HCD_3ITMS2_merged.mgf
	High	aVSNINEk	T21B10.2a	3	1	CID	N-Term(TMT6plex), K8(TMT6plex)	50.9	0.000367399	0.686275	1	41		139088	Unique	Used	1.34861	1.02989	0.922791	0.97415	1.00877	100494	98960	123864	132258	135270	164425	2	666.897	1332.79	-0.939325	22.0333	1130	1130	MS2	7/72	@AK_FINAL_Celegans_3HCD_merged.mgf
	High	aVSNINEk	T21B10.2a	3	1	CID	N-Term(TMT6plex), K8(TMT6plex)	50.89	0.000352767	0.686275	1	41		119857	Unique	Used	1.41915	1.05995	0.93395	1.0688	0.947316	1.03854e+06	1.01047e+06	1.40319e+06	1.3656e+06	1.38105e+06	1.7876e+06	2	666.898	1332.79	-0.204023	21.3667	1194	1194	MS2	7/72	@AK_FINAL_Celegans_3HCD_merged.mgf
	High	aVSNINEk	T21B10.2a	3	1	CID	N-Term(TMT6plex), K8(TMT6plex)	50.55	0.000400437	0.686275	1	41		121333	Unique	Used	1.32873	1.02106	0.890382	1.01318	0.992698	82966.5	84673.9	104655	107443	111727	138006	2	666.897	1332.79	-1.40452	22.3333	1156	1156	MS2	7/72	@AK_FINAL_Celegans_3HCD_merged.mgf
	High	eGLDLLNTAIDk	T21B10.2a	2	1	CID	N-Term(TMT6plex), K12(TMT6plex)	49.13	0.000481389	0.795918	1	41		138322	Unique	Used	1.39914	1.04432	0.931362	0.931801	1.05618	37308.6	36401.1	46401	51797.5	51970.2	60335.9	2	880.514	1760.02	-0.131771	33.0833	1891	1891	MS2	13/108	@AK_FINAL_Celegans_3HCD_merged.mgf
	High	eGLDLLNTAIDk	T21B10.2a	2	1	CID	N-Term(TMT6plex), K12(TMT6plex)	48.92	0.00051742	0.77551	1	41		127220	Unique	Used	1.33845	1.05795	0.957321	1.02761	0.94834	173442	164634	214121	216738	227575	294250	2	880.515	1760.02	0.981851	32.55	2275	2275	MS2	14/108	@AK_FINAL_Celegans_3HCD_merged.mgf
	High	iEEELGADAVYAGHNFR	T21B10.2a	3	1	CID	N-Term(TMT6plex)	48.27	0.00041851	1	1	39	23		No Quan Values	Not Used												3	707.358	2120.06	-0.984194	47	3810	3810	MS2	18/136	@AK_FINAL_Celegans_3HCD_3ITMS2_merged.mgf
	High	iAPALIAk	T21B10.2a	3	1	CID	N-Term(TMT6plex), K8(TMT6plex)	46.84	6.52095e-05	1	1	30		120309	Unique	Used	1.74862	1.09175	0.843525	1.17526	0.972743	148180	159631	271877	240626	216891	273401	2	627.931	1254.86	0.197696	27.8	1797	1797	MS2	7/56	@AK_FINAL_Celegans_3HCD_merged.mgf
	High	iAPALIAk	T21B10.2a	3	1	CID	N-Term(TMT6plex), K8(TMT6plex)	42.37	0.00018252	1	1	30		138142	Unique	Used	1.55559	0.999018	0.944671	0.918111	0.95972	43707.9	42043.9	59549.4	67466.3	54875.1	70111.4	2	627.931	1254.85	-0.471704	29.4167	1651	1651	MS2	7/56	@AK_FINAL_Celegans_3HCD_merged.mgf
	High	yIAELAGTGk	T21B10.2a	3	1	CID	N-Term(TMT6plex), K10(TMT6plex)	40.88	0.00294786	0.609756	1	40		126933	Unique	Used	1.04369	1.12656	1.12058	0.930806	0.972776	337102	273363	286502	320164	443872	559503	2	740.942	1480.88	0.0864892	28.2667	1890	1890	MS2	13/72	@AK_FINAL_Celegans_3HCD_merged.mgf
	High	iEEELGADAVYAGHNFR	T21B10.2a	3	1	CID	N-Term(TMT6plex)	40.72	0.0024612	1	1	39	26		No Quan Values	Not Used												3	707.358	2120.06	-0.290817	47.1667	3822	3822	MS2	10/136	@AK_FINAL_Celegans_3HCD_3ITMS2_merged.mgf
	High	sGETEDTFIADLVVGLATGQIk	T21B10.2a	3	1	CID	N-Term(TMT6plex), K22(TMT6plex)	38.66	0.0051871	1	1	40			No Quan Values	Not Used												3	908.169	2722.49	0.77923	46.1667	3378	3378	MS2	14/176	@AK_FINAL_Celegans_3HCD_3ITMS2_merged.mgf
	High	aVSNINEk	T21B10.2a	3	1	CID	N-Term(TMT6plex), K8(TMT6plex)	36.91	0.00886113	0.675676	1	41			No Quan Values	Not Used												2	666.898	1332.79	-0.474134	21.4167	1690	1690	MS2	12/72	@AK_FINAL_Celegans_3HCD_3ITMS2_merged.mgf
	High	aAVPSGASTGVHEALELR	T21B10.2a	3	1	CID	N-Term(TMT6plex)	35.44	0.0118876	1	1	41	28	134803	Unique	Used	0.726941	1.26117			1.258	4048.8		2802.49		3772.62	3677.23	3	665.367	1994.09	-0.0383885	26.5667	1412	1412	MS2	11/136	@AK_FINAL_Celegans_3HCD_merged.mgf
	High	iAPALIAk	T21B10.2a	3	1	CID	N-Term(TMT6plex), K8(TMT6plex)	34.63	0.0010847	1	1	30			No Quan Values	Not Used												2	627.931	1254.85	-0.471704	29.4333	2420	2420	MS2	7/56	@AK_FINAL_Celegans_3HCD_3ITMS2_merged.mgf
	Medium	sGETEDTFIADLVVGLATGQIk	T21B10.2a	3	1	CID	N-Term(TMT6plex), K22(TMT6plex)	32.12	0.0233843	0.65625	1	40	26		No Quan Values	Not Used												3	908.169	2722.49	0.713115	41.8833	3065	3065	MS2	8/176	@AK_FINAL_Celegans_3HCD_3ITMS2_merged.mgf
	Medium	iAPALIAk	T21B10.2a	3	1	CID	N-Term(TMT6plex), K8(TMT6plex)	31.81	0.0020764	1	1	30		128556	Unique	Used	1.2193	1.11226	1.05921	1.05013	0.966411	441483	378751	478409	473873	586670	744371	2	627.931	1254.86	0.50052	29.1833	1819	1819	MS2	7/56	@AK_FINAL_Celegans_3HCD_merged.mgf
	Medium	yIAELAGTGk	T21B10.2a	3	1	CID	N-Term(TMT6plex), K10(TMT6plex)	30.78	0.030207	1	1	40		138130	Unique	Used	1.06285	1.10474	0.996653	1.14393	0.969652	80965.9	73821.3	82044.6	74603.1	110168	139315	2	740.942	1480.88	-0.642808	29.1833	1635	1635	MS2	6/72	@AK_FINAL_Celegans_3HCD_merged.mgf
	Medium	eGLDLLNTAIDk	T21B10.2a	2	1	CID	N-Term(TMT6plex), K12(TMT6plex)	29.27	0.0476766	1	1	41		120579	Unique	Used	1.47209	1.04697	0.907842	0.927884	1.0267	226157	226372	299058	335249	315016	376224	2	880.515	1760.02	0.845489	31.8167	2157	2157	MS2	13/108	@AK_FINAL_Celegans_3HCD_merged.mgf
K12F2.1	CE34936 WBGene00003515 locus:myo-3 myosin heavy chain status:Partially_confirmed UniProt:P12844 protein_id:CAB01576.2	3.25	25	7	1969	225.371	5.65576	409.866	1.33581	11	5.37473	1.02275	11	4.88002	0.993148	11	8.12882	0.990615	11	4.19611	0.959621	11	6.15631
	Confidence Icon	Sequence	Protein Accessions	# Proteins	# Protein Groups	Activation Type	Modifications	IonScore	Exp Value	Δ Score	Rank	Identity High	Homology Threshold	QuanResultID	Quan Info	Quan Usage	(128+129)/(126+127)	(130+131)/(126+127)	126/127	128/129	130/131	126	127	128	129	130	131	Charge	m/z [Da]	MH+ [Da]	ΔM [ppm]	RT [min]	First Scan	Last Scan	MS Order	Ions Matched	Spectrum File	Annotation
	High	dLTDQLGEGGR	F11C3.3;K12F2.1	2	2	CID	N-Term(TMT6plex)	60.82	2.17335e-05	0.737705	1	39			No Quan Values	Not Used												2	695.363	1389.72	1.15137	23.6333	1772	1772	MS2	7/104	@AK_FINAL_Celegans_3HCD_3ITMS2_merged.mgf
	High	dLTDQLGEGGR	F11C3.3;K12F2.1	2	2	CID	N-Term(TMT6plex)	60.78	2.23106e-05	0.721311	1	39			No Quan Values	Not Used												2	695.361	1389.71	-1.7557	25.1	1721	1721	MS2	7/104	@AK_FINAL_Celegans_3HCD_3ITMS2_merged.mgf
	High	dLTDQLGEGGR	F11C3.3;K12F2.1	2	2	CID	N-Term(TMT6plex)	60.65	2.28594e-05	0.770492	1	39			No Quan Values	Not Used												2	695.361	1389.72	-1.22321	25.25	1732	1732	MS2	7/104	@AK_FINAL_Celegans_3HCD_3ITMS2_merged.mgf
	High	dLTDQLGEGGR	F11C3.3;K12F2.1	2	2	CID	N-Term(TMT6plex)	60.5	2.43757e-05	0.766667	1	39			No Quan Values	Not Used												2	695.362	1389.72	-0.258988	24.8833	1765	1765	MS2	7/104	@AK_FINAL_Celegans_3HCD_3ITMS2_merged.mgf
	High	kLESDINDLEIALDHANR	K12F2.1	1	1	CID	N-Term(TMT6plex), K1(TMT6plex)	60.04	3.55213e-05	0.783333	1	40			No Quan Values	Not Used												4	631.85	2524.38	0.433699	33.5	2221	2221	MS2	14/204	@AK_FINAL_Celegans_3HCD_merged.mgf
	High	dLTDQLGEGGR	F11C3.3;K12F2.1	2	2	CID	N-Term(TMT6plex)	55.89	7.78049e-05	1	1	39		126619	Not Unique	Used	1.25998	0.994631	0.940246	1.01904	0.991324	420920	406801	491425	501616	536961	664178	2	695.368	1389.73	8.62044	23.7833	1470	1470	MS2	10/104	@AK_FINAL_Celegans_3HCD_merged.mgf
	High	dLTDQLGEGGR	F11C3.3;K12F2.1	2	2	CID	N-Term(TMT6plex)	54.64	9.61962e-05	0.763636	1	39			No Quan Values	Not Used												2	695.362	1389.72	5.75657e-05	24.8	1758	1758	MS2	10/104	@AK_FINAL_Celegans_3HCD_3ITMS2_merged.mgf
	High	dLTDQLGEGGR	F11C3.3;K12F2.1	2	2	CID	N-Term(TMT6plex)	53.93	0.000110652	0.740741	1	39		126614	Not Unique	Used	1.33581	0.989655	0.965112	1.01447	0.931755	862147	811759	1.05123e+06	1.07786e+06	1.04358e+06	1.37334e+06	2	695.362	1389.72	-0.172639	23.7167	1464	1464	MS2	10/104	@AK_FINAL_Celegans_3HCD_merged.mgf
	High	dLTDQLGEGGR	F11C3.3;K12F2.1	2	2	CID	N-Term(TMT6plex)	45.48	0.000751735	0.666667	1	39		125044	Not Unique	Used	1.46851	1.03026	1.07849	0.941951	0.882112	143718	121094	175966	194315	166542	231503	2	695.362	1389.72	-0.87782	24.4833	1246	1246	MS2	10/104	@AK_FINAL_Celegans_3HCD_merged.mgf
	High	dLTDQLGEGGR	F11C3.3;K12F2.1	2	2	CID	N-Term(TMT6plex)	42.84	0.00138059	0.767442	1	39			No Quan Values	Not Used												2	695.362	1389.72	-0.87782	25.0667	1884	1884	MS2	10/104	@AK_FINAL_Celegans_3HCD_3ITMS2_merged.mgf
	High	dLTDQLGEGGR	F11C3.3;K12F2.1	2	2	CID	N-Term(TMT6plex)	42.45	0.00151599	0.666667	1	39			No Quan Values	Not Used												2	695.361	1389.72	-1.48226	25.1333	1889	1889	MS2	10/104	@AK_FINAL_Celegans_3HCD_3ITMS2_merged.mgf
	High	dLTDQLGEGGR	F11C3.3;K12F2.1	2	2	CID	N-Term(TMT6plex)	41.89	0.00171816	0.619048	1	39		139237	Not Unique	Used	1.33229	1.03858	0.994163	0.96404	0.980432	111969	102344	130773	141100	144286	180452	2	695.362	1389.72	-0.87782	24.5	1329	1329	MS2	14/104	@AK_FINAL_Celegans_3HCD_merged.mgf
	High	dLTDQLGEGGR	F11C3.3;K12F2.1	2	2	CID	N-Term(TMT6plex)	41.44	0.00197752	0.731707	1	39		123796	Not Unique	Used	1.30243	0.882467	0.998217	1.03424	0.959621	365620	332834	431852	434331	394794	504462	2	695.362	1389.72	-0.0862909	24.3333	1312	1312	MS2	9/104	@AK_FINAL_Celegans_3HCD_merged.mgf
	High	iQEkEEEFENTR	R06C7.10;F11C3.3;K12F2.1	3	3	CID	N-Term(TMT6plex), K4(TMT6plex)	41.09	0.00308491	0.682927	1	41		129777	Not Unique	Used	1.3746	1.18339	0.81954	1.08686	0.814662	1.10633e+06	1.22669e+06	1.56032e+06	1.49329e+06	1.60791e+06	2.42014e+06	3	670.69	2010.05	-0.248028	24.95	1446	1446	MS2	8/128	@AK_FINAL_Celegans_3HCD_merged.mgf
	High	dLTDQLGEGGR	F11C3.3;K12F2.1	2	2	CID	N-Term(TMT6plex)	38.8	0.00340769	0.74359	1	39			No Quan Values	Not Used												2	695.363	1389.72	0.705237	23.6667	1921	1921	MS2	10/104	@AK_FINAL_Celegans_3HCD_3ITMS2_merged.mgf
	High	dLTDQLGEGGR	F11C3.3;K12F2.1	2	2	CID	N-Term(TMT6plex)	37.6	0.00460517	0.526316	1	39		121475	Not Unique	Used	1.38509	1.02275	0.993148	0.917431	1.03842	223280	204295	264275	299632	292556	345457	2	695.362	1389.72	-0.345337	24.7	1345	1345	MS2	7/104	@AK_FINAL_Celegans_3HCD_merged.mgf
	High	dLTDQLGEGGR	F11C3.3;K12F2.1	2	2	CID	N-Term(TMT6plex)	35.09	0.00837852	0.685714	1	39		120016	Not Unique	Used	1.16851	0.949584	0.902203	0.990615	0.920626	890298	896716	969885	1.0184e+06	1.06169e+06	1.41407e+06	2	695.362	1389.72	0.273494	23.6	1406	1406	MS2	7/104	@AK_FINAL_Celegans_3HCD_merged.mgf
	Medium	iQEkEEEFENTR	R06C7.10;F11C3.3;K12F2.1	3	3	CID	N-Term(TMT6plex), K4(TMT6plex)	32.32	0.0230938	0.6875	1	41		147025	Not Unique	Used	1.34427	1.12151	1.12294	0.944421	0.918015	18195.8	14724.4	20052.2	22085.2	23062	30803.9	3	670.689	2010.05	-1.4271	25.4	1436	1436	MS2	10/128	@AK_FINAL_Celegans_3HCD_merged.mgf
	Medium	lEDLRDEILSR	K12F2.1	1	1	CID	N-Term(TMT6plex)	31.98	0.0228827	0.15625	1	40		128649	Unique	Used	1.61349	1.03842	0.87878	1.014	0.978646	46418.4	47999.1	71604.4	73452.4	63492.6	79552.7	3	529.968	1587.89	-0.690571	30.5667	1943	1943	MS2	7/104	@AK_FINAL_Celegans_3HCD_merged.mgf
	Medium	tWEWFk	F11C3.3;K12F2.1	2	2	CID	N-Term(TMT6plex), K6(TMT6plex)	30.84	0.0251774	1	1	39			No Quan Values	Not Used												2	677.882	1354.76	0.552188	34.3167	2882	2882	MS2	5/40	@AK_FINAL_Celegans_3HCD_3ITMS2_merged.mgf
	Medium	eEEFENTR	F58G4.1;R06C7.10;F11C3.3;K12F2.1	4	4	CID	N-Term(TMT6plex)	30.04	0.0125836	1	1	36		140328	Not Unique	Used	1.08436	0.982225	0.997187	0.966031	1.22662	37328.3	34016.1	35470.7	38193	51128.6	51110.7	2	641.808	1282.61	-2.24536	21.8	1150	1150	MS2	11/64	@AK_FINAL_Celegans_3HCD_merged.mgf
	Medium	iQEkEEEFENTR	R06C7.10;F11C3.3;K12F2.1	3	3	CID	N-Term(TMT6plex), K4(TMT6plex)	28.26	0.0594132	1	1	41			No Quan Values	Not Used												3	670.69	2010.06	0.304196	24.9	1988	1988	MS2	11/128	@AK_FINAL_Celegans_3HCD_3ITMS2_merged.mgf
	Medium	tWEWFk	F11C3.3;K12F2.1	2	2	CID	N-Term(TMT6plex), K6(TMT6plex)	28.02	0.0478016	1	1	39			No Quan Values	Not Used												2	677.882	1354.76	0.375034	33.75	2834	2834	MS2	5/40	@AK_FINAL_Celegans_3HCD_3ITMS2_merged.mgf
	Medium	tWEWFk	F11C3.3;K12F2.1	2	2	CID	N-Term(TMT6plex), K6(TMT6plex)	27.5	0.054771	1	1	39			No Quan Values	Not Used												2	677.882	1354.76	0.286457	35.6167	2934	2934	MS2	5/40	@AK_FINAL_Celegans_3HCD_3ITMS2_merged.mgf
	Medium	lAEELR	F11C3.3;K12F2.1	4	2	CID	N-Term(TMT6plex)	26.66	0.0578276		3	39			No Quan Values	Not Used												2	480.29	959.572	-0.239607	23.7	1779	1779	MS2	5/40	@AK_FINAL_Celegans_3HCD_3ITMS2_merged.mgf
ZK973.6	CE33588 WBGene00000140 locus:anc-1 status:Confirmed UniProt:Q9N4M4 protein_id:AAF40010.3	4.19	10	6	8545	955.904	4.84326	109.471	1.3322	6	5.67254	0.876604	6	4.57238	1.01594	8	6.95873	1.01058	6	10.1438	0.985316	8	4.05227
	Confidence Icon	Sequence	Protein Accessions	# Proteins	# Protein Groups	Activation Type	Modifications	IonScore	Exp Value	Δ Score	Rank	Identity High	Homology Threshold	QuanResultID	Quan Info	Quan Usage	(128+129)/(126+127)	(130+131)/(126+127)	126/127	128/129	130/131	126	127	128	129	130	131	Charge	m/z [Da]	MH+ [Da]	ΔM [ppm]	RT [min]	First Scan	Last Scan	MS Order	Ions Matched	Spectrum File	Annotation
	High	nDVGNAVk	ZK973.6	1	1	CID	N-Term(TMT6plex), K8(TMT6plex)	50.28	0.00031924	0.72	1	40		126399	Unique	Used	1.24454	0.859593	1.07074	1.02114	1.07637	498809	423325	541331	551419	540611	615858	2	637.877	1274.75	0.163232	20.7167	1176	1176	MS2	14/84	@AK_FINAL_Celegans_3HCD_merged.mgf
	High	lWNEFLAAR	ZK973.6	1	1	CID	N-Term(TMT6plex)	44.2	0.00184962	0.727273	1	41			No Quan Values	Not Used												2	674.882	1348.76	-1.21588	36.2667	2980	2980	MS2	8/88	@AK_FINAL_Celegans_3HCD_3ITMS2_merged.mgf
	High	lWNEFLAAR	ZK973.6	1	1	CID	N-Term(TMT6plex)	38.11	0.00815894	0.736842	1	42	25	128908	Unique	Used	1.40572	0.906053	1.02121	1.10047	0.994996	52521.7	46735.6	68298.8	64556.6	58776	72432.9	2	674.882	1348.76	-0.0295976	35.2	2288	2288	MS2	8/88	@AK_FINAL_Celegans_3HCD_merged.mgf
	High	lAALAAFNAAR	ZK973.6	1	1	CID	N-Term(TMT6plex)	35.41	0.0116535	0.571429	1	41		139687	Unique	Used	1.35566	0.905048	1.09986	0.960068	0.952907	15552	12849	17596.4	19064.5	16399.3	21102.5	2	659.395	1317.78	-0.364187	33.05	1929	1929	MS2	6/92	@AK_FINAL_Celegans_3HCD_merged.mgf
	High	lWNEFLAAR	ZK973.6	1	1	CID	N-Term(TMT6plex)	34.18	0.0186962	0.588235	1	41		127338	Unique	Used	1.36284	0.893951	1.05869	1.12736	1.00642	72402.3	62145.1	90810.4	83787.1	79105	96378.5	2	674.883	1348.76	1.23082	34.45	2433	2433	MS2	7/88	@AK_FINAL_Celegans_3HCD_merged.mgf
	High	lWNEFLAAR	ZK973.6	1	1	CID	N-Term(TMT6plex)	33.56	0.021433	0.441176	1	41			No Quan Values	Not Used												2	674.882	1348.76	-1.21588	36.2167	2976	2976	MS2	7/88	@AK_FINAL_Celegans_3HCD_3ITMS2_merged.mgf
	Medium	lAALAAFNAAR	ZK973.6	1	1	CID	N-Term(TMT6plex)	30.92	0.0328493	1	1	41		130256	Unique	Used	1.30914	0.850938	0.898603	1.00013	0.91479	280497	283651	344713	358516	299259	401128	2	659.396	1317.78	0.0911227	31.9167	2088	2088	MS2	5/92	@AK_FINAL_Celegans_3HCD_merged.mgf
	Medium	aEQLVSNLEAFVk	ZK973.6	1	1	CID	N-Term(TMT6plex), K13(TMT6plex)	30.8	0.0283631	0.612903	1	40		138536	Unique	Used		100	1.01069		0.97573	2.02609	1.82164			2948.35	3705.15	3	636.04	1906.11	0.0794552	37.7167	2181	2181	MS2	7/136	@AK_FINAL_Celegans_3HCD_merged.mgf
	Medium	kHVTTDPk	ZK973.6	1	1	CID	N-Term(TMT6plex), K1(TMT6plex), K8(TMT6plex)	30.71	0.0138841	1	1	37		150502	Unique	Used		100	1.01069		1.74804	2.02609	1.82164			4002.25	2807.43	4	404.005	1613	-0.581017	19.0167	895	895	MS2	5/84	@AK_FINAL_Celegans_3HCD_merged.mgf
	Medium	hNAEAVPTQYAPk	ZK973.6	1	1	CID	N-Term(TMT6plex), K13(TMT6plex)	29.79	0.0388855	1	1	40	25	142920	Unique	Used	0.839296	0.826635	0.920153	0.865973	0.964651	9420.61	9303.42	6798.01	8165.49	9943.06	12638.8	3	628.683	1884.03	-1.6234	22.4667	1215	1215	MS2	10/140	@AK_FINAL_Celegans_3HCD_merged.mgf
C37E2.1	CE08620 WBGene00007993 isocitrate dehydrogenase status:Confirmed UniProt:Q93353 protein_id:CAB02822.1	3.17	1	1	379	41.5266	7.86963	40.42	1.3309	1		0.962462	1		0.832584	1		0.914529	1		0.636716	1
	Confidence Icon	Sequence	Protein Accessions	# Proteins	# Protein Groups	Activation Type	Modifications	IonScore	Exp Value	Δ Score	Rank	Identity High	Homology Threshold	QuanResultID	Quan Info	Quan Usage	(128+129)/(126+127)	(130+131)/(126+127)	126/127	128/129	130/131	126	127	128	129	130	131	Charge	m/z [Da]	MH+ [Da]	ΔM [ppm]	RT [min]	First Scan	Last Scan	MS Order	Ions Matched	Spectrum File	Annotation
	High	sLDLFANVVHIk	C37E2.1	1	1	CID	N-Term(TMT6plex), K12(TMT6plex)	40.42	0.00211068	1	1	38		131821	Unique	Used	1.3309	0.962462	0.832584	0.914529	0.636716	3989.99	4354.79	4947.63	5627.35	4004.98	7712.8	3	605.369	1814.09	-0.671713	35.7833	2166	2166	MS2	7/108	@AK_FINAL_Celegans_3HCD_merged.mgf
T08G11.1b	CE30353 WBGene00011629 nucleotide binding protein status:Partially_confirmed UniProt:Q8T3D2 protein_id:CAD27608.1	0.38	1	1	3185	356.337	6.34131	41.41	1.32188	1		0.938531	1		1.05637	1		1.10931	1		0.934635	1
	Confidence Icon	Sequence	Protein Accessions	# Proteins	# Protein Groups	Activation Type	Modifications	IonScore	Exp Value	Δ Score	Rank	Identity High	Homology Threshold	QuanResultID	Quan Info	Quan Usage	(128+129)/(126+127)	(130+131)/(126+127)	126/127	128/129	130/131	126	127	128	129	130	131	Charge	m/z [Da]	MH+ [Da]	ΔM [ppm]	RT [min]	First Scan	Last Scan	MS Order	Ions Matched	Spectrum File	Annotation
	High	vFESLVADLLNR	T08G11.1b	2	1	CID	N-Term(TMT6plex)	41.41	0.00313321	1	1	41		127732	Unique	Used	1.32188	0.938531	1.05637	1.10931	0.934635	22505.4	19359.5	27194.4	25499.4	24795.2	32529.9	2	802.965	1604.92	0.654287	42.4167	2972	2972	MS2	13/92	@AK_FINAL_Celegans_3HCD_merged.mgf
F25B4.1	CE09620 WBGene00017765 aminomethytransferase status:Confirmed UniProt:Q22968 protein_id:AAB37080.1	2.74	1	1	402	43.8928	8.44092	0	1.3199	1		1.31835	1		0.95919	1		1.24322	1		0.821507	1
	Confidence Icon	Sequence	Protein Accessions	# Proteins	# Protein Groups	Activation Type	Modifications	IonScore	Exp Value	Δ Score	Rank	Identity High	Homology Threshold	QuanResultID	Quan Info	Quan Usage	(128+129)/(126+127)	(130+131)/(126+127)	126/127	128/129	130/131	126	127	128	129	130	131	Charge	m/z [Da]	MH+ [Da]	ΔM [ppm]	RT [min]	First Scan	Last Scan	MS Order	Ions Matched	Spectrum File	Annotation
	Medium	sHLPLIDPLDk	F25B4.1	1	1	CID	N-Term(TMT6plex), K11(TMT6plex)	26.69	0.0706082	1	1	40		136971	Unique	Used	1.3199	1.31835	0.95919	1.24322	0.821507	2911.67	2758.42	3879.87	3246.18	4375.34	6530.67	3	569.347	1706.03	-0.122243	30.6333	1639	1639	MS2	8/80	@AK_FINAL_Celegans_3HCD_merged.mgf
M110.4c	CE42917 WBGene00002066 locus:ifg-1 status:Partially_confirmed UniProt:B5BM23 protein_id:CAR31495.1	1.25	13	2	1042	115.981	6.7417	101.993	1.31784	9	5.35542	1.09259	9	2.5298	0.978047	9	2.31348	0.989568	9	4.76306	0.990887	9	3.82887
	Confidence Icon	Sequence	Protein Accessions	# Proteins	# Protein Groups	Activation Type	Modifications	IonScore	Exp Value	Δ Score	Rank	Identity High	Homology Threshold	QuanResultID	Quan Info	Quan Usage	(128+129)/(126+127)	(130+131)/(126+127)	126/127	128/129	130/131	126	127	128	129	130	131	Charge	m/z [Da]	MH+ [Da]	ΔM [ppm]	RT [min]	First Scan	Last Scan	MS Order	Ions Matched	Spectrum File	Annotation
	High	eAEEIEk	M110.4c	3	1	CID	N-Term(TMT6plex), K7(TMT6plex)	38.93	0.00557171	0.435897	1	41		123721	Unique	Used	1.32169	1.10747	1.038	0.960178	1.02453	175202	153379	198488	215025	241671	289240	2	653.368	1305.73	-0.460984	23.1	1212	1212	MS2	12/48	@AK_FINAL_Celegans_3HCD_merged.mgf
	High	eAEEIEk	M110.4c	3	1	CID	N-Term(TMT6plex), K7(TMT6plex)	38.37	0.00663689	0.394737	1	41		122517	Unique	Used	1.27112	1.04674	1.05052	0.947307	0.930476	72177	62433.6	77655.8	85268.4	88693	116880	2	653.368	1305.73	-1.11962	23.4333	1194	1194	MS2	12/48	@AK_FINAL_Celegans_3HCD_merged.mgf
	High	eAEEIEk	M110.4c	3	1	CID	N-Term(TMT6plex), K7(TMT6plex)	37.45	0.00735738	0.405405	1	41		126511	Unique	Used	1.41941	1.09259	0.986632	1.00034	1.00879	2.54176e+06	2.34101e+06	3.2352e+06	3.36401e+06	3.51316e+06	4.27024e+06	2	653.366	1305.73	-3.92266	22.2667	1325	1325	MS2	6/48	@AK_FINAL_Celegans_3HCD_merged.mgf
	High	eAEEIEk	M110.4c	3	1	CID	N-Term(TMT6plex), K7(TMT6plex)	37.11	0.00888057	0.378378	1	41		119920	Unique	Used	1.31784	1.07761	1.00279	0.968453	0.9762	1.7639e+06	1.59841e+06	2.03423e+06	2.18487e+06	2.3431e+06	2.94313e+06	2	653.368	1305.73	-1.30343	22.25	1278	1278	MS2	12/48	@AK_FINAL_Celegans_3HCD_merged.mgf
	High	eAEEIEk	M110.4c	3	1	CID	N-Term(TMT6plex), K7(TMT6plex)	36.92	0.0088814	0.405405	1	41		124977	Unique	Used	1.34134	1.09569	0.970721	1.03795	1.0168	99490.2	93134.2	122878	123141	139590	168336	2	653.368	1305.73	-1.48723	23.2667	1156	1156	MS2	12/48	@AK_FINAL_Celegans_3HCD_merged.mgf
	High	eAEEIEk	M110.4c	3	1	CID	N-Term(TMT6plex), K7(TMT6plex)	36.79	0.00955962	0.405405	1	41		139157	Unique	Used	1.27576	1.1187	0.973722	0.958299	0.930247	192057	179233	216273	234751	261417	344583	2	653.368	1305.73	-1.21152	23.2	1223	1223	MS2	6/48	@AK_FINAL_Celegans_3HCD_merged.mgf
	High	eAEEIEk	M110.4c	3	1	CID	N-Term(TMT6plex), K7(TMT6plex)	36.59	0.0100102	0.27027	1	41			No Quan Values	Not Used												2	653.368	1305.73	-1.30343	22.2667	1777	1777	MS2	12/48	@AK_FINAL_Celegans_3HCD_3ITMS2_merged.mgf
	High	eAEEIEk	M110.4c	3	1	CID	N-Term(TMT6plex), K7(TMT6plex)	36.47	0.00985103	0.388889	1	41		121396	Unique	Used	1.36769	1.11139	0.93949	1.04307	0.990328	203438	196772	260956	260232	289939	358993	2	653.368	1305.73	-1.48723	23.4	1240	1240	MS2	12/48	@AK_FINAL_Celegans_3HCD_merged.mgf
	High	eAEEIEk	M110.4c	3	1	CID	N-Term(TMT6plex), K7(TMT6plex)	33.5	0.0191181	0.294118	1	41			No Quan Values	Not Used												2	653.368	1305.73	-1.77826	24.0833	1768	1768	MS2	6/48	@AK_FINAL_Celegans_3HCD_3ITMS2_merged.mgf
	Medium	eAEEIEk	M110.4c	3	1	CID	N-Term(TMT6plex), K7(TMT6plex)	31.99	0.0265297	0.28125	1	41			No Quan Values	Not Used												2	653.366	1305.73	-3.53973	22.15	1617	1617	MS2	6/48	@AK_FINAL_Celegans_3HCD_3ITMS2_merged.mgf
	Medium	eAEEIEk	M110.4c	3	1	CID	N-Term(TMT6plex), K7(TMT6plex)	30.37	0.0393046	0.3	1	41			No Quan Values	Not Used												2	653.368	1305.73	-1.87016	23.6833	1763	1763	MS2	6/48	@AK_FINAL_Celegans_3HCD_3ITMS2_merged.mgf
	Medium	eEALEk	C49H3.11;M110.4c	4	2	CID	N-Term(TMT6plex), K6(TMT6plex)	30.05	0.0390478	0.233333	1	41		119905	Not Unique	Used	0.898384	0.929019	0.978047	1.04951	0.990887	3.05639e+06	2.8397e+06	2.53309e+06	2.51056e+06	3.57174e+06	4.4199e+06	2	588.847	1176.69	-0.834479	22.05	1258	1258	MS2	10/40	@AK_FINAL_Celegans_3HCD_merged.mgf
	Medium	eEALEk	C49H3.11;M110.4c	4	2	CID	N-Term(TMT6plex), K6(TMT6plex)	29.71	0.0422277	0.166667	1	41		121384	Not Unique	Used	0.897304	1.02996	0.962905	0.989568	1.0371	259580	244969	210168	220916	347417	410761	2	588.847	1176.69	-0.834479	23.2167	1224	1224	MS2	10/40	@AK_FINAL_Celegans_3HCD_merged.mgf
B0205.7	CE17321 WBGene00002191 locus:kin-3 casein kinase status:Confirmed UniProt:P18334 protein_id:AAC16993.1	3.61	1	1	360	42.2304	6.93213	47.78	1.31629	1		1.41969	1		0.705781	1		0.93936	1		0.969487	1
	Confidence Icon	Sequence	Protein Accessions	# Proteins	# Protein Groups	Activation Type	Modifications	IonScore	Exp Value	Δ Score	Rank	Identity High	Homology Threshold	QuanResultID	Quan Info	Quan Usage	(128+129)/(126+127)	(130+131)/(126+127)	126/127	128/129	130/131	126	127	128	129	130	131	Charge	m/z [Da]	MH+ [Da]	ΔM [ppm]	RT [min]	First Scan	Last Scan	MS Order	Ions Matched	Spectrum File	Annotation
	High	lIDWGLAEFYHPR	B0205.7	1	1	CID	N-Term(TMT6plex)	47.78	0.000609379	1	1	40		130573	Unique	Used	1.31629	1.41969	0.705781	0.93936	0.969487	3299.72	4248.45	4489.32	4971.11	6903.31	8731.18	3	616	1845.98	-0.0414684	38.3	2544	2544	MS2	12/96	@AK_FINAL_Celegans_3HCD_merged.mgf
K08H10.1	CE18875 WBGene00002263 locus:lea-1 status:Confirmed UniProt:O16527 protein_id:CAB05543.1	3	7	2	733	76.9952	5.021	195.096	1.31115	3	2.31772	0.630836	3	7.50809	0.925052	3	9.75448	1.0491	3	0.949471	1.00847	3	5.01256
	Confidence Icon	Sequence	Protein Accessions	# Proteins	# Protein Groups	Activation Type	Modifications	IonScore	Exp Value	Δ Score	Rank	Identity High	Homology Threshold	QuanResultID	Quan Info	Quan Usage	(128+129)/(126+127)	(130+131)/(126+127)	126/127	128/129	130/131	126	127	128	129	130	131	Charge	m/z [Da]	MH+ [Da]	ΔM [ppm]	RT [min]	First Scan	Last Scan	MS Order	Ions Matched	Spectrum File	Annotation
	High	aSDAADDAQGk	K08H10.1	1	1	CID	N-Term(TMT6plex), K11(TMT6plex)	72.28	2.26272e-06	0.819444	1	40		119729	Unique	Used	1.42518	0.630836	0.866283	1.0491	1.04312	152594	160067	213051	211238	132275	155489	2	753.894	1506.78	0.556206	19.3	1023	1023	MS2	9/88	@AK_FINAL_Celegans_3HCD_merged.mgf
	High	eSAGDAADSAk	K08H10.1	1	1	CID	N-Term(TMT6plex), K11(TMT6plex)	56.48	7.82671e-05	0.75	1	40		119731	Unique	Used	1.31115	0.391481	0.925052	0.945995	0.873947	102572	100760	120906	132943	48328.2	67806.8	2	740.388	1479.77	0.350109	19.3333	1026	1026	MS2	9/80	@AK_FINAL_Celegans_3HCD_merged.mgf
	High	eSAGDAADSAk	K08H10.1	1	1	CID	N-Term(TMT6plex), K11(TMT6plex)	51.67	0.000236908	0.769231	1	40			No Quan Values	Not Used												2	740.388	1479.77	0.187921	19.55	1518	1518	MS2	9/80	@AK_FINAL_Celegans_3HCD_3ITMS2_merged.mgf
	High	aSDAADDAQGk	K08H10.1	1	1	CID	N-Term(TMT6plex), K11(TMT6plex)	48.25	0.00057231	0.75	1	40			No Quan Values	Not Used												2	753.894	1506.78	0.556206	19.45	1511	1511	MS2	10/88	@AK_FINAL_Celegans_3HCD_3ITMS2_merged.mgf
	High	eSAGDAADSAk	K08H10.1	1	1	CID	N-Term(TMT6plex), K11(TMT6plex)	46.7	0.000744011	1	1	40			No Quan Values	Not Used												2	740.388	1479.77	0.187921	19.5833	1520	1520	MS2	10/80	@AK_FINAL_Celegans_3HCD_3ITMS2_merged.mgf
	High	aSDAADDAQGk	K08H10.1	1	1	CID	N-Term(TMT6plex), K11(TMT6plex)	46.14	0.000930318	0.73913	1	40			No Quan Values	Not Used												2	753.894	1506.78	0.556206	19.5	1515	1515	MS2	16/88	@AK_FINAL_Celegans_3HCD_3ITMS2_merged.mgf
	High	aSDAADDAQGk	K08H10.1	1	1	CID	N-Term(TMT6plex), K11(TMT6plex)	45.54	0.00106815	1	1	40		126318	Unique	Used	1.29081	0.663558	0.991489	1.05584	1.00847	68433.9	62720.1	81202.1	79997.1	57300.5	69671.3	2	753.894	1506.78	0.476566	19.4333	1068	1068	MS2	14/88	@AK_FINAL_Celegans_3HCD_merged.mgf
F23C8.5	CE29774 WBGene00017734 electron transfer flavoprotein beta status:Confirmed UniProt:Q9TXI4 protein_id:AAD03129.2	8.24	5	2	255	27.623	8.5874	100.687	1.30891	4	22.119	1.01931	4	11.7067	1.0227	4	11.7351	1.11386	4	6.21458	0.996551	4	20.1913
	Confidence Icon	Sequence	Protein Accessions	# Proteins	# Protein Groups	Activation Type	Modifications	IonScore	Exp Value	Δ Score	Rank	Identity High	Homology Threshold	QuanResultID	Quan Info	Quan Usage	(128+129)/(126+127)	(130+131)/(126+127)	126/127	128/129	130/131	126	127	128	129	130	131	Charge	m/z [Da]	MH+ [Da]	ΔM [ppm]	RT [min]	First Scan	Last Scan	MS Order	Ions Matched	Spectrum File	Annotation
	High	aVHVQVTDAEAGk	F23C8.5	1	1	CID	N-Term(TMT6plex), K13(TMT6plex)	55.04	0.000120005	0.763636	1	40		135537	Unique	Used	1.65675	1.42821	1.31538	1.16039	0.751021	4152.37	2868.59	5840.39	5235.33	5556.91	9072.75	3	595.008	1783.01	-1.36205	23.3667	1188	1188	MS2	13/128	@AK_FINAL_Celegans_3HCD_merged.mgf
	High	aVHVQVTDAEAGk	F23C8.5	1	1	CID	N-Term(TMT6plex), K13(TMT6plex)	55.03	0.000122166	1	1	40		134633	Unique	Used	0.836499	0.876667	1.09463	1.0692	1.26338	4247.25	3525.87	3138.23	3053.03	5045.31	4896.78	3	595.008	1783.01	-0.335696	22.9667	1184	1184	MS2	12/128	@AK_FINAL_Celegans_3HCD_merged.mgf
	High	fDAVFLGk	F23C8.5	1	1	CID	N-Term(TMT6plex), K8(TMT6plex)	35.44	0.00674391	1	1	38			No Quan Values	Not Used												2	677.911	1354.81	0.530021	33.5	2748	2748	MS2	12/56	@AK_FINAL_Celegans_3HCD_3ITMS2_merged.mgf
	High	fDAVFLGk	F23C8.5	1	1	CID	N-Term(TMT6plex), K8(TMT6plex)	33.99	0.00979606	1	1	38		127247	Unique	Used	1.23372	1.01258	0.955505	1.05043	0.964767	410099	390013	472260	467648	520492	661530	2	677.911	1354.81	0.79574	33	2312	2312	MS2	7/56	@AK_FINAL_Celegans_3HCD_merged.mgf
	Medium	fDAVFLGk	F23C8.5	1	1	CID	N-Term(TMT6plex), K8(TMT6plex)	32.07	0.0162978	1	1	39		138352	Unique	Used	1.38868	1.02609	0.934867	1.1626	1.02938	34964.2	33985.8	48119	43051.8	47107.2	56113.6	2	677.911	1354.81	0.24954	33.7333	1931	1931	MS2	10/56	@AK_FINAL_Celegans_3HCD_merged.mgf
R07E4.6b	CE28749 WBGene00002190 locus:kin-2 status:Partially_confirmed UniProt:P30625 protein_id:AAK82909.1	3.59	1	1	334	37.5561	5.47803	0	1.30866	1		0.927064	1		1.00351	1		0.921575	1		0.938884	1
	Confidence Icon	Sequence	Protein Accessions	# Proteins	# Protein Groups	Activation Type	Modifications	IonScore	Exp Value	Δ Score	Rank	Identity High	Homology Threshold	QuanResultID	Quan Info	Quan Usage	(128+129)/(126+127)	(130+131)/(126+127)	126/127	128/129	130/131	126	127	128	129	130	131	Charge	m/z [Da]	MH+ [Da]	ΔM [ppm]	RT [min]	First Scan	Last Scan	MS Order	Ions Matched	Spectrum File	Annotation
	Medium	vQILADLDQWER	R07E4.6b	3	1	CID	N-Term(TMT6plex)	27.77	0.0584046	1	1	40		127369	Unique	Used	1.30866	0.927064	1.00351	0.921575	0.938884	66449.2	60171.6	74120.2	83658.7	74267.9	96994.4	2	857.971	1714.94	1.44617	34.9667	2474	2474	MS2	12/128	@AK_FINAL_Celegans_3HCD_merged.mgf
W03D8.6	CE40143 WBGene00002174 locus:itx-1 status:Partially_confirmed UniProt:O45000 protein_id:AAK21492.4	0.73	1	1	1655	184.216	5.09717	0	1.30834	1		1.27372	1		1.13463	1		1.149	1		1.6024	1
	Confidence Icon	Sequence	Protein Accessions	# Proteins	# Protein Groups	Activation Type	Modifications	IonScore	Exp Value	Δ Score	Rank	Identity High	Homology Threshold	QuanResultID	Quan Info	Quan Usage	(128+129)/(126+127)	(130+131)/(126+127)	126/127	128/129	130/131	126	127	128	129	130	131	Charge	m/z [Da]	MH+ [Da]	ΔM [ppm]	RT [min]	First Scan	Last Scan	MS Order	Ions Matched	Spectrum File	Annotation
	Medium	DFNSWQLAkYIK	W03D8.6	1	1	CID	K9(TMT6plex)	27.02	0.0725918	0.407407	1	40		152222	Unique	Used	1.30834	1.27372	1.13463	1.149	1.6024	3488.17	2793.61	4107.35	3718.32	6613.08	5060.47	3	581.318	1741.94	-3.91319	18.7667	961	961	MS2	4/124	@AK_FINAL_Celegans_3HCD_merged.mgf
Y69F12A.2b	CE34423 WBGene00000118 locus:alh-12 status:Confirmed UniProt:Q7Z1Q2 protein_id:AAP46269.1	2.79	1	1	430	45.5334	5.05908	56.13	1.30356	1		0.928027	1		0.994239	1		0.915994	1		0.961947	1
	Confidence Icon	Sequence	Protein Accessions	# Proteins	# Protein Groups	Activation Type	Modifications	IonScore	Exp Value	Δ Score	Rank	Identity High	Homology Threshold	QuanResultID	Quan Info	Quan Usage	(128+129)/(126+127)	(130+131)/(126+127)	126/127	128/129	130/131	126	127	128	129	130	131	Charge	m/z [Da]	MH+ [Da]	ΔM [ppm]	RT [min]	First Scan	Last Scan	MS Order	Ions Matched	Spectrum File	Annotation
	High	vGANINEGHLQR	Y69F12A.2b	2	1	CID	N-Term(TMT6plex)	56.13	9.89751e-05	1	1	41		144163	Unique	Used	1.30356	0.928027	0.994239	0.915994	0.961947	38614.3	35292.4	42955.6	48779	43991.5	56075.7	3	512.951	1536.84	-3.34879	21.3833	1158	1158	MS2	8/120	@AK_FINAL_Celegans_3HCD_merged.mgf
T02H6.11	CE21147 WBGene00020181 ubiquinol-cytochrome c reductase complex subunit status:Confirmed UniProt:Q9N5E4 protein_id:AAF39958.1	15.38	5	2	130	15.1107	8.38232	45.6523	1.30207	2	14.2573	1.08073	2	4.55363	1.06551	2	12.0432	0.838102	2	2.38839	0.903595	2	24.2433
	Confidence Icon	Sequence	Protein Accessions	# Proteins	# Protein Groups	Activation Type	Modifications	IonScore	Exp Value	Δ Score	Rank	Identity High	Homology Threshold	QuanResultID	Quan Info	Quan Usage	(128+129)/(126+127)	(130+131)/(126+127)	126/127	128/129	130/131	126	127	128	129	130	131	Charge	m/z [Da]	MH+ [Da]	ΔM [ppm]	RT [min]	First Scan	Last Scan	MS Order	Ions Matched	Spectrum File	Annotation
	High	fAWSNLWGGR	T02H6.11	1	1	CID	N-Term(TMT6plex)	33.78	0.0150137	1	1	40			No Quan Values	Not Used												2	711.877	1422.75	-0.393548	37.3333	3110	3110	MS2	11/92	@AK_FINAL_Celegans_3HCD_3ITMS2_merged.mgf
	Medium	fAWSNLWGGR	T02H6.11	1	1	CID	N-Term(TMT6plex)	33.42	0.0157198	0.666667	1	40			No Quan Values	Not Used												2	711.878	1422.75	0.126572	37.45	2882	2882	MS2	7/92	@AK_FINAL_Celegans_3HCD_3ITMS2_merged.mgf
	Medium	fAWSNLWGGR	T02H6.11	1	1	CID	N-Term(TMT6plex)	32.58	0.0200404	1	1	40			No Quan Values	Not Used												2	711.878	1422.75	-0.224861	36.8833	3078	3078	MS2	5/92	@AK_FINAL_Celegans_3HCD_3ITMS2_merged.mgf
	Medium	fAWSNLWGGR	T02H6.11	1	1	CID	N-Term(TMT6plex)	31.38	0.0254723	1	1	40		130447	Unique	Used	1.4328	1.11442	0.982668	0.851711	1.06164	176111	162856	208191	254258	255745	295384	2	711.878	1422.75	0.379603	35.25	2348	2348	MS2	5/92	@AK_FINAL_Celegans_3HCD_merged.mgf
	Medium	aHTLALHGEk	T02H6.11	1	1	CID	N-Term(TMT6plex), K10(TMT6plex)	26.73	0.0778169	1	1	40		151384	Unique	Used	1.18326	1.04806	1.15534	0.824711	0.769077	11003.6	8654.68	9794.77	12353.7	11586.4	18472.9	4	384.483	1534.91	0.980395	20.4833	904	904	MS2	12/72	@AK_FINAL_Celegans_3HCD_merged.mgf
F31C3.1	CE17730 WBGene00000881 locus:cyn-5 cyclophillin status:Confirmed UniProt:P52013 protein_id:CAB07192.1	12.75	8	3	204	21.9135	8.99756	153.986	1.30067	8	5.17084	1.10928	8	6.42911	0.985142	8	5.68333	1.03703	8	6.34427	0.928757	8	9.02949
	Confidence Icon	Sequence	Protein Accessions	# Proteins	# Protein Groups	Activation Type	Modifications	IonScore	Exp Value	Δ Score	Rank	Identity High	Homology Threshold	QuanResultID	Quan Info	Quan Usage	(128+129)/(126+127)	(130+131)/(126+127)	126/127	128/129	130/131	126	127	128	129	130	131	Charge	m/z [Da]	MH+ [Da]	ΔM [ppm]	RT [min]	First Scan	Last Scan	MS Order	Ions Matched	Spectrum File	Annotation
	High	tATNFIELAk	F31C3.1	1	1	CID	N-Term(TMT6plex), K10(TMT6plex)	50.81	0.000282564	0.764706	1	40		128672	Unique	Used	1.23987	1.05075	1.01029	1.09751	1.01715	108698	97768.1	125143	118606	143511	173006	2	783.469	1565.93	0.215897	30.9333	1973	1973	MS2	7/96	@AK_FINAL_Celegans_3HCD_merged.mgf
	High	iVIGLFGk	F31C3.1	1	1	CID	N-Term(TMT6plex), K8(TMT6plex)	49.13	0.000146616	0.55102	1	35		120692	Unique	Used	1.32608	1.14585	1.09882	0.932656	0.867202	121267	100286	132251	147497	153434	216950	2	652.939	1304.87	-0.108762	33.6	2309	2309	MS2	7/56	@AK_FINAL_Celegans_3HCD_merged.mgf
	High	iVIGLFGk	F31C3.1	1	1	CID	N-Term(TMT6plex), K8(TMT6plex)	47.78	0.00020007	0.541667	1	35		127352	Unique	Used	1.1557	1.09768	1.01069	1.08804	0.880829	148327	133361	158475	151503	188588	262531	2	652.939	1304.87	0.274418	34.6833	2452	2452	MS2	7/56	@AK_FINAL_Celegans_3HCD_merged.mgf
	High	tATNFIELAk	F31C3.1	1	1	CID	N-Term(TMT6plex), K10(TMT6plex)	47.36	0.000625341	0.744681	1	40		138218	Unique	Used	1.32938	1.02354	0.944066	1.04606	0.957353	56179.7	54075.5	69977.6	69584	72187.2	92458.2	2	783.469	1565.93	0.215897	30.9	1752	1752	MS2	7/96	@AK_FINAL_Celegans_3HCD_merged.mgf
	High	tATNFIELAk	F31C3.1	1	1	CID	N-Term(TMT6plex), K10(TMT6plex)	43.23	0.00158049	0.744186	1	40		120415	Unique	Used	1.29288	0.986756	0.960615	1.02809	1.04763	206068	194933	245385	248270	265984	311317	2	783.47	1565.93	1.69744	29.3833	1939	1939	MS2	7/96	@AK_FINAL_Celegans_3HCD_merged.mgf
	High	iVIGLFGk	F31C3.1	1	1	CID	N-Term(TMT6plex), K8(TMT6plex)	41.09	0.000933644	0.609756	1	35		128926	Unique	Used	1.22401	1.121	0.929127	0.998882	0.901016	44906	43919	50713.4	52809.7	61533.5	83740.8	2	652.939	1304.87	-0.292688	35.5833	2312	2312	MS2	7/56	@AK_FINAL_Celegans_3HCD_merged.mgf
	Medium	iVIGLFGk	F31C3.1	1	1	CID	N-Term(TMT6plex), K8(TMT6plex)	28.43	0.0172259	0.464286	1	35		138457	Unique	Used	1.45016	1.26973	0.952195	0.869236	0.994746	13226.6	12622.5	16248.7	19444	21447.6	26437.7	2	652.939	1304.87	-0.200725	36.0167	2074	2074	MS2	5/56	@AK_FINAL_Celegans_3HCD_merged.mgf
	Medium	gEGYPGSk	F31C3.1	1	1	CID	N-Term(TMT6plex), K8(TMT6plex)	28.35	0.0527846	1	1	40		126400	Unique	Used	1.3085	1.12348	1.09265	1.06738	0.890565	456365	379538	527460	514017	576453	793698	2	626.851	1252.69	0.0782953	20.7167	1177	1177	MS2	11/56	@AK_FINAL_Celegans_3HCD_merged.mgf
T22D1.9	CE17253 WBGene00004458 locus:rpn-1 status:Confirmed UniProt:Q9GZH5 protein_id:AAF98630.1	1.53	1	1	981	107.313	6.29053	58.06	1.29114	1		1.2945	1		1.05261	1		1.16424	1		0.79363	1
	Confidence Icon	Sequence	Protein Accessions	# Proteins	# Protein Groups	Activation Type	Modifications	IonScore	Exp Value	Δ Score	Rank	Identity High	Homology Threshold	QuanResultID	Quan Info	Quan Usage	(128+129)/(126+127)	(130+131)/(126+127)	126/127	128/129	130/131	126	127	128	129	130	131	Charge	m/z [Da]	MH+ [Da]	ΔM [ppm]	RT [min]	First Scan	Last Scan	MS Order	Ions Matched	Spectrum File	Annotation
	High	iDLLISYVQEVDHQR	T22D1.9	1	1	CID	N-Term(TMT6plex)	58.06	6.80751e-05	0.793103	1	41		129109	Unique	Used	1.29114	1.2945	1.05261	1.16424	0.79363	2827.91	2441.3	3421.28	3056.67	3910.2	6041.41	3	686.38	2057.12	0.521821	39.6667	2567	2567	MS2	15/136	@AK_FINAL_Celegans_3HCD_merged.mgf
T20G5.2	CE00513 WBGene00000833 locus:cts-1 Citrate synthase status:Confirmed UniProt:P34575 protein_id:CAA83004.1	17.09	30	8	468	51.5075	7.84033	465.619	1.29089	19	6.44818	1.11293	19	9.19837	1.01069	20	10.1081	1.04232	19	10.1158	0.956836	19	11.5956
	Confidence Icon	Sequence	Protein Accessions	# Proteins	# Protein Groups	Activation Type	Modifications	IonScore	Exp Value	Δ Score	Rank	Identity High	Homology Threshold	QuanResultID	Quan Info	Quan Usage	(128+129)/(126+127)	(130+131)/(126+127)	126/127	128/129	130/131	126	127	128	129	130	131	Charge	m/z [Da]	MH+ [Da]	ΔM [ppm]	RT [min]	First Scan	Last Scan	MS Order	Ions Matched	Spectrum File	Annotation
	High	aLGcLSQLIWAR	T20G5.2	1	1	CID	N-Term(TMT6plex), C4(Carbamidomethyl)	66.86	8.61343e-06	1	1	41			No Quan Values	Not Used												2	808.962	1616.92	1.06133	37.95	3157	3157	MS2	11/108	@AK_FINAL_Celegans_3HCD_3ITMS2_merged.mgf
	High	aLGcLSQLIWAR	T20G5.2	1	1	CID	N-Term(TMT6plex), C4(Carbamidomethyl)	64.75	1.34154e-05	1	1	41			No Quan Values	Not Used												2	808.961	1616.92	0.603668	37.8167	3090	3090	MS2	10/108	@AK_FINAL_Celegans_3HCD_3ITMS2_merged.mgf
	High	aLGcLSQLIWAR	T20G5.2	1	1	CID	N-Term(TMT6plex), C4(Carbamidomethyl)	60.39	3.77072e-05	1	1	41			No Quan Values	Not Used												2	808.961	1616.91	0.306806	38.1333	3113	3113	MS2	10/108	@AK_FINAL_Celegans_3HCD_3ITMS2_merged.mgf
	High	aLGcLSQLIWAR	T20G5.2	1	1	CID	N-Term(TMT6plex), C4(Carbamidomethyl)	56.48	9.40105e-05	1	1	41			No Quan Values	Not Used												2	808.962	1616.92	1.06133	37.9667	3159	3159	MS2	7/108	@AK_FINAL_Celegans_3HCD_3ITMS2_merged.mgf
	High	aLGcLSQLIWAR	T20G5.2	1	1	CID	N-Term(TMT6plex), C4(Carbamidomethyl)	53.29	0.000184244	0.773585	1	41		129024	Unique	Used	1.2617	1.17118	0.873756	1.05242	0.956836	49150.6	51116.6	60581.1	59876.3	75094.7	96234.1	2	808.953	1616.9	-9.50209	37.75	2449	2449	MS2	10/108	@AK_FINAL_Celegans_3HCD_merged.mgf
	High	iTPGILLEQGk	T20G5.2	1	1	CID	N-Term(TMT6plex), K11(TMT6plex)	50.63	0.000132773	1	1	36		120466	Unique	Used	1.31384	1.18401	1.04884	0.987367	0.983663	261607	226655	297457	313365	375438	468003	2	814.014	1627.02	0.859288	30.1333	2007	2007	MS2	7/88	@AK_FINAL_Celegans_3HCD_merged.mgf
	High	iTPGILLEQGk	T20G5.2	1	1	CID	N-Term(TMT6plex), K11(TMT6plex)	48.03	0.000236884	1	1	36		127107	Unique	Used	1.22457	0.999043	1.11612	1.06977	0.975554	350211	285128	375603	365209	410319	515736	2	814.014	1627.02	0.638025	30.85	2124	2124	MS2	7/88	@AK_FINAL_Celegans_3HCD_merged.mgf
	High	aLGcLSQLIWAR	T20G5.2	1	1	CID	N-Term(TMT6plex), C4(Carbamidomethyl)	46.01	0.00103377	1	1	41		129008	Unique	Used	1.23394	1.13392	0.964042	1.11194	0.966972	28720.3	27071.8	33868.8	31682.9	40695.5	51604.7	2	808.961	1616.91	0.232591	37.3833	2426	2426	MS2	8/108	@AK_FINAL_Celegans_3HCD_merged.mgf
	High	sGQVVPGYGHAVLR	T20G5.2	1	1	CID	N-Term(TMT6plex)	45.78	0.00100015	1	1	40	27		No Quan Values	Not Used												3	556.984	1668.94	-0.980594	28.6833	2174	2174	MS2	18/148	@AK_FINAL_Celegans_3HCD_3ITMS2_merged.mgf
	High	sGQVVPGYGHAVLR	T20G5.2	1	1	CID	N-Term(TMT6plex)	45.56	0.000992358	1	1	40	25		No Quan Values	Not Used												3	556.984	1668.94	-0.3155	29.5167	2244	2244	MS2	11/148	@AK_FINAL_Celegans_3HCD_3ITMS2_merged.mgf
	High	iTPGILLEQGk	T20G5.2	1	1	CID	N-Term(TMT6plex), K11(TMT6plex)	45.36	0.000452617	1	1	37			No Quan Values	Not Used												2	814.013	1627.02	0.0356972	32.9667	2371	2371	MS2	8/88	@AK_FINAL_Celegans_3HCD_3ITMS2_merged.mgf
	High	iTPGILLEQGk	T20G5.2	1	1	CID	N-Term(TMT6plex), K11(TMT6plex)	45.36	0.000452617	1	1	37			No Quan Values	Not Used												2	814.013	1627.02	0.0356972	32.9667	2371	2371	MS2	8/88	@AK_FINAL_Celegans_3HCD_3ITMS2_merged.mgf
	High	sGQVVPGYGHAVLR	T20G5.2	1	1	CID	N-Term(TMT6plex)	43.67	0.00160217	1	1	40	24		No Quan Values	Not Used												3	556.984	1668.94	-0.531206	29.6833	2256	2256	MS2	10/148	@AK_FINAL_Celegans_3HCD_3ITMS2_merged.mgf
	High	lPTVAAIIYR	T20G5.2	1	1	CID	N-Term(TMT6plex)	42.77	0.00152456	1	1	39			No Quan Values	Not Used												2	673.424	1345.84	0.423586	34.9167	2882	2882	MS2	9/72	@AK_FINAL_Celegans_3HCD_3ITMS2_merged.mgf
	High	lPTVAAIIYR	T20G5.2	1	1	CID	N-Term(TMT6plex)	40.52	0.00256388	1	1	39		138342	Unique	Used	1.30652	1.11364	0.947324	0.922658	0.901624	23625.5	22662.4	27068.3	30515.9	31867.9	43339.6	2	673.424	1345.84	0.0669321	33.5	1917	1917	MS2	9/72	@AK_FINAL_Celegans_3HCD_merged.mgf
	High	sGQVVPGYGHAVLR	T20G5.2	1	1	CID	N-Term(TMT6plex)	39.08	0.0046657	1	1	40	25	144329	Unique	Used	1.0114	1.03198	1.12633	0.909105	0.972468	26860.9	21671	21797.6	24940.2	32319.5	40751.8	3	556.984	1668.94	-1.1963	24.1167	1379	1379	MS2	12/148	@AK_FINAL_Celegans_3HCD_merged.mgf
	High	iTPGILLEQGk	T20G5.2	1	1	CID	N-Term(TMT6plex), K11(TMT6plex)	35.55	0.00417918	1	1	36		138250	Unique	Used	1.48229	1.04003	0.831959	1.26736	1.17418	4592.88	5016.57	7449.05	6113.74	7132.58	7448.5	3	543.011	1627.02	-0.349443	31.5667	1795	1795	MS2	10/88	@AK_FINAL_Celegans_3HCD_merged.mgf
	High	hLPNDDLFk	T20G5.2	1	1	CID	N-Term(TMT6plex), K9(TMT6plex)	34.57	0.012185	1	1	40		136821	Unique	Used	1.30847	1.20699	0.873125	1.15691	0.89878	13381.1	13926.4	17915	16107.3	20339.2	27748.4	3	519.632	1556.88	-1.09099	27.5167	1439	1439	MS2	11/84	@AK_FINAL_Celegans_3HCD_merged.mgf
	High	hLPNDDLFk	T20G5.2	1	1	CID	N-Term(TMT6plex), K9(TMT6plex)	34.53	0.0122977	0.657143	1	40		138040	Unique	Used	1.3746	1.14799	0.968367	1.19912	0.794362	21415.6	20096.2	29095	25238.3	27334.1	42193.3	3	519.632	1556.88	-0.975379	27.4333	1515	1515	MS2	6/84	@AK_FINAL_Celegans_3HCD_merged.mgf
	High	aDLPTHVVR	T20G5.2	1	1	CID	N-Term(TMT6plex)	33.7	0.0141624	1	1	40		104120	Unique	Used	1	0.67121	1.01069	1.02633	1.16268	2.02609	1.82164	1.8196	1.84413	1.83391	1.93409	3	412.914	1236.73	-0.207443	30.2167	2234	2234	MS2	6/64	@AK_FINAL_Celegans_3HCD_3ITMS2_merged.mgf
	High	iTPGILLEQGk	T20G5.2	1	1	CID	N-Term(TMT6plex), K11(TMT6plex)	33.62	0.00658283	1	1	36		138258	Unique	Used	1.24438	1.059	1.08534	1.01826	1.03534	33374.3	27942.7	35939.6	36712.9	43371.3	51366.2	2	814.014	1627.02	0.330715	31.7333	1805	1805	MS2	11/88	@AK_FINAL_Celegans_3HCD_merged.mgf
	Medium	aDLPTHVVR	T20G5.2	1	1	CID	N-Term(TMT6plex)	33.15	0.0160987	1	1	40		104095	Unique	Used		100	1.01069			2.02609	1.82164			988.025		3	412.914	1236.73	-0.13467	29.4667	2176	2176	MS2	9/64	@AK_FINAL_Celegans_3HCD_3ITMS2_merged.mgf
	Medium	hLPNDDLFk	T20G5.2	1	1	CID	N-Term(TMT6plex), K9(TMT6plex)	32.95	0.017694	0.666667	1	40		133904	Unique	Used	1.35035	1.07226	1.06489	0.958748	0.885084	12043.5	10277.1	13765.1	14934.2	14638.4	20279.9	3	519.632	1556.88	-1.09099	27.6833	1570	1570	MS2	6/84	@AK_FINAL_Celegans_3HCD_merged.mgf
	Medium	hLPNDDLFk	T20G5.2	1	1	CID	N-Term(TMT6plex), K9(TMT6plex)	32.46	0.0198073	0.625	1	40		131408	Unique	Used	1.30187	1.16533	1.12609	1.07986	0.884628	32076.1	25884.2	36596.7	35251.6	41298.9	57244.6	3	519.632	1556.88	-1.20661	27.6167	1609	1609	MS2	6/84	@AK_FINAL_Celegans_3HCD_merged.mgf
	Medium	aDLPTHVVR	T20G5.2	1	1	CID	N-Term(TMT6plex)	32.33	0.019415	1	1	40		104083	Unique	Used	1	0.67121	1.01069	1.02633	1.16268	2.02609	1.82164	1.8196	1.84413	1.83391	1.93409	3	412.913	1236.73	-0.280216	29.1167	2148	2148	MS2	11/64	@AK_FINAL_Celegans_3HCD_3ITMS2_merged.mgf
	Medium	aLGcLSQLIWAR	T20G5.2	1	1	CID	N-Term(TMT6plex), C4(Carbamidomethyl)	32.29	0.0236376	1	1	41	27	130517	Unique	Used	1.23758	1.11293	0.883646	1.11573	1.02464	26876.8	27639	33246.5	30994.9	40296.3	48222.5	2	808.961	1616.92	0.764468	36.8333	2452	2452	MS2	6/108	@AK_FINAL_Celegans_3HCD_merged.mgf
	Medium	lVSTLYk	T20G5.2	1	1	CID	N-Term(TMT6plex), K7(TMT6plex)	30.44	0.0103016	0.666667	1	35		130019	Unique	Used	1.29089	0.994639	0.985838	1.04232	0.910631	1.01304e+06	933784	1.19772e+06	1.19524e+06	1.20397e+06	1.62117e+06	2	641.413	1281.82	0.014105	28.4167	1770	1770	MS2	6/48	@AK_FINAL_Celegans_3HCD_merged.mgf
	Medium	hLPNDDLFk	T20G5.2	1	1	CID	N-Term(TMT6plex), K9(TMT6plex)	28.31	0.0515022	1	1	40		135813	Unique	Used	1.54187	1.13396	1.70866	0.921791	0.816423	6237.19	3317.08	6590.32	7436.68	6317.9	9488.87	3	519.632	1556.88	-1.20661	29.15	1556	1556	MS2	5/84	@AK_FINAL_Celegans_3HCD_merged.mgf
	Medium	hLPNDDLFk	T20G5.2	1	1	CID	N-Term(TMT6plex), K9(TMT6plex)	28.07	0.0544284	0.642857	1	40		132686	Unique	Used	1.28519	0.988694	1.17273	1.1451	0.880209	11686.2	9055.15	13300.3	12081.5	12502.3	17416.5	3	519.632	1556.88	-1.09099	28.6	1638	1638	MS2	5/84	@AK_FINAL_Celegans_3HCD_merged.mgf
	Medium	kIPAHNAk	T20G5.2	1	1	CID	N-Term(TMT6plex), K1(TMT6plex), K8(TMT6plex)	27.22	0.0212431	1	1	35		152261	Unique	Used	1.34821	1.19567	1.04826	0.922139	0.874816	36922.9	32007.3	41582.9	46905.5	50067.6	70177.5	3	522.674	1566.01	-1.86497	19.4833	1013	1013	MS2	7/84	@AK_FINAL_Celegans_3HCD_merged.mgf
VW06B3R.1a	CE20123 WBGene00012158 locus:ucr-2.1 Insulinase (proteinase M16) status:Confirmed UniProt:Q9TVZ6 protein_id:CAB54320.1	6.34	2	2	410	42.7423	8.07471	96.9433	1.28252	1		0.876882	1		0.917351	1		0.996535	1		0.848659	1
	Confidence Icon	Sequence	Protein Accessions	# Proteins	# Protein Groups	Activation Type	Modifications	IonScore	Exp Value	Δ Score	Rank	Identity High	Homology Threshold	QuanResultID	Quan Info	Quan Usage	(128+129)/(126+127)	(130+131)/(126+127)	126/127	128/129	130/131	126	127	128	129	130	131	Charge	m/z [Da]	MH+ [Da]	ΔM [ppm]	RT [min]	First Scan	Last Scan	MS Order	Ions Matched	Spectrum File	Annotation
	High	dVAVQAVVAQILLNAAQk	VW06B3R.1a	2	1	CID	N-Term(TMT6plex), K18(TMT6plex)	78.28	1.80541e-07	1	1	35			No Quan Values	Not Used												3	770.47	2309.4	0.450962	41.8833	2331	2331	MS2	18/188	@AK_FINAL_Celegans_3HCD_merged.mgf
	High	qGLTHLIR	VW06B3R.1a	2	1	CID	N-Term(TMT6plex)	44.06	0.000969833	0.727273	1	39		146970	Unique	Used	1.28252	0.876882	0.917351	0.996535	0.848659	27616	27355.8	32846.3	34284.6	28765.7	41562.2	3	389.578	1166.72	-0.00561403	24.3167	1361	1361	MS2	6/84	@AK_FINAL_Celegans_3HCD_merged.mgf
F11C3.3	CE09349 WBGene00006789 locus:unc-54 myosin heavy chain status:Partially_confirmed UniProt:P02566 protein_id:CAB05505.1	41.57	412	80	1963	224.617	5.74463	7588.35	1.27724	202	12.0307	1.06076	203	10.9743	1.00514	201	7.72961	1.01474	205	7.30321	1.01447	208	9.02603
	Confidence Icon	Sequence	Protein Accessions	# Proteins	# Protein Groups	Activation Type	Modifications	IonScore	Exp Value	Δ Score	Rank	Identity High	Homology Threshold	QuanResultID	Quan Info	Quan Usage	(128+129)/(126+127)	(130+131)/(126+127)	126/127	128/129	130/131	126	127	128	129	130	131	Charge	m/z [Da]	MH+ [Da]	ΔM [ppm]	RT [min]	First Scan	Last Scan	MS Order	Ions Matched	Spectrum File	Annotation
	High	iNELQEALDAANSk	F11C3.3	1	1	CID	N-Term(TMT6plex), K14(TMT6plex)	99.04	5.2203e-09	0.888889	1	41			No Quan Values	Not Used												2	987.55	1974.09	0.617033	32.7833	2689	2689	MS2	12/152	@AK_FINAL_Celegans_3HCD_3ITMS2_merged.mgf
	High	lVGDLDDAQVDVER	F11C3.3	1	1	CID	N-Term(TMT6plex)	93.86	1.34652e-08	0.840426	1	40			No Quan Values	Not Used												2	886.965	1772.92	0.361031	29.6333	2150	2150	MS2	13/124	@AK_FINAL_Celegans_3HCD_3ITMS2_merged.mgf
	High	nAQEELAEVVEGLR	F11C3.3	1	1	CID	N-Term(TMT6plex)	91.59	2.62462e-08	0.728261	1	40			No Quan Values	Not Used												2	893.481	1785.95	-0.26312	33.9667	2881	2881	MS2	12/156	@AK_FINAL_Celegans_3HCD_3ITMS2_merged.mgf
	High	nAQEELAEVVEGLR	F11C3.3	1	1	CID	N-Term(TMT6plex)	89.71	4.05172e-08	1	1	40			No Quan Values	Not Used												2	893.482	1785.96	0.69995	34.75	2850	2850	MS2	17/156	@AK_FINAL_Celegans_3HCD_3ITMS2_merged.mgf
	High	lVGDLDDAQVDVER	F11C3.3	1	1	CID	N-Term(TMT6plex)	89.03	4.1196e-08	1	1	40			No Quan Values	Not Used												2	886.965	1772.92	0.0226067	27.9667	2341	2341	MS2	13/124	@AK_FINAL_Celegans_3HCD_3ITMS2_merged.mgf
	High	nAQEELAEVVEGLR	F11C3.3	1	1	CID	N-Term(TMT6plex)	86.74	7.94385e-08	0.850575	1	40			No Quan Values	Not Used												2	893.481	1785.96	0.352797	34.7833	2853	2853	MS2	12/156	@AK_FINAL_Celegans_3HCD_3ITMS2_merged.mgf
	High	lVGDLDDAQVDVER	F11C3.3	1	1	CID	N-Term(TMT6plex)	85.77	8.72681e-08	1	1	40			No Quan Values	Not Used												2	886.965	1772.92	0.0902916	29.7333	2157	2157	MS2	13/124	@AK_FINAL_Celegans_3HCD_3ITMS2_merged.mgf
	High	nYQHEAEQLQESLEEEIEGk	F11C3.3	1	1	CID	N-Term(TMT6plex), K20(TMT6plex)	83.11	1.69318e-07	0.855422	1	40			No Quan Values	Not Used												3	954.478	2861.42	-0.310528	36	3013	3013	MS2	16/228	@AK_FINAL_Celegans_3HCD_3ITMS2_merged.mgf
	High	lVGDLDDAQVDVER	F11C3.3	1	1	CID	N-Term(TMT6plex)	83.02	1.66627e-07	0.855422	1	40			No Quan Values	Not Used												2	886.966	1772.92	0.77842	46.1167	3311	3311	MS2	13/124	@AK_FINAL_Celegans_3HCD_3ITMS2_merged.mgf
	High	nYQHEAEQLQESLEEEIEGk	F11C3.3	1	1	CID	N-Term(TMT6plex), K20(TMT6plex)	82.88	1.78011e-07	0.879518	1	40			No Quan Values	Not Used												3	954.479	2861.42	0.266109	35.95	3010	3010	MS2	15/228	@AK_FINAL_Celegans_3HCD_3ITMS2_merged.mgf
	High	iSELEEELENER	F11C3.3	1	1	CID	N-Term(TMT6plex)	82.13	1.61354e-07	0.878049	1	39			No Quan Values	Not Used												2	859.936	1718.87	0.36075	31.4833	2566	2566	MS2	11/96	@AK_FINAL_Celegans_3HCD_3ITMS2_merged.mgf
	High	lVGDLDDAQVDVER	F11C3.3	1	1	CID	N-Term(TMT6plex)	81.8	2.16377e-07	1	1	40			No Quan Values	Not Used												2	886.965	1772.92	0.361031	29.6667	2152	2152	MS2	12/124	@AK_FINAL_Celegans_3HCD_3ITMS2_merged.mgf
	High	eEQAEPDGTDEAEk	F11C3.3	1	1	CID	N-Term(TMT6plex), K14(TMT6plex)	78.27	2.31596e-07	0.858974	1	37			No Quan Values	Not Used												2	1003.48	2005.96	-0.155497	20.9	1419	1419	MS2	12/148	@AK_FINAL_Celegans_3HCD_3ITMS2_merged.mgf
	High	akLEQTLDDLEDSLER	F11C3.3	1	1	CID	N-Term(TMT6plex), K2(TMT6plex)	77.96	6.72614e-07	1	1	41		128965	Unique	Used	1.38335	1.00231	1.15546	1.10367	0.498788	21023.8	16534	25468.1	24002.8	15881.2	39041.2	3	778.425	2333.26	0.19777	36.4333	2367	2367	MS2	13/176	@AK_FINAL_Celegans_3HCD_merged.mgf
	High	nAQEELAEVVEGLR	F11C3.3	1	1	CID	N-Term(TMT6plex)	77.54	6.5986e-07	0.74359	1	40		124385	Unique	Used	1.26458	0.970003	1.08301	1.04494	0.919476	25207	21150.1	27973.4	27845.7	28113.5	37491.4	2	893.482	1785.96	1.58463	35.0833	2099	2099	MS2	18/156	@AK_FINAL_Celegans_3HCD_merged.mgf
	High	lEQTLDDLEDSLER	F11C3.3	1	1	CID	N-Term(TMT6plex)	77.49	6.12247e-07	0.844156	1	40			No Quan Values	Not Used												2	952.988	1904.97	1.8111	36.65	3092	3092	MS2	11/148	@AK_FINAL_Celegans_3HCD_3ITMS2_merged.mgf
	High	nAQEELAEVVEGLR	F11C3.3	1	1	CID	N-Term(TMT6plex)	77.39	6.9308e-07	1	1	40		127334	Unique	Used	1.34284	0.976982	0.924189	0.942176	1.0728	87968.3	86494.5	106023	117050	116043	132634	2	893.482	1785.96	0.767141	34.3833	2428	2428	MS2	10/156	@AK_FINAL_Celegans_3HCD_merged.mgf
	High	qLSELNDQLADNEDR	F11C3.3	1	1	CID	N-Term(TMT6plex)	76.92	4.10536e-07	0.818182	1	38		123933	Unique	Used	1.39514	1.03564	0.949941	0.990227	1.14897	82279.1	78707.5	104299	109559	117669	125577	2	994.99	1988.97	0.432424	26.5833	1495	1495	MS2	17/168	@AK_FINAL_Celegans_3HCD_merged.mgf
	High	qLSELNDQLADNEDR	F11C3.3	1	1	CID	N-Term(TMT6plex)	75.13	6.35288e-07	0.826667	1	38		138005	Unique	Used	1.33805	1.04324	1.00307	1.04267	1.07787	46306.1	41949.8	56289.3	56154.4	62841.7	71488.9	2	994.99	1988.97	-0.24129	26.7333	1468	1468	MS2	17/168	@AK_FINAL_Celegans_3HCD_merged.mgf
	High	lVGDLDDAQVDVER	F11C3.3	1	1	CID	N-Term(TMT6plex)	74.98	1.06108e-06	1	1	40			No Quan Values	Not Used												2	886.966	1772.92	0.77842	46.15	3313	3313	MS2	12/124	@AK_FINAL_Celegans_3HCD_3ITMS2_merged.mgf
	High	nYQHEAEQLQESLEEEIEGk	F11C3.3	1	1	CID	N-Term(TMT6plex), K20(TMT6plex)	74.94	1.11578e-06	0.84	1	40		130384	Unique	Used	1.2696	1.26492	0.803367	0.774122	0.895097	24503.9	27716.9	26935.8	36193.1	40665.2	55707	3	954.479	2861.42	0.968556	34.0667	2264	2264	MS2	19/228	@AK_FINAL_Celegans_3HCD_merged.mgf
	High	tDDLAAELDGAQR	F11C3.3	1	1	CID	N-Term(TMT6plex)	74.8	9.23856e-07	0.826667	1	39			No Quan Values	Not Used												2	802.41	1603.81	0.0561662	28.3667	1968	1968	MS2	12/100	@AK_FINAL_Celegans_3HCD_3ITMS2_merged.mgf
	High	nYQHEAEQLQESLEEEIEGk	F11C3.3	1	1	CID	N-Term(TMT6plex), K20(TMT6plex)	74.23	1.30451e-06	0.851351	1	40			No Quan Values	Not Used												3	954.479	2861.42	0.266109	35.9167	3008	3008	MS2	19/228	@AK_FINAL_Celegans_3HCD_3ITMS2_merged.mgf
	High	nAQEELAEVVEGLR	F11C3.3	1	1	CID	N-Term(TMT6plex)	74.03	1.49844e-06	0.837838	1	40			No Quan Values	Not Used												2	893.481	1785.96	0.55437	34	2884	2884	MS2	12/156	@AK_FINAL_Celegans_3HCD_3ITMS2_merged.mgf
	High	lEQTLDDLEDSLER	F11C3.3	1	1	CID	N-Term(TMT6plex)	73.41	1.56649e-06	0.849315	1	40			No Quan Values	Not Used												2	952.988	1904.97	1.8111	36.6167	3090	3090	MS2	11/148	@AK_FINAL_Celegans_3HCD_3ITMS2_merged.mgf
	High	tDDLAAELDGAQR	F11C3.3	1	1	CID	N-Term(TMT6plex)	72.71	1.49487e-06	0.849315	1	39			No Quan Values	Not Used												2	802.41	1603.81	0.0561662	28.4	1970	1970	MS2	12/100	@AK_FINAL_Celegans_3HCD_3ITMS2_merged.mgf
	High	nAQEELAEVVEGLR	F11C3.3	1	1	CID	N-Term(TMT6plex)	72.22	2.25222e-06	0.791667	1	40			No Quan Values	Not Used												2	893.482	1785.96	1.45025	34.1	2893	2893	MS2	12/156	@AK_FINAL_Celegans_3HCD_3ITMS2_merged.mgf
	High	nAQEELAEVVEGLR	F11C3.3	1	1	CID	N-Term(TMT6plex)	70.69	3.23325e-06	0.830986	1	40		125572	Unique	Used	1.33979	1.0642	1.05373	1.03403	1.08267	32824.6	28306.9	38877.9	39108.6	44507.6	50407.4	2	893.481	1785.96	0.632759	35.15	1954	1954	MS2	18/156	@AK_FINAL_Celegans_3HCD_merged.mgf
	High	qLSELNDQLADNEDR	F11C3.3	1	1	CID	N-Term(TMT6plex)	70.41	1.87442e-06	0.814286	1	38		121609	Unique	Used	1.26743	0.961508	0.97458	1.01166	1.09583	48267.3	45004.8	55499.3	57063.4	61749	69094.4	2	994.99	1988.97	0.130761	26.9667	1524	1524	MS2	15/168	@AK_FINAL_Celegans_3HCD_merged.mgf
	High	vTLEDQIVQTNPVLEAFGNAk	F11C3.3;T18D3.4	2	2	CID	N-Term(TMT6plex), K21(TMT6plex)	70.35	2.88765e-06	0.814286	1	40			No Quan Values	Not Used												3	915.513	2744.53	0.656379	35.75	3027	3027	MS2	18/220	@AK_FINAL_Celegans_3HCD_3ITMS2_merged.mgf
	High	EEQAEPDGTDEAEk	F11C3.3	1	1	CID	K14(TMT6plex)	69.23	6.50724e-07	1	1	32			No Quan Values	Not Used												2	888.903	1776.8	1.04687	19.0833	1283	1283	MS2	9/148	@AK_FINAL_Celegans_3HCD_3ITMS2_merged.mgf
	High	lVGDLDDAQVDVER	F11C3.3	1	1	CID	N-Term(TMT6plex)	69.08	4.02919e-06	0.797101	1	40		124071	Unique	Used	1.38782	1.09544	0.891256	0.989744	0.978559	456609	465549	594156	624429	654137	819670	2	886.965	1772.92	0.428716	28.9333	1679	1679	MS2	10/124	@AK_FINAL_Celegans_3HCD_merged.mgf
	High	eEQAEPDGTDEAEk	F11C3.3	1	1	CID	N-Term(TMT6plex), K14(TMT6plex)	68.63	2.17285e-06	1	1	37			No Quan Values	Not Used												2	1003.48	2005.96	0.512512	21.3167	1536	1536	MS2	12/148	@AK_FINAL_Celegans_3HCD_3ITMS2_merged.mgf
	High	eEQAEPDGTDEAEk	F11C3.3	1	1	CID	N-Term(TMT6plex), K14(TMT6plex)	68.63	2.17285e-06	1	1	37			No Quan Values	Not Used												2	1003.48	2005.96	0.512512	21.3167	1536	1536	MS2	12/148	@AK_FINAL_Celegans_3HCD_3ITMS2_merged.mgf
	High	lDEAEAAALk	F11C3.3	1	1	CID	N-Term(TMT6plex), K10(TMT6plex)	68.52	6.05303e-06	0.768116	1	41		126866	Unique	Used	1.31259	1.04859	0.908774	1.01003	0.996165	704013	703960	866919	892789	965528	1.18848e+06	2	744.938	1488.87	0.186773	27.3	1801	1801	MS2	9/72	@AK_FINAL_Celegans_3HCD_merged.mgf
	High	lDEAEAAALk	F11C3.3	1	1	CID	N-Term(TMT6plex), K10(TMT6plex)	68.34	6.42643e-06	0.720588	1	41		120247	Unique	Used	1.44755	1.07275	1.01045	1.02509	0.952102	985954	886672	1.28112e+06	1.29997e+06	1.28104e+06	1.64982e+06	2	744.938	1488.87	0.347969	26.9333	1715	1715	MS2	9/72	@AK_FINAL_Celegans_3HCD_merged.mgf
	High	nAQEELAEVVEGLR	F11C3.3	1	1	CID	N-Term(TMT6plex)	68.16	5.88877e-06	1	1	40			No Quan Values	Not Used												2	893.482	1785.96	1.38306	36.6333	2763	2763	MS2	12/156	@AK_FINAL_Celegans_3HCD_3ITMS2_merged.mgf
	High	lDEAEAAALk	F11C3.3	1	1	CID	N-Term(TMT6plex), K10(TMT6plex)	67.83	7.09534e-06	0.838235	1	41		121688	Unique	Used	1.10844	0.896638	0.975487	0.968956	1.09624	81755.5	76158.6	80379.7	86287.3	97509.7	109069	2	744.938	1488.87	0.186773	28.35	1630	1630	MS2	8/72	@AK_FINAL_Celegans_3HCD_merged.mgf
	High	iSELEEELENER	F11C3.3	1	1	CID	N-Term(TMT6plex)	67.16	5.06735e-06	1	1	39			No Quan Values	Not Used												2	859.936	1718.87	0.36075	31.5	2568	2568	MS2	20/96	@AK_FINAL_Celegans_3HCD_3ITMS2_merged.mgf
	High	nAQEELAEVVEGLR	F11C3.3	1	1	CID	N-Term(TMT6plex)	66.82	7.88205e-06	0.701493	1	40			No Quan Values	Not Used												3	595.99	1785.96	0.517062	34.8	2855	2855	MS2	10/156	@AK_FINAL_Celegans_3HCD_3ITMS2_merged.mgf
	High	lEQTLDDLEDSLER	F11C3.3	1	1	CID	N-Term(TMT6plex)	66.66	7.03425e-06	0.820896	1	40			No Quan Values	Not Used												3	635.66	1904.97	0.427016	37.7667	2121	2121	MS2	13/148	@AK_FINAL_Celegans_3HCD_merged.mgf
	High	nAQEELAEVVEGLR	F11C3.3	1	1	CID	N-Term(TMT6plex)	66.26	8.71841e-06	1	1	40		120687	Unique	Used	1.30332	0.917682	0.980411	0.949844	1.06192	363319	336746	414670	454104	435004	502295	2	893.482	1785.96	0.901523	33.5	2301	2301	MS2	11/156	@AK_FINAL_Celegans_3HCD_merged.mgf
	High	qLSELNDQLADNEDR	F11C3.3	1	1	CID	N-Term(TMT6plex)	66.14	4.91305e-06	0.787879	1	38		125172	Unique	Used	1.33829	1.00283	0.847278	1.03652	0.980425	30559.3	32774.9	40282.1	40424	41172	51492.6	2	994.99	1988.97	0.432424	26.8167	1416	1416	MS2	16/168	@AK_FINAL_Celegans_3HCD_merged.mgf
	High	eEQAEPDGTDEAEk	F11C3.3	1	1	CID	N-Term(TMT6plex), K14(TMT6plex)	65.22	4.68948e-06	0.8	1	37			No Quan Values	Not Used												2	1003.48	2005.96	0.213404	20.2667	1576	1576	MS2	12/148	@AK_FINAL_Celegans_3HCD_3ITMS2_merged.mgf
	High	tSLFTNLESTk	F11C3.3	1	1	CID	N-Term(TMT6plex), K11(TMT6plex)	65.06	1.22105e-05	1	1	41		138217	Unique	Used	1.28281	1.0666	1.06789	1.0178	1.04788	84452.7	71863.7	94429.6	96505.6	112088	131161	2	849.988	1698.97	0.410885	30.8833	1751	1751	MS2	8/100	@AK_FINAL_Celegans_3HCD_merged.mgf
	High	kTDDLAAELDGAQR	F11C3.3	1	1	CID	N-Term(TMT6plex), K1(TMT6plex)	64.35	1.86947e-05	0.734375	1	42		128353	Unique	Used	1.31842	1.1516	0.998328	0.945359	1.04969	487799	444008	556954	612813	722083	843498	3	654.361	1961.07	-0.437797	26.2167	1548	1548	MS2	12/156	@AK_FINAL_Celegans_3HCD_merged.mgf
	High	kLEGDINELEIALDHANk	F11C3.3	1	1	CID	N-Term(TMT6plex), K1(TMT6plex), K18(TMT6plex)	64.25	1.04107e-05	1	1	39			No Quan Values	Not Used												4	678.141	2709.54	1.02704	41.1667	3389	3389	MS2	13/204	@AK_FINAL_Celegans_3HCD_3ITMS2_merged.mgf
	High	lVGDLDDAQVDVER	F11C3.3	1	1	CID	N-Term(TMT6plex)	64.21	1.26691e-05	0.8125	1	40		120320	Unique	Used	1.38426	1.08765	1.06043	0.937259	1.0657	483123	414000	560460	622000	661957	761643	2	886.966	1772.92	0.77842	27.9833	1812	1812	MS2	11/124	@AK_FINAL_Celegans_3HCD_merged.mgf
	High	lEDEQALVSk	F11C3.3	1	1	CID	N-Term(TMT6plex), K10(TMT6plex)	63.3	1.92473e-05	0.634921	1	41			No Quan Values	Not Used												2	795.461	1589.92	0.206351	28.1333	2025	2025	MS2	9/92	@AK_FINAL_Celegans_3HCD_3ITMS2_merged.mgf
	High	lEDEQALVSk	F11C3.3	1	1	CID	N-Term(TMT6plex), K10(TMT6plex)	63.3	1.92473e-05	0.634921	1	41			No Quan Values	Not Used												2	795.461	1589.92	0.206351	28.1333	2025	2025	MS2	9/92	@AK_FINAL_Celegans_3HCD_3ITMS2_merged.mgf
	High	eEQAEPDGTDEAEk	F11C3.3	1	1	CID	N-Term(TMT6plex), K14(TMT6plex)	63.06	7.71125e-06	0.809524	1	37			No Quan Values	Not Used												2	1003.48	2005.96	0.213404	20.2833	1578	1578	MS2	8/148	@AK_FINAL_Celegans_3HCD_3ITMS2_merged.mgf
	High	lDEQGGATAAQVEVNk	F11C3.3	1	1	CID	N-Term(TMT6plex), K16(TMT6plex)	62.94	2.36548e-05	0.809524	1	41		137922	Unique	Used	1.22798	1.27105	1.07242	1.31324	1.22081	6180.65	5237.12	7449.68	5900.64	10563.5	10610	3	696.716	2088.13	-0.430313	25.15	1357	1357	MS2	13/168	@AK_FINAL_Celegans_3HCD_merged.mgf
	High	eEQAEPDGTDEAEk	F11C3.3	1	1	CID	N-Term(TMT6plex), K14(TMT6plex)	62.7	8.45825e-06	0.809524	1	37			No Quan Values	Not Used												2	1003.48	2005.96	0.392869	21.1667	1417	1417	MS2	10/148	@AK_FINAL_Celegans_3HCD_3ITMS2_merged.mgf
	High	iNELQEALDAANSk	F11C3.3	1	1	CID	N-Term(TMT6plex), K14(TMT6plex)	61.7	2.81251e-05	0.774194	1	41		127215	Unique	Used	1.24926	1.12648	0.978416	1.02472	1.03627	180306	167460	205289	208385	261790	309767	2	987.55	1974.09	0.556246	32.4667	2268	2268	MS2	15/152	@AK_FINAL_Celegans_3HCD_merged.mgf
	High	nAQEELAEVVEGLR	F11C3.3	1	1	CID	N-Term(TMT6plex)	61.46	2.67579e-05	0.770492	1	40		138411	Unique	Used	1.26892	0.956599	1.01097	1.0321	1.05868	35938.8	32303.3	41065.8	41387	44130	51112.2	2	893.481	1785.95	0.0840335	35	2010	2010	MS2	15/156	@AK_FINAL_Celegans_3HCD_merged.mgf
	High	kQAEYEAADAR	F11C3.3	1	1	CID	N-Term(TMT6plex), K1(TMT6plex)	61.41	2.95613e-05	0.786885	1	41			No Quan Values	Not Used												3	570.645	1709.92	-0.537188	19.9833	1492	1492	MS2	10/120	@AK_FINAL_Celegans_3HCD_3ITMS2_merged.mgf
	High	kQAEYEAADAR	F11C3.3	1	1	CID	N-Term(TMT6plex), K1(TMT6plex)	61.22	3.08833e-05	0.754098	1	41			No Quan Values	Not Used												3	570.645	1709.92	-0.537188	19.9667	1490	1490	MS2	10/120	@AK_FINAL_Celegans_3HCD_3ITMS2_merged.mgf
	High	lDEAEAAALk	F11C3.3	1	1	CID	N-Term(TMT6plex), K10(TMT6plex)	61.02	3.40782e-05	0.803279	1	41			No Quan Values	Not Used												2	744.938	1488.87	0.509165	27.4167	2164	2164	MS2	16/72	@AK_FINAL_Celegans_3HCD_3ITMS2_merged.mgf
	High	qLEDAESQVNQLTR	F11C3.3	1	1	CID	N-Term(TMT6plex)	60.98	2.81293e-05	1	1	40			No Quan Values	Not Used												2	930.487	1859.97	0.731239	26.6667	2222	2222	MS2	13/156	@AK_FINAL_Celegans_3HCD_3ITMS2_merged.mgf
	High	dLTDQLGEGGR	F11C3.3;K12F2.1	2	2	CID	N-Term(TMT6plex)	60.82	2.17335e-05	0.737705	1	39			No Quan Values	Not Used												2	695.363	1389.72	1.15137	23.6333	1772	1772	MS2	7/104	@AK_FINAL_Celegans_3HCD_3ITMS2_merged.mgf
	High	iSELEEELENER	F11C3.3	1	1	CID	N-Term(TMT6plex)	60.81	2.18251e-05	0.803279	1	39			No Quan Values	Not Used												2	859.936	1718.87	0.290936	33.4167	2534	2534	MS2	11/96	@AK_FINAL_Celegans_3HCD_3ITMS2_merged.mgf
	High	dLTDQLGEGGR	F11C3.3;K12F2.1	2	2	CID	N-Term(TMT6plex)	60.78	2.23106e-05	0.721311	1	39			No Quan Values	Not Used												2	695.361	1389.71	-1.7557	25.1	1721	1721	MS2	7/104	@AK_FINAL_Celegans_3HCD_3ITMS2_merged.mgf
	High	dLTDQLGEGGR	F11C3.3;K12F2.1	2	2	CID	N-Term(TMT6plex)	60.65	2.28594e-05	0.770492	1	39			No Quan Values	Not Used												2	695.361	1389.72	-1.22321	25.25	1732	1732	MS2	7/104	@AK_FINAL_Celegans_3HCD_3ITMS2_merged.mgf
	High	dLTDQLGEGGR	F11C3.3;K12F2.1	2	2	CID	N-Term(TMT6plex)	60.5	2.43757e-05	0.766667	1	39			No Quan Values	Not Used												2	695.362	1389.72	-0.258988	24.8833	1765	1765	MS2	7/104	@AK_FINAL_Celegans_3HCD_3ITMS2_merged.mgf
	High	kQAEYEAADAR	F11C3.3	1	1	CID	N-Term(TMT6plex), K1(TMT6plex)	60.48	3.66204e-05	0.766667	1	41			No Quan Values	Not Used												3	570.645	1709.92	-0.537188	20	1494	1494	MS2	10/120	@AK_FINAL_Celegans_3HCD_3ITMS2_merged.mgf
	High	nAQEELAEVVEGLR	F11C3.3	1	1	CID	N-Term(TMT6plex)	60.26	3.53209e-05	0.75	1	40			No Quan Values	Not Used												3	595.99	1785.96	0.315489	34.0167	2886	2886	MS2	16/156	@AK_FINAL_Celegans_3HCD_3ITMS2_merged.mgf
	High	lEDEQALVSk	F11C3.3	1	1	CID	N-Term(TMT6plex), K10(TMT6plex)	60.07	4.11809e-05	0.683333	1	41		138037	Unique	Used	1.46088	1.18681	0.920237	0.914549	1.06072	71890.1	70989.3	92987.3	105760	114749	132649	2	795.461	1589.91	-0.32198	27.3667	1511	1511	MS2	8/92	@AK_FINAL_Celegans_3HCD_merged.mgf
	High	sQLTSQLEEAR	F11C3.3	1	1	CID	N-Term(TMT6plex)	60.02	3.81738e-05	0.7	1	40			No Quan Values	Not Used												2	745.905	1490.8	0.368983	24.1	1819	1819	MS2	9/116	@AK_FINAL_Celegans_3HCD_3ITMS2_merged.mgf
	High	aTLLQSEkEELLVANEAAER	F11C3.3	1	1	CID	N-Term(TMT6plex), K8(TMT6plex)	59.66	3.87153e-05	0.6	1	40		130193	Unique	Used	1.30356	1.19924	1.03298	1.00867	0.781769	262576	230987	301600	311021	336217	527350	3	891.501	2672.49	0.299889	30.9833	2004	2004	MS2	18/212	@AK_FINAL_Celegans_3HCD_merged.mgf
	High	eLQLQVEEEQR	F11C3.3	1	1	CID	N-Term(TMT6plex)	59.62	3.5199e-05	0.566667	1	40		126724	Unique	Used	1.17933	1.09227	0.975842	0.858341	1.08312	240635	224080	235931	285911	347344	393223	2	815.436	1629.86	-0.398757	25.2667	1610	1610	MS2	9/112	@AK_FINAL_Celegans_3HCD_merged.mgf
	High	lEDEQALVSk	F11C3.3	1	1	CID	N-Term(TMT6plex), K10(TMT6plex)	59.48	4.86386e-05	0.694915	1	41		120193	Unique	Used	1.32675	1.06761	1.005	1.1099	1.03521	681342	616060	846083	792930	925094	1.09576e+06	2	795.461	1589.92	0.130875	26.1333	1643	1643	MS2	8/92	@AK_FINAL_Celegans_3HCD_merged.mgf
	High	iSELEEELENER	F11C3.3	1	1	CID	N-Term(TMT6plex)	59.11	3.22817e-05	0.79661	1	39			No Quan Values	Not Used												2	859.936	1718.87	0.290936	33.45	2536	2536	MS2	10/96	@AK_FINAL_Celegans_3HCD_3ITMS2_merged.mgf
	High	akLEQTLDDLEDSLER	F11C3.3	1	1	CID	N-Term(TMT6plex), K2(TMT6plex)	58.93	5.55251e-05	1	1	41			No Quan Values	Not Used												3	778.425	2333.26	0.0434799	41.95	3379	3379	MS2	11/176	@AK_FINAL_Celegans_3HCD_3ITMS2_merged.mgf
	High	tDDLAAELDGAQR	F11C3.3	1	1	CID	N-Term(TMT6plex)	58.84	3.61156e-05	0.728814	1	39		125212	Unique	Used	1.27865	0.984431	1.02091	0.948154	1.1911	57934.3	51567.2	63574.3	69744.2	77494.6	79777.8	2	802.41	1603.81	0.21828	27.6	1470	1470	MS2	8/100	@AK_FINAL_Celegans_3HCD_merged.mgf
	High	lDEAEAAALk	F11C3.3	1	1	CID	N-Term(TMT6plex), K10(TMT6plex)	58.66	5.86102e-05	0.813559	1	41		138077	Unique	Used	1.15064	1.01337	0.954152	0.971668	0.993734	74558	71006.8	77026.2	82456.6	96339.8	118876	2	744.938	1488.87	0.186773	28.1333	1564	1564	MS2	9/72	@AK_FINAL_Celegans_3HCD_merged.mgf
	High	kQAEYEAADAR	F11C3.3	1	1	CID	N-Term(TMT6plex), K1(TMT6plex)	58.58	5.27661e-05	0.813559	1	40		132200	Unique	Used	1.44719	1.03086	1.20454	1.45913	0.799581	26926.1	20313.1	38003.3	27091.4	28042.9	43004.9	3	570.645	1709.92	-1.27407	20.2333	990	990	MS2	9/120	@AK_FINAL_Celegans_3HCD_merged.mgf
	High	nAQEELAEVVEGLR	F11C3.3	1	1	CID	N-Term(TMT6plex)	57.81	6.27537e-05	0.724138	1	40			No Quan Values	Not Used												3	595.99	1785.96	0.517062	34.8333	2857	2857	MS2	10/156	@AK_FINAL_Celegans_3HCD_3ITMS2_merged.mgf
	High	akLEQTLDDLEDSLER	F11C3.3	1	1	CID	N-Term(TMT6plex), K2(TMT6plex)	57.78	7.23585e-05	1	1	41			No Quan Values	Not Used												3	778.425	2333.26	0.0434799	41.9167	3377	3377	MS2	12/176	@AK_FINAL_Celegans_3HCD_3ITMS2_merged.mgf
	High	qAEYEAADAR	F11C3.3	1	1	CID	N-Term(TMT6plex)	57.76	3.12377e-05	1	1	37			No Quan Values	Not Used												2	676.836	1352.66	-0.236511	19.95	1344	1344	MS2	7/108	@AK_FINAL_Celegans_3HCD_3ITMS2_merged.mgf
	High	tSLFTNLESTk	F11C3.3	1	1	CID	N-Term(TMT6plex), K11(TMT6plex)	57.72	6.54201e-05	1	1	40		128670	Unique	Used	1.29438	1.05339	1.08749	1.0684	1.01265	261786	218747	300090	292160	334037	404477	2	849.987	1698.97	-0.0953049	30.9167	1971	1971	MS2	14/100	@AK_FINAL_Celegans_3HCD_merged.mgf
	High	iAQENIDESGR	F11C3.3	1	1	CID	N-Term(TMT6plex)	57.7	3.80407e-05	1	1	38		123663	Unique	Used	1.19694	0.978167	0.900051	0.84262	1.06723	83666.5	84471	85760.1	105867	111661	128292	2	730.88	1460.75	-0.992584	22.1833	1135	1135	MS2	9/112	@AK_FINAL_Celegans_3HCD_merged.mgf
	High	lATILTGFQSQIR	F11C3.3	1	1	CID	N-Term(TMT6plex)	57.57	5.74825e-05	0.810345	1	40		138477	Unique	Used	1.0437	1.94594			1.5892		2971.51		2953.06	4762.05	3674.29	3	559.669	1676.99	0.866701	36.45	2102	2102	MS2	15/112	@AK_FINAL_Celegans_3HCD_merged.mgf
	High	qLTHQLEDAEER	F11C3.3	1	1	CID	N-Term(TMT6plex)	57.44	5.20171e-05	0.666667	1	39			No Quan Values	Not Used												3	566.626	1697.86	-0.486817	22.1	1700	1700	MS2	9/132	@AK_FINAL_Celegans_3HCD_3ITMS2_merged.mgf
	High	kTDDLAAELDGAQR	F11C3.3	1	1	CID	N-Term(TMT6plex), K1(TMT6plex)	57.31	9.4748e-05	0.736842	1	42			No Quan Values	Not Used												3	654.362	1961.07	0.0211364	27.35	2219	2219	MS2	11/156	@AK_FINAL_Celegans_3HCD_3ITMS2_merged.mgf
	High	tSLFTNLESTk	F11C3.3	1	1	CID	N-Term(TMT6plex), K11(TMT6plex)	57.16	7.70198e-05	1	1	41			No Quan Values	Not Used												2	849.988	1698.97	0.257851	30.3	2451	2451	MS2	9/100	@AK_FINAL_Celegans_3HCD_3ITMS2_merged.mgf
	High	lDEAEAAALk	F11C3.3	1	1	CID	N-Term(TMT6plex), K10(TMT6plex)	56.83	9.11924e-05	0.807018	1	41			No Quan Values	Not Used												2	744.937	1488.87	-0.390848	26.95	2246	2246	MS2	16/72	@AK_FINAL_Celegans_3HCD_3ITMS2_merged.mgf
	High	eEQAEPDGTDEAEk	F11C3.3	1	1	CID	N-Term(TMT6plex), K14(TMT6plex)	56.74	3.29405e-05	0.807018	1	37		123565	Unique	Used	1.4289	1.15759	0.983326	0.999978	0.973282	325200	300522	417283	434056	467630	589144	2	1003.48	2005.96	-0.0358532	20.6	1004	1004	MS2	14/148	@AK_FINAL_Celegans_3HCD_merged.mgf
	High	kQAEYEAADAR	F11C3.3	1	1	CID	N-Term(TMT6plex), K1(TMT6plex)	56.53	8.90436e-05	0.77193	1	41		129420	Unique	Used	1.45586	1.07981	1.27432	1.01346	0.743705	1.42558e+06	1.01657e+06	1.67069e+06	1.71473e+06	1.45254e+06	2.39488e+06	3	570.645	1709.92	-0.414376	19.9833	970	970	MS2	9/120	@AK_FINAL_Celegans_3HCD_merged.mgf
	High	lDEAEAAALk	F11C3.3	1	1	CID	N-Term(TMT6plex), K10(TMT6plex)	56.35	9.89528e-05	0.75	1	41			No Quan Values	Not Used												2	744.938	1488.87	0.683794	29.1167	2097	2097	MS2	16/72	@AK_FINAL_Celegans_3HCD_3ITMS2_merged.mgf
	High	lDEAEAAALk	F11C3.3	1	1	CID	N-Term(TMT6plex), K10(TMT6plex)	56.35	9.89528e-05	0.75	1	41			No Quan Values	Not Used												2	744.938	1488.87	0.683794	29.1167	2097	2097	MS2	16/72	@AK_FINAL_Celegans_3HCD_3ITMS2_merged.mgf
	High	lDEAEAAALk	F11C3.3	1	1	CID	N-Term(TMT6plex), K10(TMT6plex)	56.32	0.000102322	0.803571	1	41			No Quan Values	Not Used												2	744.938	1488.87	0.428567	29.05	2092	2092	MS2	16/72	@AK_FINAL_Celegans_3HCD_3ITMS2_merged.mgf
	High	lDEAEAAALk	F11C3.3	1	1	CID	N-Term(TMT6plex), K10(TMT6plex)	56.32	0.000102322	0.803571	1	41			No Quan Values	Not Used												2	744.938	1488.87	0.428567	29.05	2092	2092	MS2	16/72	@AK_FINAL_Celegans_3HCD_3ITMS2_merged.mgf
	High	lDEAEAAALk	F11C3.3	1	1	CID	N-Term(TMT6plex), K10(TMT6plex)	56.1	0.000107884	0.803571	1	41			No Quan Values	Not Used												2	744.937	1488.87	-0.390848	26.9833	2250	2250	MS2	16/72	@AK_FINAL_Celegans_3HCD_3ITMS2_merged.mgf
	High	dLTDQLGEGGR	F11C3.3;K12F2.1	2	2	CID	N-Term(TMT6plex)	55.89	7.78049e-05	1	1	39		126619	Not Unique	Used	1.25998	0.994631	0.940246	1.01904	0.991324	420920	406801	491425	501616	536961	664178	2	695.368	1389.73	8.62044	23.7833	1470	1470	MS2	10/104	@AK_FINAL_Celegans_3HCD_merged.mgf
	High	EEQAEPDGTDEAEk	F11C3.3	1	1	CID	K14(TMT6plex)	55.8	1.4335e-05	1	1	32			No Quan Values	Not Used												2	888.903	1776.8	1.04687	19.05	1281	1281	MS2	8/148	@AK_FINAL_Celegans_3HCD_3ITMS2_merged.mgf
	High	tSLFTNLESTk	F11C3.3	1	1	CID	N-Term(TMT6plex), K11(TMT6plex)	55.27	0.000115003	1	1	40			No Quan Values	Not Used												2	849.988	1698.97	0.0459573	32.0333	2306	2306	MS2	9/100	@AK_FINAL_Celegans_3HCD_3ITMS2_merged.mgf
	High	tSLFTNLESTk	F11C3.3	1	1	CID	N-Term(TMT6plex), K11(TMT6plex)	55.27	0.000115003	1	1	40			No Quan Values	Not Used												2	849.988	1698.97	0.0459573	32.05	2306	2306	MS2	9/100	@AK_FINAL_Celegans_3HCD_3ITMS2_merged.mgf
	High	tSLFTNLESTk	F11C3.3	1	1	CID	N-Term(TMT6plex), K11(TMT6plex)	55.1	0.000119594	1	1	40			No Quan Values	Not Used												2	849.988	1698.97	0.0459573	32.0833	2308	2308	MS2	9/100	@AK_FINAL_Celegans_3HCD_3ITMS2_merged.mgf
	High	tSLFTNLESTk	F11C3.3	1	1	CID	N-Term(TMT6plex), K11(TMT6plex)	55.1	0.000119594	1	1	40			No Quan Values	Not Used												2	849.988	1698.97	0.0459573	32.0833	2308	2308	MS2	9/100	@AK_FINAL_Celegans_3HCD_3ITMS2_merged.mgf
	High	tSLFTNLESTk	F11C3.3	1	1	CID	N-Term(TMT6plex), K11(TMT6plex)	54.92	0.000126105	1	1	41		127058	Unique	Used	1.33982	1.06289	1.04677	1.07057	1.06937	605229	525400	731588	710812	816764	936541	2	849.988	1698.97	0.481516	30.1167	2059	2059	MS2	14/100	@AK_FINAL_Celegans_3HCD_merged.mgf
	High	sQLTSQLEEAR	F11C3.3	1	1	CID	N-Term(TMT6plex)	54.68	0.000126972	0.763636	1	40			No Quan Values	Not Used												2	745.904	1490.8	-0.449369	26.0167	1922	1922	MS2	8/116	@AK_FINAL_Celegans_3HCD_3ITMS2_merged.mgf
	High	sQLTSQLEEAR	F11C3.3	1	1	CID	N-Term(TMT6plex)	54.67	0.0001259	0.763636	1	40			No Quan Values	Not Used												2	745.904	1490.8	0.127502	26.0833	1795	1795	MS2	8/116	@AK_FINAL_Celegans_3HCD_3ITMS2_merged.mgf
	High	dLTDQLGEGGR	F11C3.3;K12F2.1	2	2	CID	N-Term(TMT6plex)	54.64	9.61962e-05	0.763636	1	39			No Quan Values	Not Used												2	695.362	1389.72	5.75657e-05	24.8	1758	1758	MS2	10/104	@AK_FINAL_Celegans_3HCD_3ITMS2_merged.mgf
	High	sQLTSQLEEAR	F11C3.3	1	1	CID	N-Term(TMT6plex)	54.57	0.000131102	0.763636	1	40			No Quan Values	Not Used												2	745.909	1490.81	6.67427	24.0667	1961	1961	MS2	8/116	@AK_FINAL_Celegans_3HCD_3ITMS2_merged.mgf
	High	sQLTSQLEEAR	F11C3.3	1	1	CID	N-Term(TMT6plex)	54.56	0.00013053	1	1	40			No Quan Values	Not Used												2	745.904	1490.8	-0.368876	25.95	1917	1917	MS2	8/116	@AK_FINAL_Celegans_3HCD_3ITMS2_merged.mgf
	High	nAQEELAEVVEGLR	F11C3.3	1	1	CID	N-Term(TMT6plex)	54.27	0.000140291	1	1	40		127335	Unique	Used		100	1.01069		1.21627	2.02609	1.82164			16753	16889.7	3	595.99	1785.96	0.315489	34.4	2429	2429	MS2	17/156	@AK_FINAL_Celegans_3HCD_merged.mgf
	High	kLEGDINELEIALDHANk	F11C3.3	1	1	CID	N-Term(TMT6plex), K1(TMT6plex), K18(TMT6plex)	54.25	0.000109369	1	1	39			No Quan Values	Not Used												4	678.14	2709.54	-0.508271	40.1833	3321	3321	MS2	13/204	@AK_FINAL_Celegans_3HCD_3ITMS2_merged.mgf
	High	lEDEQALVSk	F11C3.3	1	1	CID	N-Term(TMT6plex), K10(TMT6plex)	54.22	0.00016027	0.685185	1	41		126809	Unique	Used	1.35538	1.05185	0.931002	0.986299	0.909437	324451	316681	402714	424711	418984	564914	2	795.461	1589.92	0.0553992	26.4667	1724	1724	MS2	8/92	@AK_FINAL_Celegans_3HCD_merged.mgf
	High	iAQENIDESGR	F11C3.3	1	1	CID	N-Term(TMT6plex)	54.1	8.85078e-05	1	1	38		126456	Unique	Used	1.3115	1.01826	0.95415	0.979902	1.01435	1.88705e+06	1.79717e+06	2.23175e+06	2.36902e+06	2.47793e+06	2.99542e+06	2	730.881	1460.75	0.253348	21.5	1252	1252	MS2	9/112	@AK_FINAL_Celegans_3HCD_merged.mgf
	High	dLTDQLGEGGR	F11C3.3;K12F2.1	2	2	CID	N-Term(TMT6plex)	53.93	0.000110652	0.740741	1	39		126614	Not Unique	Used	1.33581	0.989655	0.965112	1.01447	0.931755	862147	811759	1.05123e+06	1.07786e+06	1.04358e+06	1.37334e+06	2	695.362	1389.72	-0.172639	23.7167	1464	1464	MS2	10/104	@AK_FINAL_Celegans_3HCD_merged.mgf
	High	eSELHSVSSR	F11C3.3	1	1	CID	N-Term(TMT6plex)	53.9	9.36975e-05	0.666667	1	38		137614	Unique	Used	0.870907	0.846034	1.53224	2.09337	1.16999	36525.9	21662	32235.4	16017.4	35069.6	36754	3	453.907	1359.71	0.0981462	19.25	947	947	MS2	7/72	@AK_FINAL_Celegans_3HCD_merged.mgf
	High	eLESELDGEQR	F11C3.3	1	1	CID	N-Term(TMT6plex)	53.7	8.23298e-05	0.759259	1	37		125084	Unique	Used	1.2474	0.966501	0.936959	0.959706	1.11803	110486	107154	124050	134451	146367	160527	2	767.383	1533.76	-0.247705	25.1833	1299	1299	MS2	9/84	@AK_FINAL_Celegans_3HCD_merged.mgf
	High	tQLSDAEER	F11C3.3	1	1	CID	N-Term(TMT6plex)	53.44	0.000125679	0.754717	1	39		123546	Unique	Used	1.35442	1.00945	1.00974	1.06621	1.07817	162447	146193	201480	196559	212679	241876	2	639.331	1277.65	0.172253	20.2333	979	979	MS2	7/92	@AK_FINAL_Celegans_3HCD_merged.mgf
	High	kTDDLAAELDGAQR	F11C3.3	1	1	CID	N-Term(TMT6plex), K1(TMT6plex)	53.41	0.000232579	1	1	42	24		No Quan Values	Not Used												3	654.362	1961.07	0.0211364	27.3667	2221	2221	MS2	11/156	@AK_FINAL_Celegans_3HCD_3ITMS2_merged.mgf
	High	iAQENIDESGR	F11C3.3	1	1	CID	N-Term(TMT6plex)	52.97	0.000116072	1	1	38		139094	Unique	Used	1.27518	1.01495	0.974727	1.03283	0.973145	58681.9	54707.2	68594.4	69082.2	74293	93611.1	2	730.88	1460.75	-0.499687	22.1333	1138	1138	MS2	10/112	@AK_FINAL_Celegans_3HCD_merged.mgf
	High	hTDAVAELTDQLDQLNk	F11C3.3	1	1	CID	N-Term(TMT6plex), K17(TMT6plex)	52.83	0.000208999	0.716981	1	41		130223	Unique	Used	1.25554	1.19225	1.53918	0.906603	0.826389	22388.5	13217.8	19823.3	22743.9	24935.9	36999.7	3	790.429	2369.27	0.637938	31.4333	2044	2044	MS2	18/152	@AK_FINAL_Celegans_3HCD_merged.mgf
	High	iAQENIDESGR	F11C3.3	1	1	CID	N-Term(TMT6plex)	52.75	0.000120776	1	1	38		121339	Unique	Used	1.2911	1.0218	0.988588	0.980737	0.988094	106217	97634.1	121618	128988	135609	168286	2	730.881	1460.75	-0.0752488	22.4333	1164	1164	MS2	10/112	@AK_FINAL_Celegans_3HCD_merged.mgf
	High	eEQAEPDGTDEAEk	F11C3.3	1	1	CID	N-Term(TMT6plex), K14(TMT6plex)	52.57	8.71526e-05	1	1	37		124838	Unique	Used	1.38136	1.13532	0.966303	1.00074	0.958448	70236	66049.6	87896.4	91359.7	99038.7	126705	2	1003.48	2005.96	0.333047	20.7667	971	971	MS2	14/148	@AK_FINAL_Celegans_3HCD_merged.mgf
	High	sQLTSQLEEAR	F11C3.3	1	1	CID	N-Term(TMT6plex)	52.53	0.000211381	0.698113	1	40			No Quan Values	Not Used												2	745.905	1490.8	0.784866	24.1833	1828	1828	MS2	8/116	@AK_FINAL_Celegans_3HCD_3ITMS2_merged.mgf
	High	eQFFNAEk	F11C3.3	1	1	CID	N-Term(TMT6plex), K8(TMT6plex)	52.43	0.000157728	0.807692	1	39		120197	Unique	Used	1.3103	1.09451	1.00514	1.03534	1.00176	485766	439162	575644	578331	664101	812885	2	735.904	1470.8	0.597008	26.2	1648	1648	MS2	7/80	@AK_FINAL_Celegans_3HCD_merged.mgf
	High	eEQAEPDGTDEAEk	F11C3.3	1	1	CID	N-Term(TMT6plex), K14(TMT6plex)	52.39	9.14175e-05	1	1	37			No Quan Values	Not Used												2	1003.48	2005.96	0.512512	21.35	1538	1538	MS2	12/148	@AK_FINAL_Celegans_3HCD_3ITMS2_merged.mgf
	High	eEQAEPDGTDEAEk	F11C3.3	1	1	CID	N-Term(TMT6plex), K14(TMT6plex)	52.39	9.14175e-05	1	1	37			No Quan Values	Not Used												2	1003.48	2005.96	0.512512	21.35	1538	1538	MS2	12/148	@AK_FINAL_Celegans_3HCD_3ITMS2_merged.mgf
	High	lEDEQALVSk	F11C3.3	1	1	CID	N-Term(TMT6plex), K10(TMT6plex)	52.08	0.000259236	0.653846	1	41		121644	Unique	Used	1.15747	0.992672	1.09668	0.979712	1.10305	82979.5	68756.5	81112.9	86118.5	104070	115687	2	795.461	1589.91	-0.32198	27.55	1570	1570	MS2	8/92	@AK_FINAL_Celegans_3HCD_merged.mgf
	High	iAQENIDESGR	F11C3.3	1	1	CID	N-Term(TMT6plex)	51.92	0.000146211	1	1	38		119872	Unique	Used	1.36132	1.04063	1.13303	0.938641	0.980303	492393	394906	545560	604572	598510	748631	2	730.881	1460.75	0.253348	21.5667	1214	1214	MS2	10/112	@AK_FINAL_Celegans_3HCD_merged.mgf
	High	qLTHQLEDAEER	F11C3.3	1	1	CID	N-Term(TMT6plex)	51.87	0.000194714	0.634615	1	39			No Quan Values	Not Used												3	566.626	1697.86	-0.592833	22.0667	1697	1697	MS2	15/132	@AK_FINAL_Celegans_3HCD_3ITMS2_merged.mgf
	High	sQLTSQLEEAR	F11C3.3	1	1	CID	N-Term(TMT6plex)	51.77	0.000240496	0.673077	1	40		126641	Unique	Used	1.26092	0.959926	0.967741	1.00388	1.03411	762335	715830	871603	903116	947127	1.12305e+06	2	745.906	1490.8	2.08618	24.1	1500	1500	MS2	8/116	@AK_FINAL_Celegans_3HCD_merged.mgf
	High	tSLFTNLESTk	F11C3.3	1	1	CID	N-Term(TMT6plex), K11(TMT6plex)	51.77	0.000260454	1	1	41		120416	Unique	Used	1.37734	1.07337	1.08105	0.986904	0.988093	283459	238269	333127	351107	364592	452446	2	849.988	1698.97	0.481516	29.3833	1940	1940	MS2	14/100	@AK_FINAL_Celegans_3HCD_merged.mgf
	High	sQLTSQLEEAR	F11C3.3	1	1	CID	N-Term(TMT6plex)	51.73	0.000250779	0.75	1	40		139268	Unique	Used	1.19663	0.946451	0.906785	0.937142	1.00785	117085	117333	126590	140507	146030	177665	2	745.904	1490.8	-0.529863	24.9833	1371	1371	MS2	8/116	@AK_FINAL_Celegans_3HCD_merged.mgf
	High	eEQAEPDGTDEAEk	F11C3.3	1	1	CID	N-Term(TMT6plex), K14(TMT6plex)	51.53	0.000109328	0.807692	1	37		137683	Unique	Used	1.44863	1.09762	1.11177	1.09102	0.943883	41376.1	33818.7	53097.3	50622.7	52375.7	68040.7	2	1003.48	2005.96	-0.0358532	20.6167	1039	1039	MS2	13/148	@AK_FINAL_Celegans_3HCD_merged.mgf
	High	kQAEYEAADAR	F11C3.3	1	1	CID	N-Term(TMT6plex), K1(TMT6plex)	51.29	0.000285691	0.705882	1	40			No Quan Values	Not Used												3	570.644	1709.92	-2.13376	21.7167	1531	1531	MS2	10/120	@AK_FINAL_Celegans_3HCD_3ITMS2_merged.mgf
	High	nAQEELAEVVEGLR	F11C3.3	1	1	CID	N-Term(TMT6plex)	51.21	0.000283434	0.666667	1	40		122026	Unique	Used	1.32964	0.954408	0.914688	1.06801	1.04252	21826.9	21684.2	27907.4	27179.9	27841.1	32746.1	2	893.481	1785.95	0.218415	35.3833	2094	2094	MS2	7/156	@AK_FINAL_Celegans_3HCD_merged.mgf
	High	iSELEEELENER	F11C3.3	1	1	CID	N-Term(TMT6plex)	51.07	0.000205177	0.627451	1	39		120502	Unique	Used	1.41623	1.05054	1.035	0.915752	1.12796	250311	219767	296789	337112	345216	375279	2	859.937	1718.87	0.709817	30.6667	2055	2055	MS2	14/96	@AK_FINAL_Celegans_3HCD_merged.mgf
	High	vTLEDQIVQTNPVLEAFGNAk	F11C3.3;T18D3.4	2	2	CID	N-Term(TMT6plex), K21(TMT6plex)	50.99	0.000249198	1	1	40			No Quan Values	Not Used												3	915.513	2744.53	0.656379	35.7333	3025	3025	MS2	24/220	@AK_FINAL_Celegans_3HCD_3ITMS2_merged.mgf
	High	aDQAENSLSk	F11C3.3	1	1	CID	N-Term(TMT6plex), K10(TMT6plex)	50.98	0.000343936	1	1	41			No Quan Values	Not Used												2	760.919	1520.83	-0.343181	21.5167	1700	1700	MS2	14/100	@AK_FINAL_Celegans_3HCD_3ITMS2_merged.mgf
	High	iSELEEELENER	F11C3.3	1	1	CID	N-Term(TMT6plex)	50.88	0.000214761	0.72549	1	39		127136	Unique	Used	1.13209	1.06525	0.853381	1.01474	1.0546	315706	336173	346998	355694	468454	544676	2	859.936	1718.87	0.290936	31.2667	2163	2163	MS2	9/96	@AK_FINAL_Celegans_3HCD_merged.mgf
	High	sQLTSQLEEAR	F11C3.3	1	1	CID	N-Term(TMT6plex)	50.32	0.000340002	0.68	1	40			No Quan Values	Not Used												2	745.905	1490.8	1.34832	24.7833	1958	1958	MS2	8/116	@AK_FINAL_Celegans_3HCD_3ITMS2_merged.mgf
	High	iSELEEELENER	F11C3.3	1	1	CID	N-Term(TMT6plex)	50.29	0.000253495	0.7	1	39		124229	Unique	Used	1.2144	1.03781	1.04826	1.02371	0.973871	64939.3	56294.2	69533.4	70651.8	81255.6	102308	2	859.937	1718.87	1.14033	31.8833	1890	1890	MS2	9/96	@AK_FINAL_Celegans_3HCD_merged.mgf
	High	lHSENGDLVR	F11C3.3	1	1	CID	N-Term(TMT6plex)	50.02	0.000381738	1	1	40		130990	Unique	Used	1.14676	1.04149	1.10898	1.21532	1.06016	49365.2	40450	52843.4	45227.6	63282.2	73192.6	3	456.919	1368.74	-0.918033	21.15	1051	1051	MS2	6/92	@AK_FINAL_Celegans_3HCD_merged.mgf
	High	kLEGDINELEIALDHANk	F11C3.3	1	1	CID	N-Term(TMT6plex), K1(TMT6plex), K18(TMT6plex)	49.9	0.000285499	1	1	39			No Quan Values	Not Used												4	678.141	2709.54	1.38135	41.3	3398	3398	MS2	12/204	@AK_FINAL_Celegans_3HCD_3ITMS2_merged.mgf
	High	aQVEVSQIR	F11C3.3	1	1	CID	N-Term(TMT6plex)	49.68	0.000418207	0.8	1	40			No Quan Values	Not Used												2	629.869	1258.73	-0.754665	22.3	1781	1781	MS2	7/92	@AK_FINAL_Celegans_3HCD_3ITMS2_merged.mgf
	High	eLESELDGEQR	F11C3.3	1	1	CID	N-Term(TMT6plex)	49.38	0.000227807	0.693878	1	38			No Quan Values	Not Used												2	767.383	1533.76	-0.0912268	25.6167	1828	1828	MS2	9/84	@AK_FINAL_Celegans_3HCD_3ITMS2_merged.mgf
	High	kLEGDINELEIALDHANk	F11C3.3	1	1	CID	N-Term(TMT6plex), K1(TMT6plex), K18(TMT6plex)	49.26	0.000330829	0.673469	1	39			No Quan Values	Not Used												4	678.141	2709.54	1.38135	41.2667	3396	3396	MS2	17/204	@AK_FINAL_Celegans_3HCD_3ITMS2_merged.mgf
	High	eSELHSVSSR	F11C3.3	1	1	CID	N-Term(TMT6plex)	49.21	0.000275885	0.653061	1	38		136426	Unique	Used	0.936458	0.774917	1.45663	2.22547	1.09968	19812.2	12359.7	19549.6	9137.36	17197.3	19175.7	3	453.907	1359.71	-0.298998	19.3333	912	912	MS2	8/72	@AK_FINAL_Celegans_3HCD_merged.mgf
	High	iSELEEELENER	F11C3.3	1	1	CID	N-Term(TMT6plex)	49.2	0.000314392	0.673469	1	39		125428	Unique	Used	1.19996	1.04365	1.06213	1.00509	1.02469	51998.1	44487	54175.5	56066.5	66880.6	80032.6	2	859.937	1718.87	0.640003	32.0333	1759	1759	MS2	9/96	@AK_FINAL_Celegans_3HCD_merged.mgf
	High	eEQAEPDGTDEAEk	F11C3.3	1	1	CID	N-Term(TMT6plex), K14(TMT6plex)	49.2	0.000190559	0.755102	1	37		119776	Unique	Used	1.4111	1.14238	0.996113	0.905661	0.983905	501058	457091	599197	688191	710937	886003	2	1003.48	2005.96	0.452691	20.1667	1086	1086	MS2	13/148	@AK_FINAL_Celegans_3HCD_merged.mgf
	High	qAEYEAADAR	F11C3.3	1	1	CID	N-Term(TMT6plex)	49.17	0.000230014	1	1	37		123528	Unique	Used	1.11577	1.02729	0.991227	1.02027	1.01994	112748	103361	113690	115907	147079	176821	2	676.836	1352.66	0.310557	19.8667	955	955	MS2	7/108	@AK_FINAL_Celegans_3HCD_merged.mgf
	High	sQLTSQLEEAR	F11C3.3	1	1	CID	N-Term(TMT6plex)	48.94	0.000479303	0.714286	1	40			No Quan Values	Not Used												2	745.909	1490.81	6.67427	24.05	1959	1959	MS2	9/116	@AK_FINAL_Celegans_3HCD_3ITMS2_merged.mgf
	High	nAQEELAEVVEGLR	F11C3.3	1	1	CID	N-Term(TMT6plex)	48.91	0.000487124	0.755102	1	40			No Quan Values	Not Used												3	595.99	1785.96	0.718635	33.5167	2303	2303	MS2	11/156	@AK_FINAL_Celegans_3HCD_merged.mgf
	High	lHSENGDLVR	F11C3.3	1	1	CID	N-Term(TMT6plex)	48.76	0.000500251	1	1	40		133574	Unique	Used	1.44071	1.06076	0.987341	1.20861	1.05137	27242	25072.4	38570.6	33195.1	37374.2	43588.7	3	456.919	1368.74	-1.18105	21.3167	1130	1130	MS2	7/92	@AK_FINAL_Celegans_3HCD_merged.mgf
	High	tQLSDAEER	F11C3.3	1	1	CID	N-Term(TMT6plex)	48.7	0.000374337	0.653061	1	39		124816	Unique	Used	1.23163	0.985297	0.981689	0.908227	1.03495	53076.1	49130.2	55871.9	63988.8	67248.6	79675.2	2	639.33	1277.65	-0.125167	20.3167	942	942	MS2	7/92	@AK_FINAL_Celegans_3HCD_merged.mgf
	High	tQLSDAEER	F11C3.3	1	1	CID	N-Term(TMT6plex)	48.53	0.000406816	0.755102	1	39		140239	Unique	Used	1.15665	0.932418	0.950402	1.03198	1.00499	41437.2	39619.3	44458.7	44811.7	49667.7	60599.4	2	639.33	1277.65	-0.986121	20.2	1032	1032	MS2	7/92	@AK_FINAL_Celegans_3HCD_merged.mgf
	High	iAQENIDESGR	F11C3.3	1	1	CID	N-Term(TMT6plex)	48.25	0.000344134	1	1	38		122460	Unique	Used	1.30199	1.04317	1.05838	1.00395	1.10177	66250.3	56881.3	74972	77677	88692.5	98708	2	730.88	1460.75	-0.499687	22.3667	1118	1118	MS2	15/112	@AK_FINAL_Celegans_3HCD_merged.mgf
	High	tQLSDAEER	F11C3.3	1	1	CID	N-Term(TMT6plex)	48.23	0.000429899	0.75	1	39		121220	Unique	Used	1.23688	1.01793	1.00658	1.02815	1.08045	72734.8	65662.7	81023.9	81971.1	96276	109263	2	639.33	1277.65	-0.594778	20.2333	1005	1005	MS2	7/92	@AK_FINAL_Celegans_3HCD_merged.mgf
	High	tQLSDAEER	F11C3.3	1	1	CID	N-Term(TMT6plex)	48.18	0.000434877	0.75	1	39		122348	Unique	Used	1.26298	1.02644	0.997863	0.882673	1.05106	64563.2	58794.6	68098.6	80249.6	85263.7	99470.3	2	639.33	1277.65	-0.594778	20.15	968	968	MS2	7/92	@AK_FINAL_Celegans_3HCD_merged.mgf
	High	eLESELDGEQR	F11C3.3	1	1	CID	N-Term(TMT6plex)	48.03	0.000310862	1	1	38		120051	Unique	Used	1.19955	0.926182	0.919236	0.992592	1.06987	454031	448830	503549	527687	568477	651536	2	767.383	1533.76	-0.0912268	24.1	1452	1452	MS2	8/84	@AK_FINAL_Celegans_3HCD_merged.mgf
	High	eQFFNAEk	F11C3.3	1	1	CID	N-Term(TMT6plex), K8(TMT6plex)	47.86	0.000450943	1	1	39		126817	Unique	Used	1.27636	1.13016	0.976611	0.98472	1.07248	761131	708208	868412	917313	1.13037e+06	1.29238e+06	2	735.904	1470.8	0.51542	26.5667	1734	1734	MS2	7/80	@AK_FINAL_Celegans_3HCD_merged.mgf
	High	sQLTSQLEEAR	F11C3.3	1	1	CID	N-Term(TMT6plex)	47.7	0.000651276	0.6875	1	40		120043	Unique	Used	1.28774	1.01704	0.923175	0.977099	1.01055	631623	621724	744373	792423	840236	1.01953e+06	2	745.905	1490.8	0.368983	23.9833	1442	1442	MS2	7/116	@AK_FINAL_Celegans_3HCD_merged.mgf
	High	sQLTSQLEEAR	F11C3.3	1	1	CID	N-Term(TMT6plex)	47.69	0.000629799	0.75	1	40		121513	Unique	Used	1.23357	0.999676	0.952499	0.949252	1.0722	154686	147574	169401	185627	205655	235191	2	745.904	1490.8	-0.0334854	25.3167	1396	1396	MS2	8/116	@AK_FINAL_Celegans_3HCD_merged.mgf
	High	aDQAENSLSk	F11C3.3	1	1	CID	N-Term(TMT6plex), K10(TMT6plex)	47.63	0.000729167	0.770833	1	41		119868	Unique	Used	1.42324	1.1388	1.00123	1.05026	0.967052	1.58564e+06	1.43911e+06	2.05943e+06	2.03964e+06	2.21589e+06	2.80967e+06	2	760.92	1520.83	-0.0144132	21.5167	1208	1208	MS2	8/100	@AK_FINAL_Celegans_3HCD_merged.mgf
	High	eEQAEPDGTDEAEk	F11C3.3	1	1	CID	N-Term(TMT6plex), K14(TMT6plex)	47.62	0.000268986	0.75	1	37		121250	Unique	Used	1.50162	1.2099	0.979074	0.994564	0.881043	50059.4	46461.5	67456.5	70549.9	71236.4	99142.9	2	1003.48	2005.96	0.0339389	20.8333	1045	1045	MS2	12/148	@AK_FINAL_Celegans_3HCD_merged.mgf
	High	aTDLTLASk	F11C3.3	1	1	CID	N-Term(TMT6plex), K9(TMT6plex)	47.48	0.000705663	0.765957	1	41		126726	Unique	Used	1.28207	1.18628	0.967123	1.04277	0.94655	1.11336e+06	1.04611e+06	1.31974e+06	1.31645e+06	1.62824e+06	2.10927e+06	2	689.421	1377.84	-0.284446	25.3	1613	1613	MS2	13/64	@AK_FINAL_Celegans_3HCD_merged.mgf
	High	tDDLAAELDGAQR	F11C3.3	1	1	CID	N-Term(TMT6plex)	47.4	0.000494049	1	1	39		123982	Unique	Used	1.18454	0.96933	0.981262	1.00642	1.09507	84294	78061.2	90049.6	93069.5	108319	121288	2	802.41	1603.81	-0.168299	27.4	1560	1560	MS2	16/100	@AK_FINAL_Celegans_3HCD_merged.mgf
	High	kTDDLAAELDGAQR	F11C3.3	1	1	CID	N-Term(TMT6plex), K1(TMT6plex)	47.1	0.000969073	0.638298	1	42		145879	Unique	Used	1.11152	1.1576	1.14244	0.990269	0.950687	10377.9	8254.68	9617.71	10102.4	13743.1	17725.7	3	654.361	1961.07	-1.55454	26.7	1577	1577	MS2	17/156	@AK_FINAL_Celegans_3HCD_merged.mgf
	High	aTDLTLASk	F11C3.3	1	1	CID	N-Term(TMT6plex), K9(TMT6plex)	47.06	0.00075862	0.744681	1	40			No Quan Values	Not Used												2	689.421	1377.84	-0.11026	27.2333	1961	1961	MS2	13/64	@AK_FINAL_Celegans_3HCD_3ITMS2_merged.mgf
	High	aTDLTLASk	F11C3.3	1	1	CID	N-Term(TMT6plex), K9(TMT6plex)	47.06	0.00075862	0.744681	1	40			No Quan Values	Not Used												2	689.421	1377.84	-0.11026	27.2333	1961	1961	MS2	13/64	@AK_FINAL_Celegans_3HCD_3ITMS2_merged.mgf
	High	EEQAEPDGTDEAEk	F11C3.3	1	1	CID	K14(TMT6plex)	47.02	0.00010427	1	1	32		123490	Unique	Used	1.10799	0.836592	1.15276	0.794765	1.21012	9902.3	7805.87	8091.79	10590.4	10735.7	10878.3	2	888.903	1776.8	0.495318	19.0833	904	904	MS2	7/148	@AK_FINAL_Celegans_3HCD_merged.mgf
	High	aQVEVSQIR	F11C3.3	1	1	CID	N-Term(TMT6plex)	46.75	0.00082109	0.765957	1	40		139154	Unique	Used	1.23854	1.05164	0.945281	0.969275	1.0146	200578	192817	223783	240152	273298	330294	2	629.869	1258.73	-1.04067	23.1667	1219	1219	MS2	7/92	@AK_FINAL_Celegans_3HCD_merged.mgf
	High	iSELEEELENER	F11C3.3	1	1	CID	N-Term(TMT6plex)	46.75	0.000571699	1	1	39			No Quan Values	Not Used												2	859.937	1718.87	0.861079	33.6167	2548	2548	MS2	18/96	@AK_FINAL_Celegans_3HCD_3ITMS2_merged.mgf
	High	tQLSDAEER	F11C3.3	1	1	CID	N-Term(TMT6plex)	46.69	0.000593581	0.723404	1	39		138978	Unique	Used	1.24537	0.988028	1.01543	0.934958	0.98184	63152.9	56515.3	67172.8	74732	76706.3	95796.1	2	639.33	1277.65	-1.26789	20.0833	983	983	MS2	7/92	@AK_FINAL_Celegans_3HCD_merged.mgf
	High	sQLTSQLEEAR	F11C3.3	1	1	CID	N-Term(TMT6plex)	46.51	0.000834239	0.702128	1	40			No Quan Values	Not Used												2	745.904	1490.8	-0.529863	25.6667	1832	1832	MS2	6/116	@AK_FINAL_Celegans_3HCD_3ITMS2_merged.mgf
	High	eLQFQVDEDkk	F58G4.1;F11C3.3	2	2	CID	N-Term(TMT6plex), K10(TMT6plex), K11(TMT6plex)	46.43	0.000775808	0.782609	1	40		128396	Not Unique	Used	1.36305	1.34847	1.06868	1.04315	0.988487	331371	281768	398456	397319	538405	667875	3	689.396	2066.17	0.115891	26.8167	1605	1605	MS2	9/112	@AK_FINAL_Celegans_3HCD_merged.mgf
	High	eLEELGEk	F11C3.3	1	1	CID	N-Term(TMT6plex), K8(TMT6plex)	46.38	0.00105521	0.717391	1	41			No Quan Values	Not Used												2	702.903	1404.8	-0.471185	26.1167	2031	2031	MS2	14/56	@AK_FINAL_Celegans_3HCD_3ITMS2_merged.mgf
	High	sQLTSQLEEAR	F11C3.3	1	1	CID	N-Term(TMT6plex)	46.12	0.000905291	0.717391	1	40			No Quan Values	Not Used												2	745.904	1490.8	-0.771344	25.8167	1947	1947	MS2	6/116	@AK_FINAL_Celegans_3HCD_3ITMS2_merged.mgf
	High	qLTHQLEDAEER	F11C3.3	1	1	CID	N-Term(TMT6plex)	46.12	0.000729364	0.76087	1	39		147898	Unique	Used	1.27812	0.942133	0.960259	0.728705	1.23039	6074.66	5748.53	5927.62	8461.23	8139.65	8111.87	3	566.626	1697.86	-1.12291	22.4	1199	1199	MS2	7/132	@AK_FINAL_Celegans_3HCD_merged.mgf
	High	qLQDFTSLk	F11C3.3	1	1	CID	N-Term(TMT6plex), K9(TMT6plex)	45.93	0.000907485	1	1	40		120346	Unique	Used	1.43481	1.1412	0.976608	1.07873	0.920429	511347	475794	686585	662041	704733	938841	2	769.453	1537.9	0.343377	28.3667	1847	1847	MS2	7/96	@AK_FINAL_Celegans_3HCD_merged.mgf
	High	aQVEVSQIR	F11C3.3	1	1	CID	N-Term(TMT6plex)	45.69	0.00104807	0.717391	1	40		119923	Unique	Used	1.17901	1.07969	1.07712	0.968399	0.990813	1.38016e+06	1.16437e+06	1.37725e+06	1.47932e+06	1.79134e+06	2.21689e+06	2	629.869	1258.73	-0.659331	22.3	1282	1282	MS2	7/92	@AK_FINAL_Celegans_3HCD_merged.mgf
	High	dLTDQLGEGGR	F11C3.3;K12F2.1	2	2	CID	N-Term(TMT6plex)	45.48	0.000751735	0.666667	1	39		125044	Not Unique	Used	1.46851	1.03026	1.07849	0.941951	0.882112	143718	121094	175966	194315	166542	231503	2	695.362	1389.72	-0.87782	24.4833	1246	1246	MS2	10/104	@AK_FINAL_Celegans_3HCD_merged.mgf
	High	lHSENGDLVR	F11C3.3	1	1	CID	N-Term(TMT6plex)	45.33	0.00110202	1	1	40		136507	Unique	Used	1.50312	0.91101	1.11387	0.926293	1.11615	9321.45	7604.52	11411.1	12814	10720	11776.9	3	456.919	1368.74	-1.31256	21.0167	1020	1020	MS2	7/92	@AK_FINAL_Celegans_3HCD_merged.mgf
	High	iAQENIDESGR	F11C3.3	1	1	CID	N-Term(TMT6plex)	45.33	0.000666778	1	1	38			No Quan Values	Not Used												2	730.881	1460.75	0.171199	21.4	1538	1538	MS2	8/112	@AK_FINAL_Celegans_3HCD_3ITMS2_merged.mgf
	High	lATILTGFQSQIR	F11C3.3	1	1	CID	N-Term(TMT6plex)	45.3	0.000978326	1	1	40			No Quan Values	Not Used												2	838.999	1676.99	0.542686	35.0667	2972	2972	MS2	8/112	@AK_FINAL_Celegans_3HCD_3ITMS2_merged.mgf
	High	lQDLIDk	F11C3.3	1	1	CID	N-Term(TMT6plex), K7(TMT6plex)	45.25	0.00101503	0.577778	1	40		125381	Unique	Used	1.35344	1.06437	1.08331	0.973348	1.02102	38196.3	32040	43755.2	46759.2	49555.6	59513.7	2	651.905	1302.8	-0.446668	31.0167	1695	1695	MS2	12/68	@AK_FINAL_Celegans_3HCD_merged.mgf
	High	kQAEYEAADAR	F11C3.3	1	1	CID	N-Term(TMT6plex), K1(TMT6plex)	45.11	0.00118703	1	1	40		130928	Unique	Used	1.26908	0.97127	1.02667	0.905408	0.693583	289462	256202	306852	352524	279359	493879	3	570.645	1709.92	-1.4846	20.25	969	969	MS2	9/120	@AK_FINAL_Celegans_3HCD_merged.mgf
	High	iAQENIDESGR	F11C3.3	1	1	CID	N-Term(TMT6plex)	44.72	0.000758896	1	1	38			No Quan Values	Not Used												2	730.88	1460.75	-0.828285	22.4333	1552	1552	MS2	8/112	@AK_FINAL_Celegans_3HCD_3ITMS2_merged.mgf
	High	eLESELDGEQR	F11C3.3	1	1	CID	N-Term(TMT6plex)	44.71	0.000687962	0.6	1	38		123838	Unique	Used	1.17828	0.938286	0.974331	0.89973	1.15533	253970	236864	255408	295275	325963	345956	2	767.384	1533.76	0.860682	25.0333	1368	1368	MS2	7/84	@AK_FINAL_Celegans_3HCD_merged.mgf
	High	sQLTSQLEEAR	F11C3.3	1	1	CID	N-Term(TMT6plex)	44.7	0.00126389	1	1	40		123831	Unique	Used	1.27142	0.967168	1.01327	1.09111	1.00654	123204	110490	144838	138076	148659	181101	2	745.904	1490.8	-0.127395	24.9167	1359	1359	MS2	7/116	@AK_FINAL_Celegans_3HCD_merged.mgf
	High	iAQENIDESGR	F11C3.3	1	1	CID	N-Term(TMT6plex)	44.65	0.000786652	0.755556	1	38			No Quan Values	Not Used												2	730.88	1460.75	-0.417538	22.75	1539	1539	MS2	8/112	@AK_FINAL_Celegans_3HCD_3ITMS2_merged.mgf
	High	eLEELGEk	F11C3.3	1	1	CID	N-Term(TMT6plex), K8(TMT6plex)	44.51	0.00153458	0.666667	1	41		125189	Unique	Used	1.15729	1.09875	0.980806	0.959281	1.03926	69742.2	64615.4	71032.8	77022.5	98804.7	116576	2	702.903	1404.8	0.482688	27.15	1439	1439	MS2	7/56	@AK_FINAL_Celegans_3HCD_merged.mgf
	High	sQLTSQLEEAR	F11C3.3	1	1	CID	N-Term(TMT6plex)	44.48	0.00132778	0.681818	1	40		125078	Unique	Used	1.30008	1.02859	0.986975	1.0153	1.06726	68061.6	62664.2	79933.9	81892.2	91292.1	104887	2	745.904	1490.8	-0.69085	25.0833	1291	1291	MS2	8/116	@AK_FINAL_Celegans_3HCD_merged.mgf
	High	kLEGDINELEIALDHANk	F11C3.3	1	1	CID	N-Term(TMT6plex), K1(TMT6plex), K18(TMT6plex)	44.3	0.00102915	1	1	39			No Quan Values	Not Used												4	678.141	2709.54	1.02704	41.2	3391	3391	MS2	12/204	@AK_FINAL_Celegans_3HCD_3ITMS2_merged.mgf
	High	eLESELDGEQR	F11C3.3	1	1	CID	N-Term(TMT6plex)	43.9	0.00078217	1	1	37		139276	Unique	Used	1.1559	0.949609	0.897342	0.981084	0.977042	88858.6	89983.8	95541.9	101296	109879	137899	2	767.383	1533.76	-0.325944	25.1	1381	1381	MS2	7/84	@AK_FINAL_Celegans_3HCD_merged.mgf
	High	aTDLTLASk	F11C3.3	1	1	CID	N-Term(TMT6plex), K9(TMT6plex)	43.78	0.00165423	1	1	41			No Quan Values	Not Used												2	689.421	1377.84	-0.284446	25.3167	1947	1947	MS2	8/64	@AK_FINAL_Celegans_3HCD_3ITMS2_merged.mgf
	High	kLEGEIQAIHADLDETLNEYk	F11C3.3	1	1	CID	N-Term(TMT6plex), K1(TMT6plex), K21(TMT6plex)	43.7	0.00138425	0.545455	1	40		130532	Unique	Used				1.06773	0.944105			2775.75	2704.1	3523.4	4576.13	3	1039.57	3116.71	-0.195896	37.2333	2478	2478	MS2	7/240	@AK_FINAL_Celegans_3HCD_merged.mgf
	High	iAQENIDESGR	F11C3.3	1	1	CID	N-Term(TMT6plex)	43.67	0.000985786	1	1	38		124918	Unique	Used	1.30631	1.02644	1.05932	0.93522	0.932642	90901.8	77977.4	99449.2	110610	109259	143647	2	730.881	1460.75	-0.335388	22.2333	1078	1078	MS2	8/112	@AK_FINAL_Celegans_3HCD_merged.mgf
	High	lATILTGFQSQIR	F11C3.3	1	1	CID	N-Term(TMT6plex)	43.64	0.0015311	1	1	40			No Quan Values	Not Used												2	838.998	1676.99	-0.0416938	37.1333	3041	3041	MS2	9/112	@AK_FINAL_Celegans_3HCD_3ITMS2_merged.mgf
	High	lHSENGDLVR	F11C3.3	1	1	CID	N-Term(TMT6plex)	43.6	0.0016413	1	1	40		135453	Unique	Used	1.52461	1.11987	0.793001	1.04942	0.986499	5095.55	5839.03	7971.96	7901.75	7965.15	9900.44	3	456.919	1368.74	-0.983787	21.6	1076	1076	MS2	6/92	@AK_FINAL_Celegans_3HCD_merged.mgf
	High	aQVEVSQIR	F11C3.3	1	1	CID	N-Term(TMT6plex)	43.52	0.00150063	1	1	40			No Quan Values	Not Used												2	629.869	1258.73	-1.15189	22.75	1746	1746	MS2	8/92	@AK_FINAL_Celegans_3HCD_3ITMS2_merged.mgf
	High	vTLEDQIVQTNPVLEAFGNAk	F11C3.3;T18D3.4	2	2	CID	N-Term(TMT6plex), K21(TMT6plex)	43.46	0.00139979	0.697674	1	40			No Quan Values	Not Used												3	915.513	2744.53	0.721964	36.5833	2011	2011	MS2	6/220	@AK_FINAL_Celegans_3HCD_merged.mgf
	High	vGTEWVSk	R06C7.10;F11C3.3	2	2	CID	N-Term(TMT6plex), K8(TMT6plex)	43.25	0.00176722	1	1	40			No Quan Values	Not Used												2	682.403	1363.8	-0.434023	26.7	2090	2090	MS2	7/56	@AK_FINAL_Celegans_3HCD_3ITMS2_merged.mgf
	High	lHSENGDLVR	F11C3.3	1	1	CID	N-Term(TMT6plex)	43.15	0.00182291	1	1	40		137701	Unique	Used	2.07371	1.02596	1.63897	1.20758	1.09734	18814.4	10431.4	31024.1	26723.2	20674.5	23102.1	3	456.919	1368.74	-1.64133	20.9667	1063	1063	MS2	7/92	@AK_FINAL_Celegans_3HCD_merged.mgf
	High	lQDLIDk	F11C3.3	1	1	CID	N-Term(TMT6plex), K7(TMT6plex)	43.12	0.00166979	0.627907	1	40		124176	Unique	Used	1.30383	1.13079	0.941475	0.927168	0.947413	56367.9	54406	64812	72711.2	79657.3	103096	2	651.905	1302.8	0.121338	30.8	1819	1819	MS2	6/68	@AK_FINAL_Celegans_3HCD_merged.mgf
	High	hTDAVAELTDQLDQLNk	F11C3.3	1	1	CID	N-Term(TMT6plex), K17(TMT6plex)	43.04	0.00201865	1	1	41			No Quan Values	Not Used												3	790.429	2369.27	0.0174948	34.35	2838	2838	MS2	12/152	@AK_FINAL_Celegans_3HCD_3ITMS2_merged.mgf
	High	lATILTGFQSQIR	F11C3.3	1	1	CID	N-Term(TMT6plex)	43	0.00166144	1	1	40		138496	Unique	Used	1.29429	1.07293	1.10996	0.825934	0.971081	17596.9	14406.3	17456.3	21984.3	22140.4	27956.8	2	838.999	1676.99	0.542686	36.85	2127	2127	MS2	7/112	@AK_FINAL_Celegans_3HCD_merged.mgf
	High	dLTDQLGEGGR	F11C3.3;K12F2.1	2	2	CID	N-Term(TMT6plex)	42.84	0.00138059	0.767442	1	39			No Quan Values	Not Used												2	695.362	1389.72	-0.87782	25.0667	1884	1884	MS2	10/104	@AK_FINAL_Celegans_3HCD_3ITMS2_merged.mgf
	High	lATILTGFQSQIR	F11C3.3	1	1	CID	N-Term(TMT6plex)	42.77	0.00173594	1	1	40		120742	Unique	Used	1.46036	1.06854	1.06111	0.924597	1.02294	109104	93433.9	132533	149100	143608	172142	2	838.999	1676.99	0.983953	34.4333	2377	2377	MS2	6/112	@AK_FINAL_Celegans_3HCD_merged.mgf
	High	yAILAAk	R06C7.10;F11C3.3	2	2	CID	N-Term(TMT6plex), K7(TMT6plex)	42.72	0.00107447	0.674419	1	38		129976	Not Unique	Used	1.4085	1.15773	0.991914	0.956323	0.970787	1.67479e+06	1.53429e+06	2.06154e+06	2.24229e+06	2.39515e+06	3.02528e+06	2	604.394	1207.78	-0.357614	27.8	1713	1713	MS2	6/48	@AK_FINAL_Celegans_3HCD_merged.mgf
	High	aGLLIVQR	F11C3.3	1	1	CID	N-Term(TMT6plex)	42.69	0.000503282	0.651163	1	34			No Quan Values	Not Used												2	549.863	1098.72	-0.373089	27.8833	2270	2270	MS2	6/60	@AK_FINAL_Celegans_3HCD_3ITMS2_merged.mgf
	High	aQVEVSQIR	F11C3.3	1	1	CID	N-Term(TMT6plex)	42.65	0.00183347	1	1	40			No Quan Values	Not Used												2	629.869	1258.73	-1.15189	22.7667	1748	1748	MS2	7/92	@AK_FINAL_Celegans_3HCD_3ITMS2_merged.mgf
	High	eLEELGEk	F11C3.3	1	1	CID	N-Term(TMT6plex), K8(TMT6plex)	42.61	0.0023713	0.627907	1	41		120163	Unique	Used	1.2469	1.12244	1.0028	1.04804	0.995602	1.43733e+06	1.30246e+06	1.63258e+06	1.62032e+06	2.01054e+06	2.47619e+06	2	702.903	1404.8	0.397267	25.7167	1603	1603	MS2	7/56	@AK_FINAL_Celegans_3HCD_merged.mgf
	High	dLTDQLGEGGR	F11C3.3;K12F2.1	2	2	CID	N-Term(TMT6plex)	42.45	0.00151599	0.666667	1	39			No Quan Values	Not Used												2	695.361	1389.72	-1.48226	25.1333	1889	1889	MS2	10/104	@AK_FINAL_Celegans_3HCD_3ITMS2_merged.mgf
	High	fEGEGLLk	F11C3.3	1	1	CID	N-Term(TMT6plex), K8(TMT6plex)	42.26	0.00218105	0.5	1	40		138171	Unique	Used	1.45023	1.04609	1.06437	1.03132	1.02722	77985.3	66579.9	99387.2	100240	100578	120059	2	675.905	1350.8	0.19846	29.9667	1689	1689	MS2	14/56	@AK_FINAL_Celegans_3HCD_merged.mgf
	High	aQVEVSQIR	F11C3.3	1	1	CID	N-Term(TMT6plex)	42.15	0.00233453	0.714286	1	40			No Quan Values	Not Used												2	629.87	1258.73	0.595901	24.2	1777	1777	MS2	7/92	@AK_FINAL_Celegans_3HCD_3ITMS2_merged.mgf
	High	lEQTLDDLEDSLER	F11C3.3	1	1	CID	N-Term(TMT6plex)	41.98	0.00203789	1	1	40		124509	Unique	Used	1.32953	1.06649	0.861345	0.878384	1.18116	28226.9	29779	33620.1	39812.5	44283.9	45972.2	2	952.986	1904.97	0.0787836	37.7167	2266	2266	MS2	13/148	@AK_FINAL_Celegans_3HCD_merged.mgf
	High	aDELEDAk	F11C3.3	1	1	CID	N-Term(TMT6plex), K8(TMT6plex)	41.9	0.0028086	0.642857	1	41		123765	Unique	Used	1.2751	1.03907	0.937535	1.01946	1.07006	204195	197916	241652	246561	284071	325519	2	674.872	1348.74	-0.149711	23.8333	1271	1271	MS2	7/56	@AK_FINAL_Celegans_3HCD_merged.mgf
	High	dLTDQLGEGGR	F11C3.3;K12F2.1	2	2	CID	N-Term(TMT6plex)	41.89	0.00171816	0.619048	1	39		139237	Not Unique	Used	1.33229	1.03858	0.994163	0.96404	0.980432	111969	102344	130773	141100	144286	180452	2	695.362	1389.72	-0.87782	24.5	1329	1329	MS2	14/104	@AK_FINAL_Celegans_3HCD_merged.mgf
	High	lATILTGFQSQIR	F11C3.3	1	1	CID	N-Term(TMT6plex)	41.88	0.00227995	1	1	40			No Quan Values	Not Used												2	838.999	1676.99	0.328016	37.0167	3032	3032	MS2	8/112	@AK_FINAL_Celegans_3HCD_3ITMS2_merged.mgf
	High	nTSTDLFk	F11C3.3	1	1	CID	N-Term(TMT6plex), K8(TMT6plex)	41.87	0.00182361	0.357143	1	39		139388	Unique	Used	1.25108	1.00825	1.00431	1.11578	1.01522	134305	121520	157719	147031	170450	205870	2	692.398	1383.79	-0.485566	27	1531	1531	MS2	14/84	@AK_FINAL_Celegans_3HCD_merged.mgf
	High	iAQENIDESGR	F11C3.3	1	1	CID	N-Term(TMT6plex)	41.87	0.0014823	1	1	38			No Quan Values	Not Used												2	730.881	1460.75	-0.157398	22.9	1671	1671	MS2	8/112	@AK_FINAL_Celegans_3HCD_3ITMS2_merged.mgf
	High	aDELEDAk	F11C3.3	1	1	CID	N-Term(TMT6plex), K8(TMT6plex)	41.81	0.00302561	0.666667	1	41		121444	Unique	Used	1.17596	1.11167	1.03402	0.960963	1.10124	230770	202802	233133	252349	332730	370480	2	674.871	1348.73	-0.876318	24.1667	1304	1304	MS2	7/56	@AK_FINAL_Celegans_3HCD_merged.mgf
	High	eEQAEPDGTDEAEk	F11C3.3	1	1	CID	N-Term(TMT6plex), K14(TMT6plex)	41.8	0.00102738	0.714286	1	37			No Quan Values	Not Used												3	669.325	2005.96	0.0804851	21.1833	1527	1527	MS2	10/148	@AK_FINAL_Celegans_3HCD_3ITMS2_merged.mgf
	High	eEQAEPDGTDEAEk	F11C3.3	1	1	CID	N-Term(TMT6plex), K14(TMT6plex)	41.8	0.00102738	0.714286	1	37			No Quan Values	Not Used												3	669.325	2005.96	0.0804851	21.1833	1527	1527	MS2	10/148	@AK_FINAL_Celegans_3HCD_3ITMS2_merged.mgf
	High	eEQAEPDGTDEAEk	F11C3.3	1	1	CID	N-Term(TMT6plex), K14(TMT6plex)	41.75	0.00102925	0.690476	1	36			No Quan Values	Not Used												3	669.325	2005.96	-0.652331	21.05	1408	1408	MS2	18/148	@AK_FINAL_Celegans_3HCD_3ITMS2_merged.mgf
	High	qLQDFTSLk	F11C3.3	1	1	CID	N-Term(TMT6plex), K9(TMT6plex)	41.56	0.00254506	1	1	40			No Quan Values	Not Used												2	769.454	1537.9	1.37075	28.9167	2316	2316	MS2	8/96	@AK_FINAL_Celegans_3HCD_3ITMS2_merged.mgf
	High	dLTDQLGEGGR	F11C3.3;K12F2.1	2	2	CID	N-Term(TMT6plex)	41.44	0.00197752	0.731707	1	39		123796	Not Unique	Used	1.30243	0.882467	0.998217	1.03424	0.959621	365620	332834	431852	434331	394794	504462	2	695.362	1389.72	-0.0862909	24.3333	1312	1312	MS2	9/104	@AK_FINAL_Celegans_3HCD_merged.mgf
	High	lEQTLDDLEDSLER	F11C3.3	1	1	CID	N-Term(TMT6plex)	41.23	0.00249737	0.756098	1	40		127489	Unique	Used	1.20477	1.1243	0.896647	1.01757	1.17948	41123.5	41676.5	46970.7	48013.8	66590.8	69228.1	2	952.987	1904.97	0.845201	37.25	2637	2637	MS2	7/148	@AK_FINAL_Celegans_3HCD_merged.mgf
	High	fEGEGLLk	F11C3.3	1	1	CID	N-Term(TMT6plex), K8(TMT6plex)	41.14	0.00281502	0.560976	1	40			No Quan Values	Not Used												2	675.906	1350.8	0.376132	28.35	2376	2376	MS2	7/56	@AK_FINAL_Celegans_3HCD_3ITMS2_merged.mgf
	High	iQEkEEEFENTR	R06C7.10;F11C3.3;K12F2.1	3	3	CID	N-Term(TMT6plex), K4(TMT6plex)	41.09	0.00308491	0.682927	1	41		129777	Not Unique	Used	1.3746	1.18339	0.81954	1.08686	0.814662	1.10633e+06	1.22669e+06	1.56032e+06	1.49329e+06	1.60791e+06	2.42014e+06	3	670.69	2010.05	-0.248028	24.95	1446	1446	MS2	8/128	@AK_FINAL_Celegans_3HCD_merged.mgf
	High	fEGEGLLk	F11C3.3	1	1	CID	N-Term(TMT6plex), K8(TMT6plex)	41.07	0.00306007	0.560976	1	41			No Quan Values	Not Used												2	675.906	1350.81	1.36813	29.1333	2339	2339	MS2	7/56	@AK_FINAL_Celegans_3HCD_3ITMS2_merged.mgf
	High	eLEELGEk	F11C3.3	1	1	CID	N-Term(TMT6plex), K8(TMT6plex)	41.05	0.00351	0.682927	1	41		138022	Unique	Used	1.2566	1.19518	1.01821	0.96298	0.978174	80497.7	71840.2	87624.4	94648.3	117875	147762	2	702.903	1404.8	-0.0440775	27.0667	1491	1491	MS2	14/56	@AK_FINAL_Celegans_3HCD_merged.mgf
	High	eLEELGEk	F11C3.3	1	1	CID	N-Term(TMT6plex), K8(TMT6plex)	41.03	0.0035262	0.682927	1	41		126779	Unique	Used	1.15251	1.18502	1.02927	0.994242	1.00924	1.3115e+06	1.15788e+06	1.32436e+06	1.38554e+06	1.9275e+06	2.34183e+06	2	702.903	1404.8	-0.0440775	26.05	1684	1684	MS2	7/56	@AK_FINAL_Celegans_3HCD_merged.mgf
	High	vFNWLVk	F11C3.3	1	1	CID	N-Term(TMT6plex), K7(TMT6plex)	40.92	0.00285611	0.731707	1	40		130488	Unique	Used	1.5687	1.34612	1.02478	1.05175	0.944797	155722	138083	220639	218211	251115	325905	2	682.422	1363.84	-9.57	36.1167	2406	2406	MS2	6/64	@AK_FINAL_Celegans_3HCD_merged.mgf
	High	lATILTGFQSQIR	F11C3.3	1	1	CID	N-Term(TMT6plex)	40.91	0.0028708	0.756098	1	40		120743	Unique	Used				0.822651	1.48649			13428.1	16978.7	16248.7	13403.4	3	559.668	1676.99	-0.117204	34.45	2378	2378	MS2	11/112	@AK_FINAL_Celegans_3HCD_merged.mgf
	High	lATILTGFQSQIR	F11C3.3	1	1	CID	N-Term(TMT6plex)	40.82	0.00274463	0.756098	1	40		128960	Unique	Used	1.18923	1.00263	0.992347	0.87905	1.14325	25369.8	23231.5	25206.9	29827.1	34302.8	36791.5	2	838.999	1676.99	0.614243	36.3333	2360	2360	MS2	7/112	@AK_FINAL_Celegans_3HCD_merged.mgf
	High	nTSTDLFk	F11C3.3	1	1	CID	N-Term(TMT6plex), K8(TMT6plex)	40.75	0.00227177	0.341463	1	39		126770	Unique	Used	1.27055	1.02919	1.0862	1.06337	1.01263	1.88344e+06	1.57567e+06	2.11548e+06	2.06932e+06	2.3493e+06	2.84476e+06	2	692.398	1383.79	0.396072	25.9167	1672	1672	MS2	14/84	@AK_FINAL_Celegans_3HCD_merged.mgf
	High	qRPREEQAEPDGTDEAEk	F11C3.3	1	1	CID	N-Term(TMT6plex), K18(TMT6plex)	40.72	0.00280009	0.731707	1	40			No Quan Values	Not Used												4	636.574	2543.28	0.638869	18.6667	867	867	MS2	14/204	@AK_FINAL_Celegans_3HCD_merged.mgf
	High	kHQEEINR	F11C3.3	1	1	CID	N-Term(TMT6plex), K1(TMT6plex)	40.71	0.00278107	0.634146	1	40		153055	Unique	Used					1.43391			3353.82		3756.37	3212.2	4	378.723	1511.87	0.109017	17.6167	880	880	MS2	6/84	@AK_FINAL_Celegans_3HCD_merged.mgf
	High	tQLSDAEER	F11C3.3	1	1	CID	N-Term(TMT6plex)	40.7	0.00245979	1	1	39			No Quan Values	Not Used												2	639.33	1277.65	-0.892199	20.7833	1508	1508	MS2	6/92	@AK_FINAL_Celegans_3HCD_3ITMS2_merged.mgf
	High	hTDAVAELTDQLDQLNk	F11C3.3	1	1	CID	N-Term(TMT6plex), K17(TMT6plex)	40.53	0.00350948	0.536585	1	41		128721	Unique	Used	1.06194	1.11475	1.03669	1.18692	0.93245	4679.47	4101.76	4732.15	4147.08	6169.16	8112.55	3	790.429	2369.27	0.41002	31.75	2039	2039	MS2	11/152	@AK_FINAL_Celegans_3HCD_merged.mgf
	High	iAQENIDESGR	F11C3.3	1	1	CID	N-Term(TMT6plex)	40.5	0.00199195	1	1	38			No Quan Values	Not Used												2	730.88	1460.75	-1.17057	22.8333	1546	1546	MS2	8/112	@AK_FINAL_Celegans_3HCD_3ITMS2_merged.mgf
	High	lATILTGFQSQIR	F11C3.3	1	1	CID	N-Term(TMT6plex)	40.4	0.00302332	1	1	40		127400	Unique	Used	1.374	1.09224	0.974714	0.935235	0.954882	47415.8	44204.8	56749.6	63117.1	63920.1	82081.4	2	838.999	1676.99	0.840839	35.5167	2516	2516	MS2	6/112	@AK_FINAL_Celegans_3HCD_merged.mgf
	High	lQDLIDk	F11C3.3	1	1	CID	N-Term(TMT6plex), K7(TMT6plex)	40.39	0.00313084	0.45	1	40		127056	Unique	Used	1.15196	1.05454	1.04049	1.02962	0.991099	596192	520679	609410	615653	768085	950275	2	651.905	1302.8	0.0138778	30.0833	2056	2056	MS2	12/68	@AK_FINAL_Celegans_3HCD_merged.mgf
	High	qLQDFTSLk	F11C3.3	1	1	CID	N-Term(TMT6plex), K9(TMT6plex)	40.1	0.00362066	0.75	1	40		126973	Unique	Used	1.22094	1.0996	1.05325	1.0921	0.981467	711024	613443	788634	751132	944638	1.18018e+06	2	769.454	1537.9	0.499434	28.8667	1945	1945	MS2	12/96	@AK_FINAL_Celegans_3HCD_merged.mgf
	High	iAQENIDESGR	F11C3.3	1	1	CID	N-Term(TMT6plex)	39.97	0.00231594	1	1	38			No Quan Values	Not Used												2	730.879	1460.75	-1.92361	22.6667	1676	1676	MS2	10/112	@AK_FINAL_Celegans_3HCD_3ITMS2_merged.mgf
	High	kLEGDINELEIALDHANk	F11C3.3	1	1	CID	N-Term(TMT6plex), K1(TMT6plex), K18(TMT6plex)	39.95	0.00292852	1	1	39	27		No Quan Values	Not Used												4	678.14	2709.54	-0.685423	40.2833	3328	3328	MS2	14/204	@AK_FINAL_Celegans_3HCD_3ITMS2_merged.mgf
	High	qAEYEAADAR	F11C3.3	1	1	CID	N-Term(TMT6plex)	39.73	0.0019527	1	1	37			No Quan Values	Not Used												2	676.835	1352.66	-0.68008	20.3667	1359	1359	MS2	8/108	@AK_FINAL_Celegans_3HCD_3ITMS2_merged.mgf
	High	eLEESSAk	F11C3.3	1	1	CID	N-Term(TMT6plex), K8(TMT6plex)	39.68	0.0043543	1	1	41		126429	Unique	Used	1.36329	1.16948	1.06477	1.03622	0.951288	2.69158e+06	2.29707e+06	3.23171e+06	3.24404e+06	3.71862e+06	4.79322e+06	2	675.879	1350.75	-0.697331	21.1333	1216	1216	MS2	7/56	@AK_FINAL_Celegans_3HCD_merged.mgf
	High	eLEESSAk	F11C3.3	1	1	CID	N-Term(TMT6plex), K8(TMT6plex)	39.46	0.00458056	1	1	41		119843	Unique	Used	1.30151	1.12974	1.03668	1.06802	0.989778	1.96358e+06	1.72119e+06	2.31337e+06	2.25304e+06	2.71275e+06	3.36069e+06	2	675.879	1350.75	-0.697331	21.1667	1175	1175	MS2	14/56	@AK_FINAL_Celegans_3HCD_merged.mgf
	High	iNELQEALDAANSk	F11C3.3	1	1	CID	N-Term(TMT6plex), K14(TMT6plex)	39.45	0.00489757	0.589744	1	41		120576	Unique	Used	1.81995	1.28699	0.946327	0.879535	0.810446	55046.6	52858.3	85671.5	101318	80625.6	121985	3	658.702	1974.09	0.887218	31.7833	2153	2153	MS2	12/152	@AK_FINAL_Celegans_3HCD_merged.mgf
	High	yAILAAk	R06C7.10;F11C3.3	2	2	CID	N-Term(TMT6plex), K7(TMT6plex)	39.44	0.00228663	0.692308	1	38		120258	Not Unique	Used	1.26242	1.12122	1.01249	1.02888	0.933578	886067	795241	1.00499e+06	1.01602e+06	1.18885e+06	1.56147e+06	2	604.394	1207.78	-0.357614	27.0667	1729	1729	MS2	6/48	@AK_FINAL_Celegans_3HCD_merged.mgf
	High	lQDLIDk	F11C3.3	1	1	CID	N-Term(TMT6plex), K7(TMT6plex)	39.4	0.00393243	0.538462	1	40		121837	Unique	Used	1.36524	1.13081	0.905679	0.906056	1.01058	68177.6	68405.5	82658.2	94893.4	101808	123529	2	651.905	1302.8	-0.262449	31.2167	1829	1829	MS2	6/68	@AK_FINAL_Celegans_3HCD_merged.mgf
	High	iNELQEALDAANSk	F11C3.3	1	1	CID	N-Term(TMT6plex), K14(TMT6plex)	39.32	0.00496452	0.692308	1	41		127211	Unique	Used	0.853509	1.22037	0.837104	1.1771	1.00426	62070.4	67379.5	55850	49353	103775	126709	3	658.702	1974.09	0.704856	32.4167	2263	2263	MS2	11/152	@AK_FINAL_Celegans_3HCD_merged.mgf
	High	aDELEDAk	F11C3.3	1	1	CID	N-Term(TMT6plex), K8(TMT6plex)	39.28	0.00518751	0.538462	1	41		126573	Unique	Used	1.22579	1.18307	1.06918	1.00194	1.02091	1.10443e+06	938666	1.17e+06	1.21465e+06	1.60219e+06	1.92434e+06	2	674.872	1348.74	0.487923	23.1167	1408	1408	MS2	7/56	@AK_FINAL_Celegans_3HCD_merged.mgf
	High	vGTEWVSk	R06C7.10;F11C3.3	2	2	CID	N-Term(TMT6plex), K8(TMT6plex)	39.11	0.00454153	0.641026	1	40		128438	Not Unique	Used	1.41657	1.22965	1.10768	1.07619	0.988087	364773	299247	455444	440202	531586	659684	2	682.403	1363.8	-0.258044	27.4333	1661	1661	MS2	12/56	@AK_FINAL_Celegans_3HCD_merged.mgf
	High	eLESELDGEQR	F11C3.3	1	1	CID	N-Term(TMT6plex)	39.11	0.00238737	0.717949	1	37		121517	Unique	Used	1.20246	0.920338	0.928171	1.11781	1.08793	107820	105559	126550	117760	134698	151816	2	767.383	1533.76	-0.651941	25.3833	1401	1401	MS2	7/84	@AK_FINAL_Celegans_3HCD_merged.mgf
	High	aNADIQQWk	F11C3.3	1	1	CID	N-Term(TMT6plex), K9(TMT6plex)	39.05	0.00519585	0.487179	1	41		126775	Unique	Used	1.21643	1.13705	1.00893	1.04923	0.967919	380415	342626	420547	416919	529143	670334	2	766.435	1531.86	-0.0143094	25.9833	1678	1678	MS2	7/92	@AK_FINAL_Celegans_3HCD_merged.mgf
	High	eAEELEk	F11C3.3	1	1	CID	N-Term(TMT6plex), K7(TMT6plex)	38.93	0.00557171	0.435897	2	41		123721	Redundant	Not Used	1.32169	1.10747	1.038	0.960178	1.02453	175202	153379	198488	215025	241671	289240	2	653.368	1305.73	-0.460984	23.1	1212	1212	MS2	12/48	@AK_FINAL_Celegans_3HCD_merged.mgf
	High	eQFFNAEk	F11C3.3	1	1	CID	N-Term(TMT6plex), K8(TMT6plex)	38.84	0.00364422	0.717949	1	39			No Quan Values	Not Used												2	735.903	1470.8	0.0122926	29.3333	2181	2181	MS2	7/80	@AK_FINAL_Celegans_3HCD_3ITMS2_merged.mgf
	High	dLTDQLGEGGR	F11C3.3;K12F2.1	2	2	CID	N-Term(TMT6plex)	38.8	0.00340769	0.74359	1	39			No Quan Values	Not Used												2	695.363	1389.72	0.705237	23.6667	1921	1921	MS2	10/104	@AK_FINAL_Celegans_3HCD_3ITMS2_merged.mgf
	High	tSLFTNLESTk	F11C3.3	1	1	CID	N-Term(TMT6plex), K11(TMT6plex)	38.78	0.00516493	0.74359	1	40		121836	Unique	Used	1.35971	1.04409	1.00472	1.01466	0.925035	37410.2	33835.3	45547.7	46693	46667.4	61860.4	2	849.988	1698.97	0.116588	31.2	1828	1828	MS2	10/100	@AK_FINAL_Celegans_3HCD_merged.mgf
	High	dAEDLAAQLDQETSGk	F11C3.3	1	1	CID	N-Term(TMT6plex), K16(TMT6plex)	38.59	0.0055481	1	1	41	26		No Quan Values	Not Used												3	717.039	2149.1	0.377576	30.5333	2217	2217	MS2	6/152	@AK_FINAL_Celegans_3HCD_3ITMS2_merged.mgf
	High	qTVAAQAk	F11C3.3	1	1	CID	N-Term(TMT6plex), K8(TMT6plex)	38.55	0.00689806	0.717949	1	42		121210	Unique	Used	1.3437	1.05655	1.02374	1.08088	1.0066	84557.3	75056	104068	100148	110922	135119	2	637.895	1274.78	-0.417263	20.0167	992	992	MS2	7/84	@AK_FINAL_Celegans_3HCD_merged.mgf
	High	lHSENGDLVR	F11C3.3	1	1	CID	N-Term(TMT6plex)	38.52	0.00528674	1	1	40		134553	Unique	Used	1.40349	0.976026	1.54879	1.13186	1.29604	6421.56	3767.66	7095.71	6520.9	7455.62	7053.78	3	456.919	1368.74	-0.983787	21.3167	1078	1078	MS2	6/92	@AK_FINAL_Celegans_3HCD_merged.mgf
	High	aTDLTLASk	F11C3.3	1	1	CID	N-Term(TMT6plex), K9(TMT6plex)	38.51	0.00548213	0.717949	1	40			No Quan Values	Not Used												2	689.422	1377.84	0.426814	25.0833	2064	2064	MS2	7/64	@AK_FINAL_Celegans_3HCD_3ITMS2_merged.mgf
	High	vFNWLVk	F11C3.3	1	1	CID	N-Term(TMT6plex), K7(TMT6plex)	38.43	0.00409114	1	1	39		120729	Unique	Used	1.4281	1.18401	1.16706	1.02961	1.07724	241106	187733	290082	293058	346445	394349	2	682.429	1363.85	0.0939106	34.2167	2359	2359	MS2	6/64	@AK_FINAL_Celegans_3HCD_merged.mgf
	High	eAEELEk	F11C3.3	1	1	CID	N-Term(TMT6plex), K7(TMT6plex)	38.37	0.00663689	0.394737	2	41		122517	Redundant	Not Used	1.27112	1.04674	1.05052	0.947307	0.930476	72177	62433.6	77655.8	85268.4	88693	116880	2	653.368	1305.73	-1.11962	23.4333	1194	1194	MS2	12/48	@AK_FINAL_Celegans_3HCD_merged.mgf
	High	eEQAEPDGTDEAEk	F11C3.3	1	1	CID	N-Term(TMT6plex), K14(TMT6plex)	38.3	0.00230001	0.578947	1	37			No Quan Values	Not Used												3	669.325	2005.96	-0.00924744	20.8667	1417	1417	MS2	10/148	@AK_FINAL_Celegans_3HCD_3ITMS2_merged.mgf
	High	dLTDQLGEGGR	F11C3.3;K12F2.1	2	2	CID	N-Term(TMT6plex)	37.6	0.00460517	0.526316	1	39		121475	Not Unique	Used	1.38509	1.02275	0.993148	0.917431	1.03842	223280	204295	264275	299632	292556	345457	2	695.362	1389.72	-0.345337	24.7	1345	1345	MS2	7/104	@AK_FINAL_Celegans_3HCD_merged.mgf
	High	yNcLNWLEk	F11C3.3;T18D3.4	2	2	CID	N-Term(TMT6plex), C3(Carbamidomethyl), K9(TMT6plex)	37.59	0.00647081	1	1	40		130270	Not Unique	Used	1.53932	1.30669	0.979554	1.09226	0.901331	212241	196891	307157	292510	330440	449537	2	849.458	1697.91	-0.191954	32.1833	2109	2109	MS2	11/92	@AK_FINAL_Celegans_3HCD_merged.mgf
	High	vFNWLVk	F11C3.3	1	1	CID	N-Term(TMT6plex), K7(TMT6plex)	37.47	0.00510323	0.567568	1	39			No Quan Values	Not Used												2	682.429	1363.85	0.181897	36.2833	3034	3034	MS2	12/64	@AK_FINAL_Celegans_3HCD_3ITMS2_merged.mgf
	High	eAEELEk	F11C3.3	1	1	CID	N-Term(TMT6plex), K7(TMT6plex)	37.45	0.00735738	0.405405	2	41		126511	Redundant	Not Used	1.41941	1.09259	0.986632	1.00034	1.00879	2.54176e+06	2.34101e+06	3.2352e+06	3.36401e+06	3.51316e+06	4.27024e+06	2	653.366	1305.73	-3.92266	22.2667	1325	1325	MS2	6/48	@AK_FINAL_Celegans_3HCD_merged.mgf
	High	lHSENGDLVR	F11C3.3	1	1	CID	N-Term(TMT6plex)	37.43	0.00656908	1	1	40		132255	Unique	Used	1.37206	0.986648	0.964598	0.917304	1.06827	21867.1	20600.1	25999.3	29481.7	28462	32669.3	3	456.918	1368.74	-1.90434	21.2	1063	1063	MS2	6/92	@AK_FINAL_Celegans_3HCD_merged.mgf
	High	lQDLIDk	F11C3.3	1	1	CID	N-Term(TMT6plex), K7(TMT6plex)	37.42	0.00620384	0.459459	1	40		139593	Unique	Used	1.16936	1.06302	0.974868	1.06353	0.928137	36619.6	34134.3	39827.3	38952.7	47275.8	62457.4	2	651.905	1302.8	-0.17034	31.05	1804	1804	MS2	6/68	@AK_FINAL_Celegans_3HCD_merged.mgf
	High	vFNWLVk	F11C3.3	1	1	CID	N-Term(TMT6plex), K7(TMT6plex)	37.34	0.00525829	0.702703	1	39			No Quan Values	Not Used												2	682.429	1363.85	0.0939106	38	3162	3162	MS2	12/64	@AK_FINAL_Celegans_3HCD_3ITMS2_merged.mgf
	High	vFNWLVk	F11C3.3	1	1	CID	N-Term(TMT6plex), K7(TMT6plex)	37.34	0.00525829	1	1	39		130472	Unique	Used	1.40206	1.19494	1.14041	1.05868	0.98073	93829.2	74765.6	113531	111546	130618	163309	2	682.429	1363.85	0.181897	35.75	2382	2382	MS2	5/64	@AK_FINAL_Celegans_3HCD_merged.mgf
	High	gNDLLVEIWQDYTTQEEAAAk	F11C3.3	1	1	CID	N-Term(TMT6plex), K21(TMT6plex)	37.33	0.00775768	1	1	41	25	127630	Unique	Used	1.12776	0.928599	1.25908	1.10096	0.673626	4557.23	3289.05	4332.4	4093.19	3769.18	6860.96	3	951.496	2852.47	0.564931	40.1667	2828	2828	MS2	11/236	@AK_FINAL_Celegans_3HCD_merged.mgf
	High	vFNWLVk	F11C3.3	1	1	CID	N-Term(TMT6plex), K7(TMT6plex)	37.3	0.00530695	0.702703	1	39			No Quan Values	Not Used												2	682.429	1363.85	0.181897	36.3	3036	3036	MS2	12/64	@AK_FINAL_Celegans_3HCD_3ITMS2_merged.mgf
	High	vFNWLVk	F11C3.3	1	1	CID	N-Term(TMT6plex), K7(TMT6plex)	37.19	0.00544308	0.702703	1	39			No Quan Values	Not Used												2	682.429	1363.85	0.0939106	38.1	3170	3170	MS2	12/64	@AK_FINAL_Celegans_3HCD_3ITMS2_merged.mgf
	High	eAEELEk	F11C3.3	1	1	CID	N-Term(TMT6plex), K7(TMT6plex)	37.11	0.00888057	0.378378	2	41		119920	Redundant	Not Used	1.31784	1.07761	1.00279	0.968453	0.9762	1.7639e+06	1.59841e+06	2.03423e+06	2.18487e+06	2.3431e+06	2.94313e+06	2	653.368	1305.73	-1.30343	22.25	1278	1278	MS2	12/48	@AK_FINAL_Celegans_3HCD_merged.mgf
	High	eAEELEk	F11C3.3	1	1	CID	N-Term(TMT6plex), K7(TMT6plex)	36.92	0.0088814	0.405405	2	41		124977	Redundant	Not Used	1.34134	1.09569	0.970721	1.03795	1.0168	99490.2	93134.2	122878	123141	139590	168336	2	653.368	1305.73	-1.48723	23.2667	1156	1156	MS2	12/48	@AK_FINAL_Celegans_3HCD_merged.mgf
	High	vFNWLVk	F11C3.3	1	1	CID	N-Term(TMT6plex), K7(TMT6plex)	36.87	0.00585929	0.702703	1	39		122100	Unique	Used	1.70147	1.21324	0.955307	1.03959	0.921827	28698.2	27298.2	45347.2	45372.6	42536.9	56581.3	2	682.429	1363.85	0.0059244	37.65	2227	2227	MS2	5/64	@AK_FINAL_Celegans_3HCD_merged.mgf
	High	kQAEYEAADAR	F11C3.3	1	1	CID	N-Term(TMT6plex), K1(TMT6plex)	36.85	0.00814792	0.432432	1	41		133521	Unique	Used	1.10294	0.909797	1.12397	0.961932	0.763427	18596.1	15034.5	16969.2	18349.4	17128.7	27511.5	3	570.645	1709.92	-0.852993	20.3	1059	1059	MS2	8/120	@AK_FINAL_Celegans_3HCD_merged.mgf
	High	eAEELEk	F11C3.3	1	1	CID	N-Term(TMT6plex), K7(TMT6plex)	36.79	0.00955962	0.405405	2	41		139157	Redundant	Not Used	1.27576	1.1187	0.973722	0.958299	0.930247	192057	179233	216273	234751	261417	344583	2	653.368	1305.73	-1.21152	23.2	1223	1223	MS2	6/48	@AK_FINAL_Celegans_3HCD_merged.mgf
	High	qTVAAQAk	F11C3.3	1	1	CID	N-Term(TMT6plex), K8(TMT6plex)	36.78	0.00868961	0.567568	1	41			No Quan Values	Not Used												2	637.894	1274.78	-1.86065	20.45	1483	1483	MS2	7/84	@AK_FINAL_Celegans_3HCD_3ITMS2_merged.mgf
	High	aDQAENSLSk	F11C3.3	1	1	CID	N-Term(TMT6plex), K10(TMT6plex)	36.76	0.00908819	1	1	41		121337	Unique	Used	1.4727	1.10558	1.08123	1.05148	0.930233	161030	135336	208915	206669	206217	271825	2	760.919	1520.83	-0.500989	22.4	1161	1161	MS2	8/100	@AK_FINAL_Celegans_3HCD_merged.mgf
	High	tLHPDFVQR	F11C3.3;T18D3.4	2	2	CID	N-Term(TMT6plex)	36.72	0.00687389	1	1	40		104227	Not Unique	Used	0.968805	20.7038	1.01069	1.09414		2.02609	1.82164	1.8196	1.72984		116.226	3	447.921	1341.75	-0.422248	33.55	2485	2485	MS2	6/68	@AK_FINAL_Celegans_3HCD_3ITMS2_merged.mgf
	High	eAEELEk	F11C3.3	1	1	CID	N-Term(TMT6plex), K7(TMT6plex)	36.59	0.0100102	0.27027	2	41			No Quan Values	Not Used												2	653.368	1305.73	-1.30343	22.2667	1777	1777	MS2	12/48	@AK_FINAL_Celegans_3HCD_3ITMS2_merged.mgf
	High	tQLSDAEER	F11C3.3	1	1	CID	N-Term(TMT6plex)	36.54	0.00634404	1	1	39			No Quan Values	Not Used												2	639.33	1277.65	-0.6887	20.8667	1515	1515	MS2	8/92	@AK_FINAL_Celegans_3HCD_3ITMS2_merged.mgf
	High	kHQEEINR	F11C3.3	1	1	CID	N-Term(TMT6plex), K1(TMT6plex)	36.53	0.00744809	0.648649	1	40		154843	Unique	Used	0.93663	0.852841	1.15462	1.03499	1.70601	3655.08	2876.6	2905.33	2919.88	4728.56	3398.63	4	378.723	1511.87	-0.790532	17.7667	919	919	MS2	9/84	@AK_FINAL_Celegans_3HCD_merged.mgf
	High	aGVLAHLEDIRDEk	F11C3.3	1	1	CID	N-Term(TMT6plex), K14(TMT6plex)	36.5	0.00855191	0.555556	1	40		148195	Unique	Used				1.07969	0.532416			5285.38	5091.95	4333.71	9980.8	4	506.793	2024.15	-1.43032	28.2833	1597	1597	MS2	10/116	@AK_FINAL_Celegans_3HCD_merged.mgf
	High	eAEELEk	F11C3.3	1	1	CID	N-Term(TMT6plex), K7(TMT6plex)	36.47	0.00985103	0.388889	2	41		121396	Redundant	Not Used	1.36769	1.11139	0.93949	1.04307	0.990328	203438	196772	260956	260232	289939	358993	2	653.368	1305.73	-1.48723	23.4	1240	1240	MS2	12/48	@AK_FINAL_Celegans_3HCD_merged.mgf
	High	sQLTSQLEEAR	F11C3.3	1	1	CID	N-Term(TMT6plex)	36.45	0.00823198	1	1	40		128262	Unique	Used	0.989081	0.895275	1.05001	0.986927	1.15525	217165	187940	185750	195771	256689	272452	2	745.906	1490.8	1.8447	24.8833	1425	1425	MS2	13/116	@AK_FINAL_Celegans_3HCD_merged.mgf
	High	aGVLAHLEDIRDEk	F11C3.3	1	1	CID	N-Term(TMT6plex), K14(TMT6plex)	36.33	0.00861394	0.555556	1	40		147233	Unique	Used				1.16598	1.26257			3020.61	2694.69	3727.78	3620.36	4	506.793	2024.15	-1.05485	29.7167	1715	1715	MS2	6/116	@AK_FINAL_Celegans_3HCD_merged.mgf
	High	tQLSDAEER	F11C3.3	1	1	CID	N-Term(TMT6plex)	36.29	0.00652023	0.694444	1	39			No Quan Values	Not Used												2	639.33	1277.65	-0.0312448	20.35	1375	1375	MS2	8/92	@AK_FINAL_Celegans_3HCD_3ITMS2_merged.mgf
	High	sLSQEIk	F11C3.3	1	1	CID	N-Term(TMT6plex), K7(TMT6plex)	36.16	0.0106283		2	41			No Quan Values	Not Used												2	631.89	1262.77	0.655763	24.4167	1919	1919	MS2	6/60	@AK_FINAL_Celegans_3HCD_3ITMS2_merged.mgf
	High	tQLSDAEER	F11C3.3	1	1	CID	N-Term(TMT6plex)	36.04	0.00690658	0.722222	1	39			No Quan Values	Not Used												2	639.33	1277.65	-0.0312448	20.3167	1373	1373	MS2	5/92	@AK_FINAL_Celegans_3HCD_3ITMS2_merged.mgf
	High	aDELEDAk	F11C3.3	1	1	CID	N-Term(TMT6plex), K8(TMT6plex)	36	0.0110523	0.527778	1	41		119977	Unique	Used	1.13391	1.13881	1.05485	1.00436	1.01114	2.11677e+06	1.82351e+06	2.08986e+06	2.16439e+06	2.95873e+06	3.588e+06	2	674.872	1348.74	0.0282338	23.05	1354	1354	MS2	7/56	@AK_FINAL_Celegans_3HCD_merged.mgf
	High	tQLSDAEER	F11C3.3	1	1	CID	N-Term(TMT6plex)	35.92	0.00731756	1	1	39			No Quan Values	Not Used												2	639.33	1277.65	-0.594778	21.4667	1464	1464	MS2	5/92	@AK_FINAL_Celegans_3HCD_3ITMS2_merged.mgf
	High	sLSQEIk	F11C3.3	1	1	CID	N-Term(TMT6plex), K7(TMT6plex)	35.82	0.0114938		2	41			No Quan Values	Not Used												2	631.89	1262.77	0.544896	23.6167	1917	1917	MS2	6/60	@AK_FINAL_Celegans_3HCD_3ITMS2_merged.mgf
	High	nTSTDLFk	F11C3.3	1	1	CID	N-Term(TMT6plex), K8(TMT6plex)	35.78	0.00722699	0.444444	1	39		120154	Unique	Used	1.22389	1.00055	1.04472	1.03689	1.01494	1.48775e+06	1.29406e+06	1.61835e+06	1.62346e+06	1.83901e+06	2.22179e+06	2	692.398	1383.79	0.569509	25.5833	1591	1591	MS2	6/84	@AK_FINAL_Celegans_3HCD_merged.mgf
	High	aGLLIVQR	F11C3.3	1	1	CID	N-Term(TMT6plex)	35.76	0.00248206	0.694444	1	34		129914	Unique	Used	1.34332	1.15194	0.853567	0.979514	1.10444	247154	263120	316539	336142	406398	451196	2	549.863	1098.72	-0.373089	26.8833	1629	1629	MS2	6/60	@AK_FINAL_Celegans_3HCD_merged.mgf
	High	tQLSDAEER	F11C3.3	1	1	CID	N-Term(TMT6plex)	35.75	0.00760967	1	1	39			No Quan Values	Not Used												2	639.33	1277.65	-0.594778	20.8167	1392	1392	MS2	5/92	@AK_FINAL_Celegans_3HCD_3ITMS2_merged.mgf
	High	tQLSDAEER	F11C3.3	1	1	CID	N-Term(TMT6plex)	35.6	0.00794595	1	1	39			No Quan Values	Not Used												2	639.33	1277.65	-0.313011	21.2333	1446	1446	MS2	5/92	@AK_FINAL_Celegans_3HCD_3ITMS2_merged.mgf
	High	tADEEAR	F11C3.3	1	1	CID	N-Term(TMT6plex)	35.47	0.00567584	0.685714	1	38			No Quan Values	Not Used												2	510.761	1020.51	-2.07731	16.3	1132	1132	MS2	6/48	@AK_FINAL_Celegans_3HCD_3ITMS2_merged.mgf
	High	aGLLIVQR	F11C3.3	1	1	CID	N-Term(TMT6plex)	35.44	0.00267185	0.657143	1	34			No Quan Values	Not Used												2	549.863	1098.72	-0.373089	27.8333	2266	2266	MS2	7/60	@AK_FINAL_Celegans_3HCD_3ITMS2_merged.mgf
	High	vFNWLVk	F11C3.3	1	1	CID	N-Term(TMT6plex), K7(TMT6plex)	35.43	0.00816291	0.685714	1	39			No Quan Values	Not Used												2	682.429	1363.85	0.0939106	38.0167	3164	3164	MS2	12/64	@AK_FINAL_Celegans_3HCD_3ITMS2_merged.mgf
	High	yNcLNWLEk	F11C3.3;T18D3.4	2	2	CID	N-Term(TMT6plex), C3(Carbamidomethyl), K9(TMT6plex)	35.3	0.010949	1	1	40		128771	Not Unique	Used	1.45144	1.23241	1.02857	1.23145	0.870031	80040.3	70712.9	112945	95401.1	112504	158558	2	849.459	1697.91	1.10376	32.6	2105	2105	MS2	9/92	@AK_FINAL_Celegans_3HCD_merged.mgf
	High	hQEEINR	F11C3.3	1	1	CID	N-Term(TMT6plex)	35.27	0.00747374	1	1	39		143922	Unique	Used	1.75234	1.62507		0.950263	1.59499		5121.96	4080.08	4466.11	6865.69	5278.17	3	385.542	1154.61	-0.300144	17.2333	837	837	MS2	6/68	@AK_FINAL_Celegans_3HCD_merged.mgf
	High	vFNWLVk	F11C3.3	1	1	CID	N-Term(TMT6plex), K7(TMT6plex)	35.26	0.00848877	0.685714	1	39			No Quan Values	Not Used												2	682.429	1363.85	0.0939106	36.5833	3056	3056	MS2	12/64	@AK_FINAL_Celegans_3HCD_3ITMS2_merged.mgf
	High	lAScDIEHYLLEk	F11C3.3	1	1	CID	N-Term(TMT6plex), C4(Carbamidomethyl), K13(TMT6plex)	35.2	0.0138314	1	1	41	28	130287	Unique	Used	1.42643	1.29273	0.971748	1.01727	0.863673	165370	154641	214903	219741	249432	354128	3	683.708	2049.11	0.340367	32.45	2133	2133	MS2	10/96	@AK_FINAL_Celegans_3HCD_merged.mgf
	High	sLSQEIk	F11C3.3	1	1	CID	N-Term(TMT6plex), K7(TMT6plex)	35.14	0.0135033		2	41		128231	Redundant	Not Used	1.27107	1.09997	1.02866	1.01888	0.990122	1.45421e+06	1.28463e+06	1.64026e+06	1.67453e+06	1.96361e+06	2.43178e+06	2	631.889	1262.77	-0.310365	24.4333	1383	1383	MS2	6/60	@AK_FINAL_Celegans_3HCD_merged.mgf
	High	qEQEHSQHVDR	F11C3.3	1	1	CID	N-Term(TMT6plex)	35.14	0.00488383	1	1	37		113171	Unique	Used	0.5762	12.3522	1.01069	4.10885		2.02609	1.82164	1.68458	0.426458	69.3421		4	406.202	1621.79	-0.569236	22.2833	1538	1538	MS2	11/120	@AK_FINAL_Celegans_3HCD_3ITMS2_merged.mgf
	High	dLTDQLGEGGR	F11C3.3;K12F2.1	2	2	CID	N-Term(TMT6plex)	35.09	0.00837852	0.685714	1	39		120016	Not Unique	Used	1.16851	0.949584	0.902203	0.990615	0.920626	890298	896716	969885	1.0184e+06	1.06169e+06	1.41407e+06	2	695.362	1389.72	0.273494	23.6	1406	1406	MS2	7/104	@AK_FINAL_Celegans_3HCD_merged.mgf
	High	nTSTDLFk	F11C3.3	1	1	CID	N-Term(TMT6plex), K8(TMT6plex)	34.96	0.00872886	0.428571	1	39			No Quan Values	Not Used												2	692.398	1383.79	0.569509	25.9167	2010	2010	MS2	12/84	@AK_FINAL_Celegans_3HCD_3ITMS2_merged.mgf
	High	hTDAVAELTDQLDQLNk	F11C3.3	1	1	CID	N-Term(TMT6plex), K17(TMT6plex)	34.94	0.0130175	1	1	41	28		No Quan Values	Not Used												3	790.429	2369.27	0.245413	34.1667	2824	2824	MS2	12/152	@AK_FINAL_Celegans_3HCD_3ITMS2_merged.mgf
	High	lEQTLDDLEDSLER	F11C3.3	1	1	CID	N-Term(TMT6plex)	34.85	0.0104749	1	1	40		138545	Unique	Used	1.38114	1.20501	1.1614	1.03801	1.2582	17003.9	13304.3	19908.4	19949.7	26985.5	26298.8	2	952.986	1904.97	0.141777	37.9	2193	2193	MS2	11/148	@AK_FINAL_Celegans_3HCD_merged.mgf
	High	eSELHSVSSR	F11C3.3	1	1	CID	N-Term(TMT6plex)	34.67	0.00784744	1	1	38		133489	Unique	Used	0.825895	0.626991	1.36594	1.83641	1.23079	32353.2	21523.3	27048	15320.4	24688.3	24596	2	680.357	1359.71	-0.551531	19.65	1016	1016	MS2	7/72	@AK_FINAL_Celegans_3HCD_merged.mgf
	High	hQEEINR	F11C3.3	1	1	CID	N-Term(TMT6plex)	34.64	0.00870919	1	1	39		145326	Unique	Used	1.0878	1.26945	0.698044	1.10915	1.30623	3581.9	4662.88	4406.93	4132.88	7876.35	7393.72	3	385.542	1154.61	-0.144248	17.2	840	840	MS2	6/68	@AK_FINAL_Celegans_3HCD_merged.mgf
	High	aELLR	F11C3.3;C09D4.5	2	2	CID	N-Term(TMT6plex)	34.56	0.0124755	0.428571	4	40		86707	Redundant	Not Used	0.496652	100	1.01069			2.02609	1.82164	1.8196			27435.6	2	415.769	830.53	0.541919	23.15	1788	1788	MS2	4/32	@AK_FINAL_Celegans_3HCD_3ITMS2_merged.mgf
	High	aELLR	F11C3.3;C09D4.5	2	2	CID	N-Term(TMT6plex)	34.48	0.0127075	0.411765	4	40		86705	Redundant	Not Used	1	0.67121	1.01069	1.02633	1.16268	2.02609	1.82164	1.8196	1.84413	1.83391	1.93409	2	415.769	830.53	0.0121368	23.1	1783	1783	MS2	4/32	@AK_FINAL_Celegans_3HCD_3ITMS2_merged.mgf
	High	eSELHSVSSR	F11C3.3	1	1	CID	N-Term(TMT6plex)	34.42	0.00834857	0.529412	1	38		138935	Unique	Used	0.858686	0.830589	1.43815	1.22564	1.06223	27212.4	17194.4	19640	16668	24978.4	28834	3	453.907	1359.71	0.1864	19.2167	926	926	MS2	7/72	@AK_FINAL_Celegans_3HCD_merged.mgf
	High	aQVEVSQIR	F11C3.3	1	1	CID	N-Term(TMT6plex)	34.31	0.0124734	1	1	40		128119	Unique	Used	1.11948	1.03216	1.02047	1.04613	1.08421	1.11428e+06	992242	1.12592e+06	1.11951e+06	1.48863e+06	1.68356e+06	2	629.869	1258.73	-1.24723	22.85	1234	1234	MS2	7/92	@AK_FINAL_Celegans_3HCD_merged.mgf
	High	vFNWLVk	F11C3.3	1	1	CID	N-Term(TMT6plex), K7(TMT6plex)	34.26	0.0100305	0.588235	1	39		128973	Unique	Used	1.49658	1.31006	0.99739	1.04715	0.977899	27935.7	25451.8	38165.9	37911.7	45273.2	56768.1	2	682.429	1363.85	0.636492	36.6	2378	2378	MS2	5/64	@AK_FINAL_Celegans_3HCD_merged.mgf
	High	lAScDIEHYLLEk	F11C3.3	1	1	CID	N-Term(TMT6plex), C4(Carbamidomethyl), K13(TMT6plex)	34.25	0.0171006	0.647059	1	41			No Quan Values	Not Used												3	683.708	2049.11	-0.464861	32.75	2747	2747	MS2	12/96	@AK_FINAL_Celegans_3HCD_3ITMS2_merged.mgf
	High	kLEGDINELEIALDHANk	F11C3.3	1	1	CID	N-Term(TMT6plex), K1(TMT6plex), K18(TMT6plex)	34.21	0.0108863	1	1	39			No Quan Values	Not Used												4	678.14	2709.54	0.215099	42.2167	3142	3142	MS2	13/204	@AK_FINAL_Celegans_3HCD_3ITMS2_merged.mgf
	High	sLSQEIk	F11C3.3	1	1	CID	N-Term(TMT6plex), K7(TMT6plex)	34.18	0.0172066		2	41		129699	Redundant	Not Used	1.35934	1.12329	1.06714	1.10641	0.964631	334584	284908	413286	388545	447023	568233	2	631.891	1262.77	2.19206	23.8667	1342	1342	MS2	6/60	@AK_FINAL_Celegans_3HCD_merged.mgf
	High	lQDLIDk	F11C3.3	1	1	CID	N-Term(TMT6plex), K7(TMT6plex)	34.17	0.0131117	0.441176	1	40		120419	Unique	Used	1.00205	1.17789	0.962675	0.933941	0.915674	520225	491060	456485	508408	742979	994931	2	651.905	1302.8	-0.17034	29.4333	1944	1944	MS2	6/68	@AK_FINAL_Celegans_3HCD_merged.mgf
	High	lQDLIDk	F11C3.3	1	1	CID	N-Term(TMT6plex), K7(TMT6plex)	34.09	0.013258	0.529412	1	40			No Quan Values	Not Used												2	651.905	1302.8	-0.538777	29.5167	2484	2484	MS2	6/68	@AK_FINAL_Celegans_3HCD_3ITMS2_merged.mgf
	High	iAQENIDESGR	F11C3.3	1	1	CID	N-Term(TMT6plex)	33.82	0.00937796	1	1	38			No Quan Values	Not Used												2	730.88	1460.75	-0.581837	21.6333	1711	1711	MS2	9/112	@AK_FINAL_Celegans_3HCD_3ITMS2_merged.mgf
	High	aQVEVSQIR	F11C3.3	1	1	CID	N-Term(TMT6plex)	33.61	0.0169196	0.617647	1	40		123719	Unique	Used	1.16836	0.955885	1.02137	0.820821	1.02285	190281	169291	176435	223585	228063	273400	2	629.869	1258.73	-0.563997	23.0667	1209	1209	MS2	7/92	@AK_FINAL_Celegans_3HCD_merged.mgf
	High	sLSQEIk	F11C3.3	1	1	CID	N-Term(TMT6plex), K7(TMT6plex)	33.56	0.0193183		2	41		121498	Redundant	Not Used	1.28469	1.07679	1.12133	1.05787	0.993324	217305	176101	242648	238588	276600	341444	2	631.89	1262.77	-0.215336	25.0833	1376	1376	MS2	6/60	@AK_FINAL_Celegans_3HCD_merged.mgf
	High	eAEELEk	F11C3.3	1	1	CID	N-Term(TMT6plex), K7(TMT6plex)	33.5	0.0191181	0.294118	2	41			No Quan Values	Not Used												2	653.368	1305.73	-1.77826	24.0833	1768	1768	MS2	6/48	@AK_FINAL_Celegans_3HCD_3ITMS2_merged.mgf
	Medium	qAEYEAADAR	F11C3.3	1	1	CID	N-Term(TMT6plex)	33.2	0.00899825	1	1	37		124798	Unique	Used	1.08103	1.03986	0.944316	0.928228	1.00452	117089	112673	111527	124977	156971	191609	2	676.836	1352.66	0.221844	19.9333	918	918	MS2	7/108	@AK_FINAL_Celegans_3HCD_merged.mgf
	Medium	aDELEDAk	F11C3.3	1	1	CID	N-Term(TMT6plex), K8(TMT6plex)	33.15	0.0222961	0.545455	1	41		139207	Unique	Used	1.14688	1.04708	0.98447	1.02918	0.998018	123313	113823	128792	130168	162550	199713	2	674.871	1348.74	-0.594572	24.0167	1289	1289	MS2	6/56	@AK_FINAL_Celegans_3HCD_merged.mgf
	Medium	eLEELGEk	F11C3.3	1	1	CID	N-Term(TMT6plex), K8(TMT6plex)	33.12	0.0223532	0.454545	1	41			No Quan Values	Not Used												2	702.903	1404.8	-0.385764	25.7333	2129	2129	MS2	5/56	@AK_FINAL_Celegans_3HCD_3ITMS2_merged.mgf
	Medium	nAQEELAEVVEGLR	F11C3.3	1	1	CID	N-Term(TMT6plex)	33.02	0.0186832	1	1	40			No Quan Values	Not Used												3	595.99	1785.95	0.214703	36.6	2761	2761	MS2	13/156	@AK_FINAL_Celegans_3HCD_3ITMS2_merged.mgf
	Medium	aTDLTLASk	F11C3.3	1	1	CID	N-Term(TMT6plex), K9(TMT6plex)	32.98	0.0195862	0.666667	1	40			No Quan Values	Not Used												2	689.422	1377.84	0.426814	25.1333	2068	2068	MS2	13/64	@AK_FINAL_Celegans_3HCD_3ITMS2_merged.mgf
	Medium	nTSTDLFk	F11C3.3	1	1	CID	N-Term(TMT6plex), K8(TMT6plex)	32.91	0.0147109	0.424242	1	39			No Quan Values	Not Used												2	692.397	1383.79	-0.83244	28.45	2113	2113	MS2	12/84	@AK_FINAL_Celegans_3HCD_3ITMS2_merged.mgf
	Medium	qTVAAQAk	F11C3.3	1	1	CID	N-Term(TMT6plex), K8(TMT6plex)	32.7	0.0223674	1	1	41		138959	Unique	Used	1.34059	1.09227	0.903224	1.01118	1.12369	91160.8	91714.2	115068	118368	139358	152071	2	637.894	1274.78	-1.28016	19.7	958	958	MS2	6/84	@AK_FINAL_Celegans_3HCD_merged.mgf
	Medium	lATILTGFQSQIR	F11C3.3	1	1	CID	N-Term(TMT6plex)	32.7	0.0190915	1	1	40	23	124453	Unique	Used		1.36127			0.958473		2997.21			2611.59	3341.05	3	559.668	1676.99	-0.331875	36.5167	2190	2190	MS2	10/112	@AK_FINAL_Celegans_3HCD_merged.mgf
	Medium	dAEDLAAQLDQETSGk	F11C3.3	1	1	CID	N-Term(TMT6plex), K16(TMT6plex)	32.7	0.021535	1	1	41	24		No Quan Values	Not Used												3	717.039	2149.1	0.377576	30.4833	2213	2213	MS2	18/152	@AK_FINAL_Celegans_3HCD_3ITMS2_merged.mgf
	Medium	vFNWLVk	F11C3.3	1	1	CID	N-Term(TMT6plex), K7(TMT6plex)	32.66	0.015447	1	1	39			No Quan Values	Not Used												2	682.428	1363.85	-0.521993	38.5333	3141	3141	MS2	12/64	@AK_FINAL_Celegans_3HCD_3ITMS2_merged.mgf
[truncated: 9,334 more rows]
